# Supplementary material for: The causal relationship between gut microbiota and immune skin diseases: A bidirectional Mendelian randomization
Source: PLoS One. 2024 Mar 21;19(3):e0298443. doi: 10.1371/journal.pone.0298443 (PMC10956797; doi:10.1371/journal.pone.0298443)
Supplement: S1 Table — (CSV) [file pone.0298443.s001.csv]

chr.exposure	pos.exposure	SNP	other_allele.exposure	effect_allele.exposure	beta.exposure	se.exposure	pval.exposure	samplesize.exposure	exposure	group	F
20	57995506	rs17830032	A	G	-0.160597431	0.031051453	2.39E-07	9527	genus..Eubacteriumxylanophilumgroup.id.14375	g	26.74935617
7	43566344	rs13239072	A	G	0.068742734	0.014272832	1.82E-06	13307	genus..Eubacteriumxylanophilumgroup.id.14375	g	23.19707857
17	66689958	rs79582700	G	C	-0.095167651	0.019996897	2.41E-06	13256	genus..Eubacteriumxylanophilumgroup.id.14375	g	22.649232
19	8255478	rs12980122	G	C	-0.108273525	0.023825715	5.02E-06	12039	genus..Eubacteriumxylanophilumgroup.id.14375	g	20.65155067
16	84790559	rs2012708	G	A	0.057320248	0.012690502	6.53E-06	13306	genus..Eubacteriumxylanophilumgroup.id.14375	g	20.40133173
11	131009660	rs2213117	G	T	0.087779736	0.018901228	4.21E-06	12878	genus..Eubacteriumxylanophilumgroup.id.14375	g	21.56793167
14	73181783	rs10140184	C	A	0.057679453	0.01259899	4.96E-06	12930	genus..Eubacteriumxylanophilumgroup.id.14375	g	20.95901188
1	22627266	rs10917203	C	A	0.061263327	0.013091688	3.15E-06	12930	genus..Eubacteriumxylanophilumgroup.id.14375	g	21.89827286
16	73696771	rs112176119	T	C	-0.113455468	0.024576196	3.33E-06	12199	genus..Eubacteriumxylanophilumgroup.id.14375	g	21.31186907
9	130498120	rs1999224	T	G	-0.094905143	0.020350281	3.75E-06	13309	genus..Eubacteriumxylanophilumgroup.id.14375	g	21.74896904
4	87891938	rs75586835	G	A	-0.114497555	0.026345472	9.39E-06	12550	genus..Eubacteriumxylanophilumgroup.id.14375	g	18.88776011
1	246780557	rs4654122	G	C	0.055350808	0.012358794	7.20E-06	13309	genus..Eubacteriumxylanophilumgroup.id.14375	g	20.05837486
8	114445055	rs16884680	T	G	-0.090642843	0.019190901	1.74E-06	15289	genus..Eubacteriumventriosumgroup.id.11341	g	22.30880499
20	2308307	rs6048195	T	A	-0.060359432	0.011657994	2.50E-07	14839	genus..Eubacteriumventriosumgroup.id.11341	g	26.80665553
20	50140919	rs73615400	C	T	-0.095630317	0.01934276	9.54E-07	15146	genus..Eubacteriumventriosumgroup.id.11341	g	24.44298855
3	190223732	rs57199565	C	T	0.078339435	0.01602571	7.97E-07	14913	genus..Eubacteriumventriosumgroup.id.11341	g	23.8960606
13	98785900	rs11617697	G	A	-0.143348528	0.028624073	7.22E-07	11497	genus..Eubacteriumventriosumgroup.id.11341	g	25.07977372
18	22460785	rs12964517	A	G	0.058719806	0.012345332	2.07E-06	15289	genus..Eubacteriumventriosumgroup.id.11341	g	22.62370226
12	52423996	rs876734	T	C	-0.061869648	0.013253231	2.89E-06	14913	genus..Eubacteriumventriosumgroup.id.11341	g	21.79273586
14	44975510	rs3809430	C	T	-0.054817114	0.011842566	3.55E-06	15287	genus..Eubacteriumventriosumgroup.id.11341	g	21.42598057
16	60348381	rs72783037	A	C	0.065892572	0.014374684	6.55E-06	15286	genus..Eubacteriumventriosumgroup.id.11341	g	21.01243132
4	126371814	rs73849225	C	T	0.097571148	0.022438827	5.21E-06	14573	genus..Eubacteriumventriosumgroup.id.11341	g	18.90786658
1	147291928	rs78250280	A	G	0.074976242	0.016440448	3.36E-06	14835	genus..Eubacteriumventriosumgroup.id.11341	g	20.79792663
13	51938576	rs9316536	G	T	-0.081711077	0.018312095	7.84E-06	15289	genus..Eubacteriumventriosumgroup.id.11341	g	19.91066678
14	51960625	rs35179274	T	C	-0.062726329	0.013785975	5.76E-06	15287	genus..Eubacteriumventriosumgroup.id.11341	g	20.70259423
1	109398264	rs66746423	T	C	0.0751501	0.016497843	6.11E-06	14578	genus..Eubacteriumventriosumgroup.id.11341	g	20.74936417
2	203661779	rs6704822	G	A	0.073917922	0.016670495	6.62E-06	15289	genus..Eubacteriumventriosumgroup.id.11341	g	19.66085986
3	107736434	rs13082419	T	C	-0.071552205	0.016136969	9.56E-06	14501	genus..Eubacteriumventriosumgroup.id.11341	g	19.66084205
3	171895485	rs66830358	A	T	0.052875209	0.011797227	6.87E-06	14913	genus..Eubacteriumventriosumgroup.id.11341	g	20.08835256
10	29201860	rs2047242	G	A	-0.06760301	0.013373773	2.46E-07	13369	genus..Ruminococcusgauvreauiigroup.id.11342	g	25.55195721
12	61119266	rs1391597	T	C	0.059028381	0.012487351	1.86E-06	13382	genus..Ruminococcusgauvreauiigroup.id.11342	g	22.34503839
16	2767894	rs71386687	G	T	0.121036908	0.02385996	2.91E-07	11340	genus..Ruminococcusgauvreauiigroup.id.11342	g	25.7333436
3	112372317	rs9870933	G	A	0.062164279	0.012607163	8.49E-07	13382	genus..Ruminococcusgauvreauiigroup.id.11342	g	24.31347675
5	166419552	rs431418	G	A	-0.094737043	0.02101571	5.54E-06	13289	genus..Ruminococcusgauvreauiigroup.id.11342	g	20.32130136
2	191954852	rs10931481	A	G	0.061009638	0.013048446	3.38E-06	13382	genus..Ruminococcusgauvreauiigroup.id.11342	g	21.86146747
15	85563483	rs289410	A	G	-0.065492577	0.013910104	2.27E-06	13380	genus..Ruminococcusgauvreauiigroup.id.11342	g	22.16784135
1	20552072	rs2105937	G	A	0.058021543	0.012780587	5.10E-06	13364	genus..Ruminococcusgauvreauiigroup.id.11342	g	20.60995038
8	137090850	rs2166943	C	A	0.056697379	0.012349673	5.28E-06	13377	genus..Ruminococcusgauvreauiigroup.id.11342	g	21.0773035
7	153487396	rs12539819	T	C	0.110653536	0.02406836	4.49E-06	11860	genus..Ruminococcusgauvreauiigroup.id.11342	g	21.13672007
1	161880482	rs12079579	G	A	0.095532379	0.021343619	5.04E-06	12986	genus..Ruminococcusgauvreauiigroup.id.11342	g	20.03387991
4	18824860	rs73802842	A	C	0.07368081	0.016966478	7.48E-06	13382	genus..Ruminococcusgauvreauiigroup.id.11342	g	18.85929208
5	112627773	rs13188803	A	T	0.070941873	0.015685519	7.28E-06	12834	genus..Ruminococcusgauvreauiigroup.id.11342	g	20.45537825
4	190110710	rs4388134	T	C	-0.090499668	0.020354415	9.12E-06	6399	genus..Ruminococcusgnavusgroup.id.14376	g	19.76863678
5	18662686	rs13163520	A	G	-0.127377481	0.023388325	5.61E-08	6326	genus..Ruminococcusgnavusgroup.id.14376	g	29.66108763
2	122096018	rs934940	C	A	-0.105044905	0.022958834	2.74E-06	6309	genus..Ruminococcusgnavusgroup.id.14376	g	20.93390887
3	66701616	rs9872758	C	T	0.084923254	0.017664313	1.66E-06	6398	genus..Ruminococcusgnavusgroup.id.14376	g	23.11318259
8	129224680	rs2909242	A	C	-0.090996476	0.018351012	7.41E-07	6401	genus..Ruminococcusgnavusgroup.id.14376	g	24.58833431
9	135838591	rs3124783	G	A	-0.115989721	0.02490991	2.67E-06	6401	genus..Ruminococcusgnavusgroup.id.14376	g	21.68176788
2	144700007	rs62167033	C	T	0.185289033	0.039629529	3.50E-06	5194	genus..Ruminococcusgnavusgroup.id.14376	g	21.86057636
2	36259341	rs12989336	A	G	-0.084686061	0.01879361	7.12E-06	6401	genus..Ruminococcusgnavusgroup.id.14376	g	20.30502112
1	115168097	rs12136548	T	C	0.090194566	0.019647574	3.10E-06	6401	genus..Ruminococcusgnavusgroup.id.14376	g	21.07380126
3	146290310	rs78399089	C	T	0.144444798	0.032661769	6.63E-06	5944	genus..Ruminococcusgnavusgroup.id.14376	g	19.55799838
10	6512581	rs11597105	G	A	0.114672834	0.025065269	6.95E-06	6328	genus..Ruminococcusgnavusgroup.id.14376	g	20.9303433
16	433078	rs11864644	C	T	-0.139803729	0.031825335	5.01E-06	6241	genus..Ruminococcusgnavusgroup.id.14376	g	19.29707761
5	71186626	rs6890185	C	T	0.113423668	0.023313729	1.12E-06	4166	genus..Clostridiuminnocuumgroup.id.14397	g	23.66921681
18	6348227	rs61267978	C	T	0.14707953	0.032087502	5.59E-06	4165	genus..Clostridiuminnocuumgroup.id.14397	g	21.01031914
3	103025517	rs1948423	A	T	-0.108859115	0.023424976	3.49E-06	4165	genus..Clostridiuminnocuumgroup.id.14397	g	21.59589908
1	8419420	rs6577484	A	G	0.16042475	0.036085736	8.41E-06	3858	genus..Clostridiuminnocuumgroup.id.14397	g	19.76385265
5	113126539	rs10074000	C	T	-0.102648064	0.022750829	7.00E-06	4048	genus..Clostridiuminnocuumgroup.id.14397	g	20.35668578
18	69274308	rs1942371	A	G	-0.15793795	0.034186957	4.06E-06	3971	genus..Clostridiuminnocuumgroup.id.14397	g	21.34283475
5	9368158	rs40656	T	C	0.142664382	0.031102116	8.62E-06	4048	genus..Clostridiuminnocuumgroup.id.14397	g	21.04026693
6	143718234	rs71564433	A	T	-0.126745947	0.027465666	7.80E-06	4164	genus..Clostridiuminnocuumgroup.id.14397	g	21.2955025
15	59704208	rs77845139	G	A	-0.11499293	0.02571863	8.41E-06	4048	genus..Clostridiuminnocuumgroup.id.14397	g	19.99155696
12	30268485	rs10506058	G	A	0.099704805	0.022192573	8.92E-06	4163	genus..Clostridiuminnocuumgroup.id.14397	g	20.18444734
5	95717619	rs4869133	A	G	-0.180590537	0.040950516	7.24E-06	3735	genus..Clostridiuminnocuumgroup.id.14397	g	19.44783324
5	17460096	rs62348779	C	T	-0.201480569	0.043286015	3.78E-06	3827	genus..Eubacteriumbrachygroup.id.11296	g	21.66562022
10	94185213	rs112617308	C	T	-0.170873361	0.036284397	2.38E-06	4001	genus..Eubacteriumbrachygroup.id.11296	g	22.17731186
22	26922534	rs9613196	A	T	-0.238718472	0.052856104	4.99E-06	3004	genus..Eubacteriumbrachygroup.id.11296	g	20.39772607
10	22892667	rs2913110	T	C	0.105143062	0.022941973	4.56E-06	4001	genus..Eubacteriumbrachygroup.id.11296	g	21.0038889
4	184628931	rs4862235	A	G	0.104806298	0.022575135	3.73E-06	4000	genus..Eubacteriumbrachygroup.id.11296	g	21.55331369
2	218237281	rs12151423	G	A	0.101328627	0.022732445	9.27E-06	3854	genus..Eubacteriumbrachygroup.id.11296	g	19.86881738
4	6856564	rs73199919	C	T	-0.236716837	0.053133485	8.16E-06	3008	genus..Eubacteriumbrachygroup.id.11296	g	19.84822591
11	80236833	rs6591893	A	G	0.108225435	0.024031859	7.34E-06	3999	genus..Eubacteriumbrachygroup.id.11296	g	20.28074693
22	48190598	rs720439	G	A	-0.111927002	0.025125245	7.03E-06	4001	genus..Eubacteriumbrachygroup.id.11296	g	19.84490991
4	144665178	rs13139592	C	T	-0.145996616	0.032719209	7.97E-06	3842	genus..Eubacteriumbrachygroup.id.11296	g	19.9104001
14	23060552	rs1384962	G	A	0.120888267	0.026626427	6.99E-06	4001	genus..Eubacteriumbrachygroup.id.11296	g	20.61306244
7	31085162	rs17159861	T	C	0.096222758	0.016838828	1.04E-08	17380	genus..Eubacteriumcoprostanoligenesgroup.id.11375	g	32.65366101
7	16380806	rs9648214	C	T	-0.082871942	0.016430987	2.52E-07	17379	genus..Eubacteriumcoprostanoligenesgroup.id.11375	g	25.43827911
1	200638489	rs115325767	C	G	0.078332188	0.017471885	2.62E-06	16555	genus..Eubacteriumcoprostanoligenesgroup.id.11375	g	20.1002283
15	36911598	rs12906958	T	C	-0.053315925	0.011593477	4.35E-06	17380	genus..Eubacteriumcoprostanoligenesgroup.id.11375	g	21.14883686
15	86440997	rs4076415	G	T	0.051515202	0.011029435	1.99E-06	16960	genus..Eubacteriumcoprostanoligenesgroup.id.11375	g	21.81545538
3	127139574	rs6762473	A	C	0.052158365	0.011235251	4.26E-06	17377	genus..Eubacteriumcoprostanoligenesgroup.id.11375	g	21.55174203
10	2215931	rs10444197	G	A	-0.050582278	0.011345529	5.98E-06	17380	genus..Eubacteriumcoprostanoligenesgroup.id.11375	g	19.87683661
15	97869293	rs62024432	T	C	-0.076969763	0.017210135	7.50E-06	17271	genus..Eubacteriumcoprostanoligenesgroup.id.11375	g	20.0019227
10	84506096	rs2644213	A	G	0.053884526	0.012124458	9.86E-06	17380	genus..Eubacteriumcoprostanoligenesgroup.id.11375	g	19.7516539
3	113794507	rs11720857	T	C	0.063077578	0.014448482	9.26E-06	16960	genus..Eubacteriumcoprostanoligenesgroup.id.11375	g	19.05923988
7	73306506	rs4717831	T	A	0.078678267	0.017403801	9.18E-06	16854	genus..Eubacteriumcoprostanoligenesgroup.id.11375	g	20.43719803
7	33603146	rs1020520	G	T	-0.059070472	0.013292872	8.89E-06	17371	genus..Eubacteriumcoprostanoligenesgroup.id.11375	g	19.74709595
3	81595477	rs76898927	A	G	0.12305502	0.026637491	4.79E-06	12197	genus..Eubacteriumcoprostanoligenesgroup.id.11375	g	21.34086599
12	32713919	rs11052069	C	T	0.047783175	0.01078333	9.38E-06	17380	genus..Eubacteriumcoprostanoligenesgroup.id.11375	g	19.63560174
2	50797401	rs79895140	C	T	-0.06410167	0.014115288	8.62E-06	16139	genus..Eubacteriumcoprostanoligenesgroup.id.11375	g	20.62334946
16	81820486	rs4583233	C	A	0.067020477	0.012812178	2.84E-07	14327	genus..Eubacteriumeligensgroup.id.14372	g	27.36333967
10	83092007	rs265534	G	T	-0.056375608	0.01201272	2.27E-06	14776	genus..Eubacteriumeligensgroup.id.14372	g	22.02418105
2	115197171	rs72839198	G	C	0.155658995	0.037561222	3.14E-06	4926	genus..Eubacteriumeligensgroup.id.14372	g	17.1739035
14	39301409	rs74606150	G	C	-0.196453545	0.042564951	4.25E-06	5381	genus..Eubacteriumeligensgroup.id.14372	g	21.30175888
6	70956815	rs6923695	G	T	0.103267603	0.02295245	4.87E-06	12891	genus..Eubacteriumeligensgroup.id.14372	g	20.2427771
13	107563458	rs2200429	G	A	-0.088882459	0.019847898	5.30E-06	14761	genus..Eubacteriumeligensgroup.id.14372	g	20.05409572
2	110260993	rs56080211	T	C	0.123092697	0.028274315	9.14E-06	10699	genus..Eubacteriumeligensgroup.id.14372	g	18.95310595
14	77619186	rs158115	C	G	0.091527053	0.019061087	9.74E-06	14678	genus..Eubacteriumeligensgroup.id.14372	g	23.05704414
11	31098691	rs182318	A	G	-0.082494113	0.019561497	8.40E-06	14777	genus..Eubacteriumeligensgroup.id.14372	g	17.78450328
7	51365152	rs12719051	G	A	0.091662637	0.020818348	7.12E-06	12799	genus..Eubacteriumeligensgroup.id.14372	g	19.38617667
2	71145246	rs3771393	T	C	0.130842344	0.026667104	7.38E-07	3792	genus..Eubacteriumfissicatenagroup.id.14373	g	24.07381519
8	5433699	rs2733072	A	G	0.109644168	0.022830587	1.49E-06	3833	genus..Eubacteriumfissicatenagroup.id.14373	g	23.0641215
11	115165111	rs7104872	A	G	0.138611743	0.029190553	2.73E-06	3829	genus..Eubacteriumfissicatenagroup.id.14373	g	22.54838306
7	73043561	rs151257695	G	A	0.209509779	0.045484723	3.10E-06	3587	genus..Eubacteriumfissicatenagroup.id.14373	g	21.21668307
18	45753272	rs11876297	C	T	0.131469398	0.028171203	2.67E-06	3396	genus..Eubacteriumfissicatenagroup.id.14373	g	21.77903146
6	39940437	rs6934739	G	A	0.111463384	0.025278805	9.75E-06	3831	genus..Eubacteriumfissicatenagroup.id.14373	g	19.44246691
14	89484373	rs10147907	G	T	0.172262807	0.039600983	8.27E-06	3833	genus..Eubacteriumfissicatenagroup.id.14373	g	18.92217726
3	39604954	rs1768152	C	T	0.139488571	0.031618584	8.70E-06	3590	genus..Eubacteriumfissicatenagroup.id.14373	g	19.46222177
10	96758467	rs11818408	A	G	0.10585035	0.023711404	8.20E-06	3590	genus..Eubacteriumfissicatenagroup.id.14373	g	19.928291
1	34308917	rs10798999	T	C	0.060166074	0.012675245	2.61E-06	16561	genus..Eubacteriumhalliigroup.id.11338	g	22.53152681
4	111885431	rs13116360	C	T	0.154124445	0.029718533	2.94E-07	10323	genus..Eubacteriumhalliigroup.id.11338	g	26.89603842
3	110283389	rs949971	G	T	-0.054016364	0.011610071	3.29E-06	16566	genus..Eubacteriumhalliigroup.id.11338	g	21.64616393
7	148856720	rs60254196	G	A	-0.052283163	0.011186491	2.70E-06	16238	genus..Eubacteriumhalliigroup.id.11338	g	21.84419032
7	100635375	rs10808115	C	A	-0.050474741	0.010992248	4.42E-06	16566	genus..Eubacteriumhalliigroup.id.11338	g	21.08507558
11	58040621	rs10501370	T	C	-0.115588894	0.025248889	5.42E-06	13824	genus..Eubacteriumhalliigroup.id.11338	g	20.95789549
15	62014160	rs74018587	T	C	0.208942799	0.043821974	3.70E-06	3039	genus..Eubacteriumhalliigroup.id.11338	g	22.73374283
3	23663416	rs6550770	C	T	-0.198087408	0.044354487	4.82E-06	4279	genus..Eubacteriumhalliigroup.id.11338	g	19.94521018
3	195238086	rs138531890	G	A	0.153138471	0.034945641	5.43E-06	7710	genus..Eubacteriumhalliigroup.id.11338	g	19.20359734
19	49214274	rs281379	G	A	-0.049952328	0.011215293	9.33E-06	16130	genus..Eubacteriumhalliigroup.id.11338	g	19.83764975
11	123789877	rs78056098	T	G	-0.050741114	0.011375822	8.29E-06	16568	genus..Eubacteriumhalliigroup.id.11338	g	19.89547992
3	64664456	rs28584818	G	A	0.126115364	0.026862747	4.43E-06	11095	genus..Eubacteriumhalliigroup.id.11338	g	22.04119576
11	11771637	rs117748144	C	T	-0.126581958	0.028711955	7.86E-06	10861	genus..Eubacteriumhalliigroup.id.11338	g	19.43650118
1	104524676	rs17474256	A	G	0.081080509	0.018457309	9.45E-06	16460	genus..Eubacteriumhalliigroup.id.11338	g	19.29728304
18	48384463	rs630939	T	C	-0.050891423	0.011435211	9.16E-06	16238	genus..Eubacteriumhalliigroup.id.11338	g	19.80618467
4	183709536	rs17074066	C	T	-0.081398624	0.018927232	9.35E-06	15804	genus..Eubacteriumhalliigroup.id.11338	g	18.49523764
14	52185888	rs34297067	G	A	-0.186906548	0.034147492	6.60E-08	3271	genus..Eubacteriumnodatumgroup.id.11297	g	29.95928257
10	9659749	rs61841040	T	G	0.160621141	0.034160929	3.56E-06	3295	genus..Eubacteriumnodatumgroup.id.11297	g	22.10782753
9	28245518	rs113893692	T	C	-0.18510716	0.040357325	5.76E-06	3195	genus..Eubacteriumnodatumgroup.id.11297	g	21.03786631
9	96597985	rs77910827	T	C	0.201788441	0.041356826	9.05E-07	3271	genus..Eubacteriumnodatumgroup.id.11297	g	23.80664351
7	64894137	rs10263623	T	C	0.193495904	0.043902338	8.91E-06	3080	genus..Eubacteriumnodatumgroup.id.11297	g	19.42532324
1	34529736	rs9425984	C	T	-0.130233832	0.029234653	7.21E-06	3294	genus..Eubacteriumnodatumgroup.id.11297	g	19.84502965
10	61322015	rs11006576	G	A	-0.110167094	0.024592963	7.99E-06	3295	genus..Eubacteriumnodatumgroup.id.11297	g	20.06698263
1	171060821	rs7880204	C	T	-0.125453808	0.027530312	6.84E-06	3294	genus..Eubacteriumnodatumgroup.id.11297	g	20.76564523
4	94712747	rs6818880	G	A	-0.110080596	0.024596445	7.83E-06	3291	genus..Eubacteriumnodatumgroup.id.11297	g	20.02981145
7	135052348	rs10458299	C	T	-0.187752781	0.041969011	8.37E-06	3271	genus..Eubacteriumnodatumgroup.id.11297	g	20.01314245
8	4954912	rs7827125	T	C	0.122299815	0.027133143	7.17E-06	3294	genus..Eubacteriumnodatumgroup.id.11297	g	20.31661696
12	94515340	rs12423772	T	G	0.140979641	0.029502889	2.63E-06	5321	genus..Eubacteriumoxidoreducensgroup.id.11339	g	22.83409008
4	37526679	rs2973294	T	G	0.092355871	0.019543871	2.39E-06	5378	genus..Eubacteriumoxidoreducensgroup.id.11339	g	22.33098306
16	86480355	rs34561138	A	G	0.216145345	0.04599197	2.51E-06	4186	genus..Eubacteriumoxidoreducensgroup.id.11339	g	22.08654319
5	106882394	rs440215	T	C	0.093276592	0.019529391	1.65E-06	5377	genus..Eubacteriumoxidoreducensgroup.id.11339	g	22.81224037
4	187905399	rs1425962	C	G	0.090610394	0.020061232	7.32E-06	5321	genus..Eubacteriumoxidoreducensgroup.id.11339	g	20.40050118
1	195064019	rs12129908	A	C	0.08932725	0.019833287	5.80E-06	5377	genus..Eubacteriumoxidoreducensgroup.id.11339	g	20.28516457
2	125553155	rs314726	C	T	0.052882354	0.010948624	1.38E-06	16966	genus..Eubacteriumrectalegroup.id.14374	g	23.32934122
15	93006765	rs35398954	G	A	-0.090140156	0.017460171	5.40E-07	16621	genus..Eubacteriumrectalegroup.id.14374	g	26.65260268
12	20066025	rs117151453	C	G	-0.113140609	0.02435414	1.84E-06	13908	genus..Eubacteriumrectalegroup.id.14374	g	21.58198705
18	37703874	rs16960159	G	C	-0.156595964	0.03362338	4.10E-06	8334	genus..Eubacteriumrectalegroup.id.14374	g	21.69094092
11	98523638	rs10892089	G	C	-0.063552174	0.014007233	6.22E-06	17351	genus..Eubacteriumrectalegroup.id.14374	g	20.58524865
1	234530370	rs10797540	G	A	0.050317907	0.010838946	3.53E-06	17350	genus..Eubacteriumrectalegroup.id.14374	g	21.55117884
7	121281238	rs10248854	A	C	-0.052782677	0.01134635	4.21E-06	17348	genus..Eubacteriumrectalegroup.id.14374	g	21.64065858
1	170900221	rs3980709	T	A	-0.062270145	0.014057159	6.86E-06	17340	genus..Eubacteriumrectalegroup.id.14374	g	19.62296547
11	8129537	rs2884897	G	A	-0.129363699	0.028902068	6.44E-06	10813	genus..Eubacteriumrectalegroup.id.14374	g	20.03396974
1	116082909	rs143694765	C	T	0.087002523	0.01977896	9.75E-06	15124	genus..Eubacteriumrectalegroup.id.14374	g	19.3489227
9	129425745	rs59427698	G	A	-0.057603509	0.013085337	5.37E-06	16613	genus..Eubacteriumrectalegroup.id.14374	g	19.37885244
9	92013419	rs62547233	G	A	0.0536319	0.012020063	9.90E-06	17347	genus..Eubacteriumrectalegroup.id.14374	g	19.90824047
5	121182996	rs2116427	G	A	0.091146051	0.018235307	4.67E-07	7739	genus..Eubacteriumruminantiumgroup.id.11340	g	24.98328577
22	25303055	rs139749	T	C	-0.084543927	0.017179078	8.59E-07	7314	genus..Eubacteriumruminantiumgroup.id.11340	g	24.2194976
10	129037453	rs72836424	T	C	-0.139824589	0.030068963	2.62E-06	7314	genus..Eubacteriumruminantiumgroup.id.11340	g	21.62370966
9	130980937	rs2229917	G	A	0.153537929	0.032392215	2.16E-06	7050	genus..Eubacteriumruminantiumgroup.id.11340	g	22.46725756
14	52219066	rs10131724	C	A	-0.199832279	0.041457713	2.39E-06	5071	genus..Eubacteriumruminantiumgroup.id.11340	g	23.23381897
5	33897589	rs16891896	A	G	-0.174787011	0.039057268	2.38E-06	4753	genus..Eubacteriumruminantiumgroup.id.11340	g	20.02693959
8	138626268	rs7000472	G	A	-0.076228208	0.016523022	4.07E-06	7739	genus..Eubacteriumruminantiumgroup.id.11340	g	21.2839612
2	71247578	rs2418654	T	C	-0.074887891	0.016585161	6.17E-06	7314	genus..Eubacteriumruminantiumgroup.id.11340	g	20.38843151
2	201610645	rs13025464	C	T	-0.073707715	0.016378577	6.97E-06	7738	genus..Eubacteriumruminantiumgroup.id.11340	g	20.25226317
1	197978281	rs6676699	T	G	-0.088812364	0.019644717	6.38E-06	7708	genus..Eubacteriumruminantiumgroup.id.11340	g	20.4387959
12	63306003	rs73139629	C	A	-0.115097848	0.024790941	5.36E-06	7314	genus..Eubacteriumruminantiumgroup.id.11340	g	21.5550177
22	48749548	rs112375806	A	T	0.143141085	0.029375749	5.82E-06	7123	genus..Eubacteriumruminantiumgroup.id.11340	g	23.74382661
9	2539358	rs606117	G	A	0.083324266	0.018055987	4.82E-06	7263	genus..Eubacteriumruminantiumgroup.id.11340	g	21.29612202
6	130030114	rs57340348	C	T	-0.097942933	0.021216595	4.93E-06	7314	genus..Eubacteriumruminantiumgroup.id.11340	g	21.31055881
1	3044181	rs2817174	T	C	-0.073430579	0.016368685	7.87E-06	7710	genus..Eubacteriumruminantiumgroup.id.11340	g	20.12455671
1	88523399	rs10923018	A	G	0.072643786	0.016092406	6.80E-06	7739	genus..Eubacteriumruminantiumgroup.id.11340	g	20.3776913
15	61289622	rs11637981	T	G	-0.073257996	0.016088796	5.44E-06	7718	genus..Eubacteriumruminantiumgroup.id.11340	g	20.73303966
12	30360954	rs17519472	T	C	0.10780414	0.023398378	4.70E-06	7710	genus..Eubacteriumruminantiumgroup.id.11340	g	21.2275256
6	11953633	rs209813	A	G	-0.103488116	0.023639057	9.23E-06	7264	genus..Eubacteriumruminantiumgroup.id.11340	g	19.16552259
3	171100102	rs2014785	C	T	0.051568685	0.011219863	4.68E-06	16445	genus.Anaerostipes.id.1991	g	21.12501403
2	142774333	rs62157625	C	T	0.088573041	0.018554786	1.45E-06	15215	genus.Anaerostipes.id.1991	g	22.78721299
2	39351569	rs6726833	A	C	-0.087749727	0.018940832	3.32E-06	16924	genus.Anaerostipes.id.1991	g	21.46314917
9	1582701	rs6474958	G	A	-0.050006507	0.011200088	6.74E-06	16918	genus.Anaerostipes.id.1991	g	19.93472136
4	169690814	rs6854026	C	T	-0.050848158	0.010907505	3.20E-06	16921	genus.Anaerostipes.id.1991	g	21.73199561
19	1497547	rs78735375	C	A	-0.13742857	0.030530436	5.33E-06	10360	genus.Anaerostipes.id.1991	g	20.26226739
8	128397494	rs7823228	C	G	-0.062108471	0.013661403	5.84E-06	16445	genus.Anaerostipes.id.1991	g	20.66860045
1	67595108	rs13376554	T	A	0.19738899	0.04586424	7.72E-06	3101	genus.Anaerostipes.id.1991	g	18.52240803
17	2850737	rs60983350	A	G	-0.053990065	0.011657526	4.42E-06	16344	genus.Anaerostipes.id.1991	g	21.44938849
11	105615253	rs10502061	G	A	0.083575226	0.019201667	7.94E-06	16825	genus.Anaerostipes.id.1991	g	18.94424282
16	77574020	rs7193624	T	C	0.075064239	0.015072346	5.35E-07	16926	genus.Anaerostipes.id.1991	g	24.80301419
10	117383184	rs2804244	G	A	-0.053088986	0.011098265	2.04E-06	16926	genus.Anaerostipes.id.1991	g	22.88224755
21	25873624	rs62215703	A	G	0.064496549	0.013670195	1.98E-06	15550	genus.Anaerostipes.id.1991	g	22.25991675
2	228018671	rs2396460	C	T	-0.051265275	0.010955542	2.91E-06	16912	genus.Anaerostipes.id.1991	g	21.89670899
9	13525082	rs3900776	A	G	-0.1100132	0.023630171	2.75E-06	14694	genus.Anaerostipes.id.1991	g	21.67483828
13	38058413	rs6563550	C	T	0.087713486	0.017674473	2.35E-07	16566	genus.Anaerotruncus.id.2054	g	24.62860404
14	30607199	rs8005030	T	C	0.055444659	0.01178543	2.28E-06	16548	genus.Anaerotruncus.id.2054	g	22.13240293
2	12200752	rs4669806	T	G	0.057638903	0.012299403	2.42E-06	16566	genus.Anaerotruncus.id.2054	g	21.96156827
14	30418008	rs10150232	G	A	0.056708789	0.012487702	6.68E-06	16117	genus.Anaerotruncus.id.2054	g	20.62223319
9	78630894	rs1272208	T	G	-0.061174271	0.012983073	4.28E-06	16117	genus.Anaerotruncus.id.2054	g	22.20151481
8	74713100	rs12056802	G	C	0.077419353	0.017717789	6.13E-06	16010	genus.Anaerotruncus.id.2054	g	19.09325727
3	150855371	rs1431492	T	C	-0.06549964	0.014618811	7.36E-06	16560	genus.Anaerotruncus.id.2054	g	20.07491538
11	89040226	rs11018566	G	A	-0.156465176	0.036603226	6.14E-06	6278	genus.Anaerotruncus.id.2054	g	18.27244483
4	172808992	rs7675045	T	A	-0.049781529	0.01105734	6.92E-06	16566	genus.Anaerotruncus.id.2054	g	20.26913127
11	54908652	rs2704155	A	T	-0.106234694	0.023481456	5.42E-06	12419	genus.Anaerotruncus.id.2054	g	20.46834355
6	165015261	rs9347879	C	T	0.050618001	0.011049001	4.22E-06	16566	genus.Anaerotruncus.id.2054	g	20.98765683
15	33459867	rs6494922	G	A	0.090310638	0.020225652	6.62E-06	16067	genus.Anaerotruncus.id.2054	g	19.93759453
2	211663702	rs17734739	C	T	0.066005195	0.014908026	7.43E-06	15927	genus.Anaerotruncus.id.2054	g	19.60270272
12	76523655	rs34449434	C	A	-0.049700388	0.011340216	9.85E-06	16117	genus.Anaerotruncus.id.2054	g	19.20776815
14	77502546	rs7155595	A	C	0.053933621	0.011890292	7.55E-06	16553	genus.Anaerotruncus.id.2054	g	20.57472872
4	88163243	rs115414803	C	A	-0.144355888	0.031752395	6.83E-06	9273	genus.Anaerotruncus.id.2054	g	20.66883642
3	77215327	rs66710942	T	C	0.048803777	0.010741209	5.86E-06	17821	genus.Bacteroides.id.918	g	20.6443177
6	41519430	rs13207588	G	A	-0.059204982	0.013119468	7.49E-06	17707	genus.Bacteroides.id.918	g	20.36498327
3	62019400	rs2366421	A	T	-0.05281527	0.011712437	7.65E-06	18299	genus.Bacteroides.id.918	g	20.33407743
1	102960989	rs1340391	C	T	-0.059200382	0.013224416	6.73E-06	18302	genus.Bacteroides.id.918	g	20.03992138
9	112855426	rs495004	G	C	-0.060747491	0.012986536	3.42E-06	17707	genus.Bacteroides.id.918	g	21.88114495
3	10593224	rs6795673	T	C	0.053856525	0.010525127	3.38E-07	18301	genus.Bacteroides.id.918	g	26.18315435
6	29143451	rs28757219	A	T	0.081839827	0.017031866	1.29E-06	14833	genus.Bacteroides.id.918	g	23.08899035
13	24910476	rs9507307	T	C	0.060445621	0.012912793	2.13E-06	18184	genus.Bacteroides.id.918	g	21.91236782
20	58605432	rs66474973	T	G	0.081251539	0.016447899	6.81E-07	17405	genus.Bacteroides.id.918	g	24.40295003
1	10644351	rs11585893	G	A	-0.074074561	0.014763325	1.80E-06	17821	genus.Bacteroides.id.918	g	25.17501928
19	24342250	rs17619981	G	T	0.088097761	0.018700207	2.69E-06	15801	genus.Bacteroides.id.918	g	22.19406809
14	22045949	rs2023437	C	T	-0.07823245	0.016763399	5.02E-06	17484	genus.Bacteroides.id.918	g	21.77958991
5	56952803	rs13154778	A	T	0.056335821	0.012952644	7.16E-06	17795	genus..Ruminococcustorquesgroup.id.14377	g	18.91700581
6	67262102	rs1475330	C	T	0.052349242	0.011820049	8.13E-06	17353	genus..Ruminococcustorquesgroup.id.14377	g	19.6147258
19	49218060	rs35866622	C	T	-0.061202384	0.010942125	2.21E-08	17240	genus..Ruminococcustorquesgroup.id.14377	g	31.28479658
12	56494998	rs773123	A	T	0.082400465	0.017386159	1.59E-06	17011	genus..Ruminococcustorquesgroup.id.14377	g	22.46218661
10	4639762	rs10904297	G	A	-0.167804385	0.038981237	2.69E-06	3143	genus..Ruminococcustorquesgroup.id.14377	g	18.53085159
17	14532347	rs8080469	A	G	0.049072662	0.010703625	3.50E-06	17798	genus..Ruminococcustorquesgroup.id.14377	g	21.01926203
8	76769843	rs77034621	G	T	-0.151552842	0.033587775	6.07E-06	8567	genus..Ruminococcustorquesgroup.id.14377	g	20.35943395
14	26130404	rs12434631	G	A	0.074696994	0.015340053	2.77E-06	17353	genus..Ruminococcustorquesgroup.id.14377	g	23.71114519
7	54781314	rs73130967	T	A	0.077037483	0.016826423	3.71E-06	17011	genus..Ruminococcustorquesgroup.id.14377	g	20.96141348
15	25326425	rs1972694	A	T	-0.061409435	0.013732055	8.93E-06	17353	genus..Ruminococcustorquesgroup.id.14377	g	19.99857886
11	132663147	rs4073731	C	T	0.065194801	0.014222118	4.05E-06	17793	genus..Ruminococcustorquesgroup.id.14377	g	21.01345057
9	27225258	rs10967781	A	C	0.050799379	0.011332229	8.37E-06	17791	genus..Ruminococcustorquesgroup.id.14377	g	20.09491263
22	21358653	rs8141465	G	A	0.048077756	0.010744211	9.65E-06	17791	genus..Ruminococcustorquesgroup.id.14377	g	20.02346905
6	133007480	rs35011108	G	A	0.232633598	0.051204357	6.34E-06	3515	genus.Actinomyces.id.423	g	20.64101463
6	67207371	rs34583783	T	G	0.126595837	0.026846063	4.49E-06	7468	genus.Actinomyces.id.423	g	22.23707388
15	99492313	rs2715439	T	C	0.074668399	0.016482184	6.27E-06	7468	genus.Actinomyces.id.423	g	20.52315678
10	4782841	rs4146653	A	G	0.098522403	0.021418242	4.50E-06	7468	genus.Actinomyces.id.423	g	21.15935131
6	169224781	rs4073240	A	G	0.074968682	0.016736817	7.94E-06	7468	genus.Actinomyces.id.423	g	20.06383817
10	127532121	rs7915461	C	T	0.187759792	0.040163611	5.92E-06	5282	genus.Actinomyces.id.423	g	21.85444021
3	101352439	rs71315246	G	A	-0.09698092	0.021925041	9.83E-06	7468	genus.Actinomyces.id.423	g	19.56553695
10	121356829	rs10787984	C	G	0.094315957	0.021351309	9.62E-06	7468	genus.Actinomyces.id.423	g	19.51287848
4	171281359	rs7680684	T	C	-0.083381015	0.016890088	9.77E-07	8243	genus.Adlercreutzia.id.812	g	24.37084179
1	201061818	rs2147798	G	C	0.092295902	0.019212124	1.40E-06	8243	genus.Adlercreutzia.id.812	g	23.07884524
5	94059857	rs80078995	T	A	-0.113239745	0.023258622	1.57E-06	8243	genus.Adlercreutzia.id.812	g	23.7044457
18	75009770	rs2717140	T	C	-0.119225209	0.025108114	2.05E-06	8243	genus.Adlercreutzia.id.812	g	22.5479987
6	123909083	rs9490822	T	C	-0.073451202	0.015578896	2.54E-06	8243	genus.Adlercreutzia.id.812	g	22.22923199
1	69444163	rs6664405	C	T	-0.095308388	0.02107517	5.23E-06	8051	genus.Adlercreutzia.id.812	g	20.45126025
5	31991834	rs12522517	T	A	-0.104884371	0.023469475	4.41E-06	8187	genus.Adlercreutzia.id.812	g	19.97168955
7	48844151	rs13231526	A	C	0.143237051	0.031165443	4.81E-06	8051	genus.Adlercreutzia.id.812	g	21.12341508
10	135204950	rs1046175	G	C	0.112757932	0.025599407	6.36E-06	8051	genus.Adlercreutzia.id.812	g	19.40145917
3	105355971	rs55719207	A	G	-0.069924275	0.015803609	9.61E-06	8243	genus.Adlercreutzia.id.812	g	19.57687609
17	48864179	rs9915817	C	T	0.074921889	0.016833007	8.22E-06	8243	genus.Adlercreutzia.id.812	g	19.81043579
11	98386085	rs11604400	T	C	-0.102524228	0.023483368	9.74E-06	8107	genus.Adlercreutzia.id.812	g	19.06041042
4	95027272	rs11729256	C	T	0.075047253	0.015018395	6.58E-07	11860	genus.Akkermansia.id.4037	g	24.97023072
11	130280667	rs4936098	G	A	0.064922492	0.01359338	1.10E-06	11857	genus.Akkermansia.id.4037	g	22.81053376
6	56341481	rs9349825	G	A	-0.070340692	0.014713291	2.60E-06	11857	genus.Akkermansia.id.4037	g	22.85565248
4	100544188	rs74542928	C	T	0.112622737	0.023643438	1.48E-06	11215	genus.Akkermansia.id.4037	g	22.68981211
16	81063149	rs2602429	T	C	0.074535241	0.015620127	2.72E-06	11689	genus.Akkermansia.id.4037	g	22.76953696
1	41074472	rs61779207	A	G	-0.076053856	0.01677691	6.32E-06	11590	genus.Akkermansia.id.4037	g	20.55031705
1	105422565	rs11184341	C	G	0.065585479	0.01422364	4.06E-06	11863	genus.Akkermansia.id.4037	g	21.26149927
10	5064327	rs4242783	A	G	0.068545381	0.014770062	3.00E-06	11689	genus.Akkermansia.id.4037	g	21.53732456
18	49473635	rs117107102	G	A	0.204406166	0.043162894	3.01E-06	4974	genus.Akkermansia.id.4037	g	22.42677744
20	31867840	rs941682	A	G	-0.063295745	0.01437768	9.17E-06	11808	genus.Akkermansia.id.4037	g	19.38078684
15	97570657	rs12908520	A	G	0.061772023	0.01309539	2.26E-06	11862	genus.Akkermansia.id.4037	g	22.25085867
12	130309670	rs111862613	C	T	0.091119928	0.019674815	3.39E-06	11620	genus.Akkermansia.id.4037	g	21.44891958
7	135778919	rs67281112	C	G	0.063457498	0.013784589	3.92E-06	17090	genus.Alistipes.id.968	g	21.19230745
1	19790706	rs67705352	G	T	-0.053240398	0.011086401	1.65E-06	17567	genus.Alistipes.id.968	g	23.06223645
7	62443498	rs11769002	A	G	-0.052879265	0.010938851	1.45E-06	17571	genus.Alistipes.id.968	g	23.36831544
11	17511427	rs7129639	A	C	-0.052495538	0.010958377	1.78E-06	17571	genus.Alistipes.id.968	g	22.9483945
5	177755179	rs11958296	G	A	-0.098122204	0.021827201	9.30E-06	16214	genus.Alistipes.id.968	g	20.20870545
9	14080129	rs1689282	C	A	-0.052006142	0.011394196	5.28E-06	17090	genus.Alistipes.id.968	g	20.8325246
21	40580258	rs8130320	G	A	-0.049001972	0.01071701	4.84E-06	17571	genus.Alistipes.id.968	g	20.90642832
11	130887552	rs2875322	C	T	-0.058094464	0.013143238	8.78E-06	17459	genus.Alistipes.id.968	g	19.53730938
10	127787142	rs2290844	T	C	0.081396908	0.019163185	9.10E-06	17571	genus.Alistipes.id.968	g	18.04182355
8	144428720	rs2450745	C	A	-0.080523959	0.018470178	7.12E-06	17571	genus.Alistipes.id.968	g	19.00675937
17	52776479	rs34417064	G	A	-0.04820195	0.010686843	7.01E-06	17570	genus.Alistipes.id.968	g	20.34371941
9	112120264	rs62576416	C	T	0.049264678	0.010973282	7.50E-06	17564	genus.Alistipes.id.968	g	20.15571536
13	38057357	rs1107244	A	G	0.075855776	0.017118221	3.59E-06	17571	genus.Alistipes.id.968	g	19.63631784
2	178000949	rs12990744	T	C	-0.077661791	0.017298561	8.21E-06	16694	genus.Alistipes.id.968	g	20.15555907
20	41191335	rs4810359	G	A	-0.065242793	0.014615527	7.50E-06	17380	genus.Alistipes.id.968	g	19.9267343
9	79110160	rs602075	G	A	0.168974277	0.029697566	3.57E-08	3212	genus.Allisonella.id.2174	g	32.3742325
2	33607071	rs6742198	A	G	0.149151971	0.031648438	3.35E-06	3182	genus.Allisonella.id.2174	g	22.21024927
9	100150556	rs35778461	T	C	0.146678707	0.029718557	1.21E-06	3212	genus.Allisonella.id.2174	g	24.36007996
5	114286707	rs1901739	G	T	0.115768513	0.024862618	3.59E-06	3212	genus.Allisonella.id.2174	g	21.68139368
7	137968010	rs76904847	A	G	0.148523492	0.033485691	6.09E-06	3182	genus.Allisonella.id.2174	g	19.67305348
12	28018998	rs35110698	C	T	-0.146321972	0.032085207	5.72E-06	3212	genus.Allisonella.id.2174	g	20.79741701
10	122413451	rs7898615	G	T	0.167966358	0.037358631	8.87E-06	3212	genus.Allisonella.id.2174	g	20.21448608
11	88632972	rs594561	T	C	0.112230607	0.025168069	9.41E-06	3212	genus.Allisonella.id.2174	g	19.88487347
18	75370866	rs685403	C	G	-0.175203225	0.040447416	4.88E-06	3212	genus.Allisonella.id.2174	g	18.76301512
8	69994816	rs12675596	T	G	0.145668934	0.029067823	9.64E-07	3008	genus.Alloprevotella.id.961	g	25.11359407
4	189076705	rs58212166	G	A	-0.161505876	0.035910233	7.94E-06	3005	genus.Alloprevotella.id.961	g	20.22740683
3	79794395	rs17380632	T	A	0.125563764	0.028040851	9.27E-06	3009	genus.Alloprevotella.id.961	g	20.05147257
21	40993008	rs34619204	A	G	-0.156036945	0.034439247	8.84E-06	3003	genus.Alloprevotella.id.961	g	20.52804463
3	152805600	rs4680035	G	A	-0.119599445	0.025944593	4.99E-06	3007	genus.Alloprevotella.id.961	g	21.25027743
1	234126516	rs4364940	G	A	0.126417748	0.028220735	8.58E-06	3008	genus.Alloprevotella.id.961	g	20.06686171
21	36053643	rs2154444	G	T	0.138234323	0.030896071	8.37E-06	3009	genus.Alloprevotella.id.961	g	20.01821138
3	129686434	rs712981	C	A	0.100759617	0.020290248	6.83E-07	5051	genus.Anaerofilum.id.2053	g	24.66029715
12	117811409	rs816292	C	T	-0.113002639	0.022040046	2.64E-07	5017	genus.Anaerofilum.id.2053	g	26.2876751
2	191139151	rs79598899	T	C	0.182585804	0.035728447	3.75E-07	4709	genus.Anaerofilum.id.2053	g	26.11594456
1	247145690	rs4506496	A	G	0.103089882	0.021286122	1.49E-06	4935	genus.Anaerofilum.id.2053	g	23.45519193
10	125294406	rs17105491	C	G	-0.19310744	0.04111866	1.57E-06	4856	genus.Anaerofilum.id.2053	g	22.05566246
11	1051715	rs10794359	C	T	-0.095352431	0.020059979	2.23E-06	4994	genus.Anaerofilum.id.2053	g	22.59449253
14	30991358	rs17096874	T	C	-0.126336895	0.02689189	2.86E-06	5051	genus.Anaerofilum.id.2053	g	22.07078325
17	6450532	rs356049	A	G	0.132602907	0.028980209	6.56E-06	4994	genus.Anaerofilum.id.2053	g	20.93645093
2	3838940	rs1563175	C	A	0.092383381	0.020215708	5.54E-06	5051	genus.Anaerofilum.id.2053	g	20.88381286
2	76698142	rs17012738	G	T	0.090341716	0.020023943	7.24E-06	5051	genus.Anaerofilum.id.2053	g	20.35529826
9	104339812	rs9299345	C	T	-0.136399548	0.030237163	8.04E-06	5051	genus.Anaerofilum.id.2053	g	20.34903319
12	67167461	rs4244069	A	G	-0.146774518	0.032659424	9.81E-06	5030	genus.Anaerofilum.id.2053	g	20.19687993
1	224688107	rs4294381	C	T	0.112196526	0.023186007	1.37E-06	6145	genus.CandidatusSoleaferrea.id.11350	g	23.41568647
8	138638199	rs10090365	G	A	-0.083441348	0.018098882	4.17E-06	6145	genus.CandidatusSoleaferrea.id.11350	g	21.25490293
3	137945192	rs4678258	C	T	0.098613616	0.021564627	5.53E-06	6101	genus.CandidatusSoleaferrea.id.11350	g	20.91172537
8	123882833	rs10108780	G	A	-0.09283404	0.01998066	3.64E-06	5999	genus.CandidatusSoleaferrea.id.11350	g	21.58712677
10	82879688	rs386526	G	C	0.081845856	0.018008617	8.33E-06	6144	genus.CandidatusSoleaferrea.id.11350	g	20.65535516
7	352368	rs36155147	T	C	0.104966126	0.024099527	5.41E-06	5958	genus.CandidatusSoleaferrea.id.11350	g	18.97061019
2	19885907	rs9973954	G	A	0.089207514	0.019540149	5.95E-06	6145	genus.CandidatusSoleaferrea.id.11350	g	20.84237145
5	172758774	rs6881988	C	G	-0.081913114	0.018185036	9.23E-06	6140	genus.CandidatusSoleaferrea.id.11350	g	20.28983627
6	109376647	rs11153159	C	G	-0.128050003	0.028544611	4.42E-06	6101	genus.CandidatusSoleaferrea.id.11350	g	20.12384336
9	10611282	rs10809135	C	T	0.08348579	0.01824263	5.47E-06	5999	genus.CandidatusSoleaferrea.id.11350	g	20.94354637
14	76403542	rs7400877	C	T	-0.095108487	0.021279907	9.29E-06	6145	genus.CandidatusSoleaferrea.id.11350	g	19.97556604
12	115352769	rs6489992	G	A	-0.084043749	0.018703073	7.89E-06	6142	genus.CandidatusSoleaferrea.id.11350	g	20.19225844
15	62394540	rs6494306	G	A	-0.09693036	0.021422086	5.80E-06	6145	genus.CandidatusSoleaferrea.id.11350	g	20.47369053
4	52935445	rs12500231	T	A	0.08138533	0.018269552	7.68E-06	6145	genus.CandidatusSoleaferrea.id.11350	g	19.84433098
3	190349049	rs2193878	A	T	0.228255107	0.050924135	9.46E-06	3088	genus.CandidatusSoleaferrea.id.11350	g	20.09063599
19	47991441	rs830149	G	C	0.184646616	0.039723748	9.58E-06	5065	genus.CandidatusSoleaferrea.id.11350	g	21.6063929
1	240118443	rs12404911	T	C	0.140717216	0.030414222	2.80E-06	3239	genus.Catenibacterium.id.2153	g	21.40627229
4	122282768	rs77285108	A	G	-0.161826131	0.035344674	3.63E-06	3210	genus.Catenibacterium.id.2153	g	20.96280243
7	57364320	rs73128290	G	A	0.129726249	0.02845626	4.29E-06	3239	genus.Catenibacterium.id.2153	g	20.78260967
6	159485742	rs212393	A	G	-0.135253856	0.02862088	3.62E-06	3239	genus.Catenibacterium.id.2153	g	22.33229444
6	105089665	rs7742829	T	C	0.114110133	0.025109895	5.61E-06	3239	genus.Catenibacterium.id.2153	g	20.6518342
10	126448374	rs78521377	T	C	0.12499178	0.027479689	5.61E-06	12605	genus.ChristensenellaceaeR.7group.id.11283	g	20.6889895
7	118096925	rs62467127	T	C	0.114108279	0.025198272	3.25E-06	12719	genus.ChristensenellaceaeR.7group.id.11283	g	20.50655898
18	67555560	rs17081797	G	A	-0.090432475	0.020425314	3.34E-06	16324	genus.ChristensenellaceaeR.7group.id.11283	g	19.60249495
19	49279227	rs62132810	G	A	-0.082885316	0.017962272	5.67E-06	15066	genus.ChristensenellaceaeR.7group.id.11283	g	21.29279427
19	35883736	rs60954665	G	T	0.049814958	0.011078727	7.13E-06	16324	genus.ChristensenellaceaeR.7group.id.11283	g	20.21807557
4	156131004	rs10461257	G	A	-0.05519694	0.01220692	6.51E-06	15987	genus.ChristensenellaceaeR.7group.id.11283	g	20.44644494
5	29352420	rs79150079	A	C	0.121546581	0.027097732	9.42E-06	11994	genus.ChristensenellaceaeR.7group.id.11283	g	20.11961229
2	230943099	rs62190261	C	A	0.095839425	0.021472282	8.74E-06	15274	genus.ChristensenellaceaeR.7group.id.11283	g	19.92195682
9	83043376	rs892686	G	A	0.051409887	0.011135975	3.97E-06	16325	genus.ChristensenellaceaeR.7group.id.11283	g	21.31261815
19	34076956	rs999354	A	T	0.058024779	0.011718514	7.01E-07	16324	genus.ChristensenellaceaeR.7group.id.11283	g	24.5178229
18	1779609	rs73952017	T	C	-0.086216444	0.019435393	8.46E-06	15274	genus.ChristensenellaceaeR.7group.id.11283	g	19.67857105
4	5730954	rs2276875	G	A	-0.069717565	0.013953704	4.65E-07	13893	genus.Barnesiella.id.944	g	24.96349615
6	110831148	rs2428166	A	G	-0.165858717	0.033730907	8.51E-07	8091	genus.Barnesiella.id.944	g	24.17801066
4	114546595	rs79795328	G	A	-0.081864467	0.01764407	4.23E-06	13657	genus.Barnesiella.id.944	g	21.52748687
12	54872438	rs60316894	T	C	-0.121478156	0.025183972	1.19E-06	12717	genus.Barnesiella.id.944	g	23.26740375
3	181589155	rs35177866	G	A	0.091712545	0.019013343	2.95E-06	13394	genus.Barnesiella.id.944	g	23.26700721
7	122021518	rs13242616	C	T	-0.058374651	0.012317572	2.29E-06	13945	genus.Barnesiella.id.944	g	22.45941164
2	180020849	rs113258194	G	A	0.098992031	0.021412093	7.31E-06	13945	genus.Barnesiella.id.944	g	21.37382392
7	10076378	rs2057922	C	G	0.091524071	0.019462277	3.83E-06	14208	genus.Barnesiella.id.944	g	22.1148175
6	23435415	rs199035	A	G	0.055949483	0.011971558	3.00E-06	13945	genus.Barnesiella.id.944	g	21.84191978
3	44327429	rs62251337	G	A	-0.069076268	0.014937412	4.24E-06	13945	genus.Barnesiella.id.944	g	21.38488958
5	54107036	rs77455852	G	T	-0.089149084	0.019560057	3.16E-06	13394	genus.Barnesiella.id.944	g	20.77272818
6	148601905	rs11155559	C	T	0.095602282	0.021296077	8.92E-06	13383	genus.Barnesiella.id.944	g	20.15288845
15	87145913	rs12909713	T	C	-0.055071556	0.012003894	4.95E-06	14205	genus.Barnesiella.id.944	g	21.04797848
1	206216607	rs28479800	T	A	-0.091520023	0.021000228	7.93E-06	12399	genus.Barnesiella.id.944	g	18.99259124
8	105458416	rs76181748	T	C	-0.077855934	0.017163996	6.78E-06	14201	genus.Barnesiella.id.944	g	20.57532145
4	102616869	rs72684847	C	T	-0.114369278	0.025387327	6.76E-06	12984	genus.Barnesiella.id.944	g	20.29480136
8	25834694	rs28418786	G	C	-0.079132421	0.017495701	6.48E-06	13698	genus.Barnesiella.id.944	g	20.45720088
2	136616754	rs182549	T	C	0.119703495	0.012729374	1.28E-20	14778	genus.Bifidobacterium.id.436	g	88.42998844
5	537890	rs56108664	C	T	0.072997098	0.015792589	2.44E-06	13916	genus.Bifidobacterium.id.436	g	21.36508003
7	48090746	rs2686790	C	T	0.070741011	0.015792595	7.50E-06	14778	genus.Bifidobacterium.id.436	g	20.06483203
2	49906864	rs4567981	A	T	0.056208395	0.011792309	1.93E-06	14666	genus.Bifidobacterium.id.436	g	22.71980855
10	126089703	rs2491158	A	G	0.071262413	0.015983004	8.05E-06	14021	genus.Bifidobacterium.id.436	g	19.87944389
5	169748189	rs76671854	G	C	-0.084605457	0.01840032	3.96E-06	13806	genus.Bifidobacterium.id.436	g	21.14199664
21	31861790	rs75344046	T	C	0.232354091	0.050597867	4.86E-06	3856	genus.Bifidobacterium.id.436	g	21.08804057
17	72897722	rs540489	G	T	-0.063764086	0.013874591	5.19E-06	14561	genus.Bifidobacterium.id.436	g	21.12087461
6	14617591	rs857444	T	C	0.055823437	0.012121924	3.57E-06	14777	genus.Bifidobacterium.id.436	g	21.2075271
13	112859829	rs7322849	C	T	0.112428453	0.020181262	1.08E-08	14778	genus.Bifidobacterium.id.436	g	31.03529148
12	20378911	rs10841473	C	G	-0.062420654	0.012943849	1.65E-06	14777	genus.Bifidobacterium.id.436	g	23.25571804
1	207003374	rs12022129	A	G	0.061935632	0.013893747	8.00E-06	14776	genus.Bifidobacterium.id.436	g	19.87203643
4	1517826	rs55888705	G	A	0.054631934	0.012113865	6.67E-06	14777	genus.Bifidobacterium.id.436	g	20.33891078
2	189805784	rs62181700	A	G	-0.062464331	0.013120526	2.17E-06	14774	genus.Bifidobacterium.id.436	g	22.66531158
22	18354272	rs5746486	C	T	-0.053621605	0.012080057	9.00E-06	14778	genus.Bifidobacterium.id.436	g	19.70342165
5	142793467	rs73797465	G	T	-0.095356633	0.02092365	4.38E-06	14666	genus.Bifidobacterium.id.436	g	20.76954212
6	20505628	rs116261629	C	G	0.128112276	0.026135828	8.62E-07	11276	genus.Bilophila.id.3170	g	24.02752107
3	194419531	rs6793291	A	C	0.112729046	0.024163294	3.11E-06	11051	genus.Bilophila.id.3170	g	21.76503587
9	4940871	rs1571225	T	C	0.082682569	0.017062147	1.12E-06	12854	genus.Bilophila.id.3170	g	23.48337781
20	61980991	rs3827020	T	C	0.076647909	0.016064223	1.79E-06	12628	genus.Bilophila.id.3170	g	22.7657087
1	103299921	rs1241171	A	G	-0.069265389	0.015014825	4.24E-06	12856	genus.Bilophila.id.3170	g	21.28099872
7	138583840	rs7802841	A	C	0.067009659	0.013770056	1.77E-06	12856	genus.Bilophila.id.3170	g	23.68118349
14	67640571	rs8013541	T	A	-0.05719913	0.01256729	5.48E-06	12856	genus.Bilophila.id.3170	g	20.71550728
8	109990939	rs72676854	C	T	0.123208756	0.026882038	5.62E-06	11616	genus.Bilophila.id.3170	g	21.00674502
7	123174986	rs1917709	T	A	0.118509423	0.02674196	7.37E-06	10886	genus.Bilophila.id.3170	g	19.63899672
15	50011554	rs542415	C	T	-0.061362319	0.013343594	4.71E-06	12777	genus.Bilophila.id.3170	g	21.14744428
18	3765773	rs4798126	A	G	0.073288019	0.016798984	7.15E-06	12777	genus.Bilophila.id.3170	g	19.03267942
12	100786847	rs1969927	A	G	0.056458855	0.012693476	9.07E-06	12777	genus.Bilophila.id.3170	g	19.78349421
8	90878338	rs60178956	A	G	-0.062481785	0.014148499	8.06E-06	12777	genus.Bilophila.id.3170	g	19.50231287
7	47211732	rs2728491	T	G	-0.062741568	0.013945646	6.33E-06	12856	genus.Bilophila.id.3170	g	20.24106981
7	9510367	rs2713349	T	A	0.061722789	0.014017424	8.63E-06	12853	genus.Bilophila.id.3170	g	19.38896664
17	9121579	rs9899990	G	A	-0.102702281	0.023387821	9.07E-06	12088	genus.Bilophila.id.3170	g	19.28326884
13	102402685	rs11069458	C	T	-0.068094659	0.015502996	7.72E-06	12856	genus.Bilophila.id.3170	g	19.29278075
16	77238810	rs11149971	T	C	0.117604747	0.023389975	1.04E-06	16255	genus.Blautia.id.1992	g	25.28076366
17	16895873	rs12453000	T	C	0.062533456	0.012998711	1.26E-06	17815	genus.Blautia.id.1992	g	23.14324677
1	175757311	rs115043014	A	G	-0.206605438	0.043991974	5.19E-06	4902	genus.Blautia.id.1992	g	22.05649991
7	124210039	rs67794373	T	C	0.060170889	0.012344281	1.00E-06	18158	genus.Blautia.id.1992	g	23.75971668
7	68396262	rs117001700	C	T	0.196414252	0.044112197	8.84E-06	4965	genus.Blautia.id.1992	g	19.82570402
19	1043103	rs72973581	G	A	0.125169075	0.026540793	1.74E-06	12764	genus.Blautia.id.1992	g	22.24161383
19	13420917	rs4926264	C	T	0.082620681	0.017823907	5.10E-06	18276	genus.Blautia.id.1992	g	21.48679922
9	1866537	rs7860714	G	A	-0.050217775	0.010985269	4.09E-06	18162	genus.Blautia.id.1992	g	20.89746184
11	87805911	rs682885	G	A	-0.049337611	0.010735883	4.49E-06	18274	genus.Blautia.id.1992	g	21.11935708
1	219117743	rs2788271	G	T	-0.057559633	0.013349169	7.16E-06	18276	genus.Blautia.id.1992	g	18.59206247
14	78062644	rs113271346	T	C	0.078268222	0.017211647	6.85E-06	17465	genus.Blautia.id.1992	g	20.67883536
6	74605806	rs3005511	G	A	0.050108496	0.01107676	6.19E-06	18276	genus.Blautia.id.1992	g	20.46431647
6	9298640	rs16892041	C	T	-0.062260496	0.014180398	8.82E-06	18276	genus.Blautia.id.1992	g	19.27739347
13	100213990	rs7322368	C	T	0.081573314	0.018316651	5.52E-06	17134	genus.Butyricicoccus.id.2055	g	19.83371514
2	153453410	rs56221232	C	T	0.082802732	0.016740066	7.62E-07	17133	genus.Butyricicoccus.id.2055	g	24.46667767
4	7460153	rs2017189	T	G	-0.050695599	0.011024022	3.87E-06	17133	genus.Butyricicoccus.id.2055	g	21.14756533
2	191304149	rs10084203	G	A	0.054969862	0.012356262	8.59E-06	17135	genus.Butyricicoccus.id.2055	g	19.79133439
18	22899113	rs75238760	A	T	0.061942289	0.013994184	6.80E-06	17022	genus.Butyricicoccus.id.2055	g	19.59202564
13	27018240	rs12585793	C	T	-0.262206199	0.056472877	5.79E-06	3135	genus.Butyricicoccus.id.2055	g	21.55788164
7	157688150	rs62478070	G	T	0.224039318	0.049495932	5.94E-06	4007	genus.Butyricicoccus.id.2055	g	20.48846731
10	126908208	rs4962426	T	G	0.061421574	0.013597912	7.38E-06	16889	genus.Butyricicoccus.id.2055	g	20.40315978
1	67379595	rs12034718	G	A	0.0701199	0.01582135	9.58E-06	16237	genus.Butyricicoccus.id.2055	g	19.64244293
21	16550389	rs113054641	A	G	-0.144880972	0.027457379	1.74E-07	9949	genus.Butyricimonas.id.945	g	27.84226387
5	159867647	rs62390301	C	T	-0.087298337	0.017489288	7.42E-07	10634	genus.Butyricimonas.id.945	g	24.91538959
10	72711156	rs7083431	C	A	0.070353941	0.014443868	8.85E-07	10737	genus.Butyricimonas.id.945	g	23.72519763
5	62119947	rs2642760	C	G	0.071335713	0.014539571	8.58E-07	10634	genus.Butyricimonas.id.945	g	24.07192533
3	127468661	rs782080	A	T	0.065348802	0.01379735	2.23E-06	10733	genus.Butyricimonas.id.945	g	22.43282137
16	22172866	rs1862649	A	G	0.113123952	0.024817639	4.76E-06	10123	genus.Butyricimonas.id.945	g	20.777257
12	129438771	rs12304031	A	G	-0.086278048	0.019684629	6.70E-06	10658	genus.Butyricimonas.id.945	g	19.2108311
5	997217	rs326049	G	C	0.075969365	0.01676173	8.19E-06	10557	genus.Butyricimonas.id.945	g	20.54183853
2	83093264	rs71428626	T	G	-0.133188396	0.028990548	4.80E-06	9776	genus.Butyricimonas.id.945	g	21.1066801
3	78740009	rs78453362	G	A	-0.14948019	0.032707281	4.06E-06	8207	genus.Butyricimonas.id.945	g	20.88711213
19	49162501	rs62130338	A	G	-0.073260812	0.015832388	3.90E-06	10557	genus.Butyricimonas.id.945	g	21.41167323
8	4834406	rs9657374	T	C	0.068071943	0.014817248	4.50E-06	10737	genus.Butyricimonas.id.945	g	21.10576967
18	34091618	rs12458763	C	A	0.122036628	0.026958664	6.37E-06	10383	genus.Butyricimonas.id.945	g	20.49196788
15	80528373	rs2114713	T	G	0.062720962	0.013899768	6.88E-06	10734	genus.Butyricimonas.id.945	g	20.36152578
1	45082825	rs270727	C	G	-0.069417267	0.015079545	5.38E-06	10634	genus.Butyricimonas.id.945	g	21.19134623
10	72443070	rs72814525	G	A	0.066415351	0.01497662	8.25E-06	10736	genus.Butyricimonas.id.945	g	19.66569608
11	56664962	rs11228830	G	A	0.135264872	0.029841132	6.55E-06	8974	genus.Butyricimonas.id.945	g	20.54657626
9	119693164	rs16934069	C	T	-0.133784151	0.029944364	8.86E-06	3482	genus.Butyrivibrio.id.1993	g	19.96085534
14	76065563	rs72723662	T	C	0.224078206	0.044933642	7.86E-07	3073	genus.Butyrivibrio.id.1993	g	24.86886679
1	235580646	rs7412979	G	C	0.186778577	0.038911205	1.71E-06	3480	genus.Butyrivibrio.id.1993	g	23.04118252
6	111780705	rs7752361	G	A	-0.119230279	0.023997488	7.69E-07	3481	genus.Butyrivibrio.id.1993	g	24.68547873
13	27292666	rs4537857	C	T	-0.124589674	0.026099163	1.80E-06	3482	genus.Butyrivibrio.id.1993	g	22.78824812
7	150596929	rs11761679	C	T	0.154775363	0.032153939	2.20E-06	3482	genus.Butyrivibrio.id.1993	g	23.17049412
17	20575697	rs16941336	T	C	0.127487508	0.026793591	1.53E-06	3482	genus.Butyrivibrio.id.1993	g	22.63984331
18	10267733	rs77356209	C	T	0.216874487	0.04832994	6.66E-06	3379	genus.Butyrivibrio.id.1993	g	20.13652
14	34150977	rs74622183	G	A	-0.201027447	0.042820448	2.46E-06	3478	genus.Butyrivibrio.id.1993	g	22.03983308
6	21960091	rs7763512	A	G	0.119845684	0.025336711	3.11E-06	3259	genus.Butyrivibrio.id.1993	g	22.37403543
10	22587900	rs142855850	G	A	0.205013198	0.045713757	6.86E-06	3234	genus.Butyrivibrio.id.1993	g	20.11267379
6	53939724	rs9349693	G	A	0.117972728	0.025986063	5.55E-06	3482	genus.Butyrivibrio.id.1993	g	20.61020304
20	811507	rs486484	G	A	-0.108348689	0.024000793	6.61E-06	3456	genus.Butyrivibrio.id.1993	g	20.37962268
5	128976021	rs17163238	A	G	0.140986912	0.030911712	5.51E-06	3482	genus.Butyrivibrio.id.1993	g	20.80230597
3	54288503	rs4928024	G	A	-0.174709994	0.038933257	8.19E-06	3481	genus.Butyrivibrio.id.1993	g	20.13696543
6	148403405	rs1007475	T	G	0.118065426	0.026127086	7.92E-06	3482	genus.Butyrivibrio.id.1993	g	20.42036626
4	127336602	rs11098863	A	T	-0.096600831	0.016267701	3.06E-09	7524	genus.Enterorhabdus.id.820	g	35.26219655
10	20280612	rs7923280	T	A	0.086001907	0.016914834	5.24E-07	7524	genus.Enterorhabdus.id.820	g	25.85119851
19	35863028	rs424715	C	T	0.081874254	0.017485462	4.41E-06	7524	genus.Enterorhabdus.id.820	g	21.92504475
2	19611953	rs114731706	G	T	0.182308046	0.038229783	2.17E-06	5956	genus.Enterorhabdus.id.820	g	22.74091876
11	62174193	rs3017103	G	A	0.098089701	0.020899456	2.94E-06	7524	genus.Enterorhabdus.id.820	g	22.02809079
12	69515102	rs73331712	C	T	0.261989512	0.055123019	4.85E-06	3109	genus.Enterorhabdus.id.820	g	22.5892505
2	236439879	rs77655283	A	G	0.132987641	0.029830551	5.88E-06	7494	genus.Enterorhabdus.id.820	g	19.87467402
6	37567189	rs9470637	T	A	-0.075551295	0.016626296	5.70E-06	7524	genus.Enterorhabdus.id.820	g	20.64870452
8	113109756	rs10098492	C	T	0.132323148	0.029368842	6.41E-06	7361	genus.Enterorhabdus.id.820	g	20.30009185
7	89709883	rs2051957	T	C	0.084329062	0.018986405	8.90E-06	7524	genus.Enterorhabdus.id.820	g	19.727364
8	50822676	rs3812426	A	G	0.106447316	0.0224159	2.72E-06	5583	genus.Eisenbergiella.id.11304	g	22.55054643
15	53375201	rs1508033	C	A	0.091545961	0.019578652	3.23E-06	5580	genus.Eisenbergiella.id.11304	g	21.86315339
11	124764527	rs12278566	A	T	-0.121064706	0.025165804	1.65E-06	5582	genus.Eisenbergiella.id.11304	g	23.14267112
15	36178565	rs2683098	T	C	0.107318939	0.022515029	2.24E-06	5582	genus.Eisenbergiella.id.11304	g	22.71996821
17	53367641	rs11079158	C	T	0.100626785	0.022546032	7.35E-06	5582	genus.Eisenbergiella.id.11304	g	19.91989095
10	109417101	rs12257723	C	A	-0.095274183	0.021156892	8.85E-06	5582	genus.Eisenbergiella.id.11304	g	20.27900902
8	55330814	rs13258851	G	A	0.137001443	0.030212434	7.75E-06	5583	genus.Eisenbergiella.id.11304	g	20.56263912
2	19973210	rs12710729	A	C	0.089338392	0.019906928	9.84E-06	5583	genus.Eisenbergiella.id.11304	g	20.14038515
21	21610254	rs4462860	A	G	0.093907092	0.020110429	4.16E-06	5460	genus.Eisenbergiella.id.11304	g	21.80490073
11	24001840	rs11027642	T	C	0.129005538	0.028484392	4.92E-06	5583	genus.Eisenbergiella.id.11304	g	20.51175407
4	189060431	rs11938607	C	T	0.097812525	0.021663562	8.22E-06	5583	genus.Eisenbergiella.id.11304	g	20.38586799
3	111419486	rs1553971	G	T	0.120964524	0.026305423	5.27E-06	5583	genus.Eisenbergiella.id.11304	g	21.14586533
17	10177708	rs7221249	G	A	0.083986052	0.01427414	4.31E-09	9781	genus.Erysipelatoclostridium.id.11381	g	34.61899285
1	42333631	rs710230	C	T	0.143381274	0.028151388	6.33E-07	9016	genus.Erysipelatoclostridium.id.11381	g	25.94091226
4	25446787	rs4697572	G	A	-0.081063643	0.016330822	7.59E-07	9779	genus.Erysipelatoclostridium.id.11381	g	24.6397413
5	77815056	rs17804233	C	T	-0.066291401	0.014420319	4.59E-06	9783	genus.Erysipelatoclostridium.id.11381	g	21.13317062
11	121876913	rs58236560	T	G	-0.11115688	0.023442572	2.16E-06	9368	genus.Erysipelatoclostridium.id.11381	g	22.48340997
9	90586043	rs622418	G	A	-0.066805108	0.014322449	3.68E-06	9783	genus.Erysipelatoclostridium.id.11381	g	21.75628663
5	34892042	rs340991	G	A	-0.074048187	0.015889138	3.75E-06	9781	genus.Erysipelatoclostridium.id.11381	g	21.7184179
2	34595533	rs1434153	A	G	-0.06845264	0.01524432	6.85E-06	9662	genus.Erysipelatoclostridium.id.11381	g	20.16342439
8	38780606	rs6474512	C	A	0.067014995	0.014320143	3.02E-06	9783	genus.Erysipelatoclostridium.id.11381	g	21.90025993
13	46372065	rs9590927	A	G	-0.064600302	0.014347949	6.39E-06	9782	genus.Erysipelatoclostridium.id.11381	g	20.27166627
1	167818597	rs61806970	T	C	0.142547998	0.032068815	9.09E-06	8644	genus.Erysipelatoclostridium.id.11381	g	19.75861141
19	55857777	rs45480394	G	T	-0.068713443	0.015183535	7.66E-06	9604	genus.Erysipelatoclostridium.id.11381	g	20.48036208
11	36871523	rs2901723	A	C	0.064133865	0.014429456	8.79E-06	9662	genus.Erysipelatoclostridium.id.11381	g	19.75490339
17	71411325	rs34528142	G	C	-0.087555073	0.019555627	6.13E-06	9604	genus.Erysipelatoclostridium.id.11381	g	20.04560364
10	36394609	rs16936671	T	C	-0.096802556	0.021788273	6.04E-06	9488	genus.Erysipelatoclostridium.id.11381	g	19.73913117
6	24292185	rs3804326	G	A	0.141469838	0.033635154	9.85E-06	7028	genus.Erysipelatoclostridium.id.11381	g	17.69053111
15	86522244	rs76502207	C	T	0.14484376	0.028992913	6.41E-07	10740	genus.ErysipelotrichaceaeUCG003.id.11384	g	24.95835028
10	125628540	rs28568391	G	A	-0.058391081	0.011874052	6.42E-07	14544	genus.ErysipelotrichaceaeUCG003.id.11384	g	24.18216265
8	91660344	rs11994308	T	C	0.115417413	0.024250252	1.33E-06	13558	genus.ErysipelotrichaceaeUCG003.id.11384	g	22.6521881
18	46614602	rs10164067	G	T	-0.103260131	0.021240502	1.13E-06	14427	genus.ErysipelotrichaceaeUCG003.id.11384	g	23.63392157
16	4076830	rs8053479	G	A	-0.083821185	0.018650912	5.83E-06	13813	genus.ErysipelotrichaceaeUCG003.id.11384	g	20.19795715
6	24220160	rs62403464	C	T	-0.073174326	0.015651572	3.44E-06	14899	genus.ErysipelotrichaceaeUCG003.id.11384	g	21.85755274
7	33684926	rs17798136	A	G	0.15881755	0.034767431	3.24E-06	7421	genus.ErysipelotrichaceaeUCG003.id.11384	g	20.86660434
18	43034126	rs59104037	G	A	-0.095126261	0.020474209	4.48E-06	14848	genus.ErysipelotrichaceaeUCG003.id.11384	g	21.58671656
19	57828980	rs11666127	G	A	-0.07191871	0.016137058	7.90E-06	13813	genus.ErysipelotrichaceaeUCG003.id.11384	g	19.86255249
4	113256737	rs59068084	G	T	0.056477243	0.012022387	3.12E-06	14544	genus.ErysipelotrichaceaeUCG003.id.11384	g	22.06813177
7	20554814	rs73074432	T	C	0.072153999	0.016437785	9.99E-06	14217	genus.ErysipelotrichaceaeUCG003.id.11384	g	19.26789277
11	7765096	rs4758231	T	G	-0.05517544	0.012204675	6.55E-06	14890	genus.ErysipelotrichaceaeUCG003.id.11384	g	20.43803659
16	80167277	rs74988980	A	G	-0.133141406	0.034857439	8.64E-06	5944	genus.ErysipelotrichaceaeUCG003.id.11384	g	14.58932926
2	175403951	rs75949021	C	T	-0.16966706	0.037423793	3.58E-06	6721	genus.ErysipelotrichaceaeUCG003.id.11384	g	20.55414729
5	32345671	rs6875357	T	C	0.165673441	0.035383116	6.70E-06	7034	genus.ErysipelotrichaceaeUCG003.id.11384	g	21.92368899
14	47935928	rs79396538	G	C	0.084814752	0.019114638	8.63E-06	13750	genus.ErysipelotrichaceaeUCG003.id.11384	g	19.68840969
10	873148	rs12251396	G	A	-0.070539949	0.015876598	9.52E-06	14211	genus.ErysipelotrichaceaeUCG003.id.11384	g	19.74037442
6	165722832	rs550843	C	T	-0.078324645	0.016920943	2.05E-06	14102	genus.Clostridiumsensustricto1.id.1873	g	21.42632782
10	43270264	rs2795528	A	G	-0.184314695	0.039220419	2.72E-06	6366	genus.Clostridiumsensustricto1.id.1873	g	22.08490146
1	3041519	rs2817172	T	C	0.058138957	0.012449219	2.77E-06	13658	genus.Clostridiumsensustricto1.id.1873	g	21.80972848
5	84997131	rs115807074	G	A	-0.227359786	0.049257523	4.32E-06	4229	genus.Clostridiumsensustricto1.id.1873	g	21.30503078
12	43485015	rs116847295	T	C	0.110021418	0.024603155	4.58E-06	12910	genus.Clostridiumsensustricto1.id.1873	g	19.99736947
9	136710881	rs12341505	A	G	0.081071775	0.018012111	4.82E-06	14118	genus.Clostridiumsensustricto1.id.1873	g	20.25863286
1	83252771	rs11586026	T	A	0.110966819	0.025049788	8.85E-06	13095	genus.Clostridiumsensustricto1.id.1873	g	19.62357655
1	155676492	rs11264403	A	G	-0.139061503	0.033445425	7.76E-06	7285	genus.Clostridiumsensustricto1.id.1873	g	17.28782668
3	111482845	rs12490337	G	C	-0.061687867	0.0137581	7.49E-06	14121	genus.Clostridiumsensustricto1.id.1873	g	20.10400502
13	68610061	rs9541268	A	C	0.09596998	0.019731218	8.79E-07	12914	genus.Collinsella.id.815	g	23.65718242
17	47529492	rs2671662	G	C	-0.056775091	0.011944997	2.22E-06	14334	genus.Collinsella.id.815	g	22.59142303
2	195739311	rs73052258	A	G	0.093017814	0.020265842	1.72E-06	14334	genus.Collinsella.id.815	g	21.06701251
21	29355467	rs2103510	A	G	0.078655101	0.016821672	2.42E-06	14334	genus.Collinsella.id.815	g	21.86328746
4	149818294	rs75672793	G	A	-0.108908003	0.024052154	6.14E-06	12601	genus.Collinsella.id.815	g	20.50272741
11	107123199	rs10890671	C	T	-0.053740144	0.011884842	6.52E-06	14334	genus.Collinsella.id.815	g	20.44611629
16	77283458	rs12921100	T	A	0.056375862	0.012701892	8.23E-06	14334	genus.Collinsella.id.815	g	19.69924399
7	24465024	rs62448871	A	C	-0.054030922	0.012032414	6.78E-06	14334	genus.Collinsella.id.815	g	20.16411773
15	50026113	rs59414781	G	C	0.066886563	0.014977291	9.15E-06	14334	genus.Collinsella.id.815	g	19.94395218
19	31760841	rs1496626	C	T	-0.072230674	0.016160046	6.78E-06	14334	genus.Collinsella.id.815	g	19.97828248
19	56526640	rs149807560	A	C	-0.104264209	0.023584097	7.10E-06	13473	genus.Collinsella.id.815	g	19.54483466
10	8589813	rs11597285	T	G	-0.053794651	0.012054849	9.38E-06	14334	genus.Collinsella.id.815	g	19.91382284
1	88233128	rs305411	G	A	0.129218483	0.026451784	1.01E-06	6777	genus.Coprobacter.id.949	g	23.86378574
9	137784868	rs12684609	C	T	0.100826957	0.022036643	6.10E-06	6364	genus.Coprobacter.id.949	g	20.93449304
3	46483717	rs3828477	T	G	-0.091217951	0.019569041	2.89E-06	6798	genus.Coprobacter.id.949	g	21.72808937
4	34852443	rs55672356	A	T	-0.193354203	0.041381488	2.74E-06	4903	genus.Coprobacter.id.949	g	21.83207566
11	103549974	rs143662916	T	C	0.25326389	0.05401412	3.07E-06	3083	genus.Coprobacter.id.949	g	21.98527672
6	97234939	rs213863	T	C	-0.088741189	0.018837727	2.35E-06	6798	genus.Coprobacter.id.949	g	22.19184903
6	4714797	rs72821405	C	T	-0.147365313	0.031997805	4.76E-06	6177	genus.Coprobacter.id.949	g	21.21046389
12	98289796	rs11532348	T	C	-0.103930603	0.022682638	5.71E-06	6364	genus.Coprobacter.id.949	g	20.99422129
2	137223458	rs12996055	C	A	0.092181727	0.020940499	8.08E-06	6570	genus.Coprobacter.id.949	g	19.37829788
15	91166608	rs5011652	C	G	0.089959749	0.02000097	5.51E-06	6783	genus.Coprobacter.id.949	g	20.22992875
2	32242452	rs74919520	A	G	0.125702917	0.02762957	5.76E-06	6387	genus.Coprobacter.id.949	g	20.6986709
4	96389240	rs28402691	C	T	0.110695393	0.025119913	9.56E-06	6387	genus.Coprobacter.id.949	g	19.41881977
20	57574851	rs189356	A	G	0.078112515	0.017191637	6.26E-06	6763	genus.Coprobacter.id.949	g	20.64461448
4	3852385	rs76001613	G	C	0.215910371	0.049301859	9.13E-06	3385	genus.Coprobacter.id.949	g	19.17875524
4	174468316	rs56405618	G	A	-0.089630001	0.018650815	1.57E-06	16379	genus.Coprococcus1.id.11301	g	23.09463878
20	4319420	rs4277593	A	G	-0.058564915	0.010991363	1.14E-07	16651	genus.Coprococcus1.id.11301	g	28.39042752
2	22079770	rs1519491	C	T	0.049919694	0.01135578	8.95E-06	16733	genus.Coprococcus1.id.11301	g	19.32457221
1	95424321	rs74101919	C	T	-0.071898851	0.014465115	1.03E-06	16732	genus.Coprococcus1.id.11301	g	24.70586811
1	30400301	rs1010560	A	C	0.058023212	0.012272151	1.96E-06	16723	genus.Coprococcus1.id.11301	g	22.35435545
11	134622282	rs73031725	C	T	0.167590996	0.035522381	1.98E-06	7206	genus.Coprococcus1.id.11301	g	22.25856837
6	72529277	rs1576241	G	A	-0.051034349	0.010953456	3.33E-06	16729	genus.Coprococcus1.id.11301	g	21.70815043
3	165693143	rs73167075	C	T	0.057313703	0.01275731	8.57E-06	16733	genus.Coprococcus1.id.11301	g	20.18360414
11	124554061	rs12794898	T	G	0.090329854	0.019721215	4.92E-06	15186	genus.Coprococcus1.id.11301	g	20.97950712
10	15913820	rs946513	T	C	0.205898923	0.046001796	8.62E-06	4310	genus.Coprococcus1.id.11301	g	20.03358045
6	150288094	rs1762123	T	C	-0.089153231	0.019855409	8.01E-06	16724	genus.Coprococcus1.id.11301	g	20.16120563
7	132556835	rs7784490	G	C	-0.051854255	0.011313593	4.55E-06	16733	genus.Coprococcus1.id.11301	g	21.00717705
14	29898456	rs12886051	C	G	-0.052178208	0.011805063	8.01E-06	16633	genus.Coprococcus1.id.11301	g	19.53627235
19	2600717	rs2907920	G	A	0.056117333	0.012682384	7.65E-06	16040	genus.Coprococcus1.id.11301	g	19.57907853
3	180544880	rs12634070	C	T	0.073648589	0.016492134	9.95E-06	11457	genus.Coprococcus2.id.11302	g	19.94229572
1	223688236	rs61823518	C	A	-0.095538071	0.021572431	6.68E-06	10980	genus.Coprococcus2.id.11302	g	19.61348463
5	34794789	rs10070053	G	A	0.059431172	0.01353752	7.65E-06	11473	genus.Coprococcus2.id.11302	g	19.2730464
9	25554068	rs2482516	T	C	0.075441464	0.016461865	4.72E-06	11483	genus.Coprococcus2.id.11302	g	21.00207203
20	49266770	rs59936925	T	A	0.117085317	0.023399473	9.38E-07	10931	genus.Coprococcus2.id.11302	g	25.0376013
1	112139008	rs6677933	T	C	-0.080440499	0.016421626	1.19E-06	11483	genus.Coprococcus2.id.11302	g	23.99480353
14	86833255	rs1958519	A	T	0.066528846	0.013855806	1.58E-06	11009	genus.Coprococcus2.id.11302	g	23.05453635
4	131125786	rs72680320	C	T	-0.064938201	0.013918999	2.27E-06	11009	genus.Coprococcus2.id.11302	g	21.7662944
10	129715759	rs35890118	G	A	-0.066536003	0.014766106	8.26E-06	11478	genus.Coprococcus2.id.11302	g	20.30399289
1	4210455	rs9426473	G	A	0.072736094	0.016166159	6.31E-06	11486	genus.Coprococcus2.id.11302	g	20.24353061
19	40032132	rs8100692	C	T	0.057741093	0.011347595	4.16E-07	15829	genus.Coprococcus3.id.11303	g	25.89180613
8	4128340	rs62481985	C	G	-0.058238523	0.011505221	4.18E-07	15472	genus.Coprococcus3.id.11303	g	25.62304704
22	21331556	rs178271	C	T	0.145256923	0.029423868	7.81E-07	10794	genus.Coprococcus3.id.11303	g	24.37104509
2	240727657	rs13394391	T	C	-0.070930158	0.015091785	2.20E-06	15834	genus.Coprococcus3.id.11303	g	22.08923296
17	26104511	rs11080344	T	C	0.051692096	0.011305408	4.79E-06	15835	genus.Coprococcus3.id.11303	g	20.90623385
1	149998497	rs7521171	A	G	-0.05964344	0.012927857	4.32E-06	15472	genus.Coprococcus3.id.11303	g	21.28493306
17	76343961	rs11077359	C	T	-0.064544278	0.014883314	9.64E-06	15378	genus.Coprococcus3.id.11303	g	18.80685627
7	76357726	rs13247359	A	G	0.051210989	0.011303088	7.33E-06	15833	genus.Coprococcus3.id.11303	g	20.5273132
14	99141751	rs4575475	A	G	0.061951375	0.013778722	7.04E-06	15154	genus.Coprococcus3.id.11303	g	20.21547843
9	13799809	rs10810043	G	A	0.051551783	0.011592302	9.27E-06	15833	genus.Coprococcus3.id.11303	g	19.77643507
3	72207794	rs4677103	G	A	0.09779121	0.019726332	9.60E-07	7983	genus.DefluviitaleaceaeUCG011.id.11287	g	24.57576035
4	147414743	rs72731813	T	C	-0.147382972	0.029379613	4.33E-07	7767	genus.DefluviitaleaceaeUCG011.id.11287	g	25.16532122
7	79734541	rs28696126	T	A	-0.106502748	0.023847256	6.63E-06	7811	genus.DefluviitaleaceaeUCG011.id.11287	g	19.94549411
9	8786663	rs112893842	C	T	0.113810202	0.023280562	1.45E-06	8183	genus.DefluviitaleaceaeUCG011.id.11287	g	23.89876551
1	85205632	rs9725395	G	A	-0.138339669	0.029554002	3.52E-06	8011	genus.DefluviitaleaceaeUCG011.id.11287	g	21.91093284
21	41811003	rs55658617	C	T	0.174368775	0.036222554	2.15E-06	6663	genus.DefluviitaleaceaeUCG011.id.11287	g	23.17284176
22	24804081	rs9608282	G	T	0.14293919	0.029979298	2.52E-06	7716	genus.DefluviitaleaceaeUCG011.id.11287	g	22.73315511
1	118723685	rs1582238	C	T	0.080503588	0.016725672	1.57E-06	7983	genus.DefluviitaleaceaeUCG011.id.11287	g	23.16665454
10	66407366	rs4344384	T	G	0.071597782	0.015630912	4.83E-06	8180	genus.DefluviitaleaceaeUCG011.id.11287	g	20.98120858
4	120741726	rs2892880	A	G	0.081775542	0.018168647	6.83E-06	8182	genus.DefluviitaleaceaeUCG011.id.11287	g	20.2582389
5	139410687	rs6580353	C	T	0.0770979	0.016973529	4.94E-06	9241	genus.Desulfovibrio.id.3173	g	20.63197506
14	97116904	rs11160353	A	T	-0.069175564	0.014728505	2.70E-06	9234	genus.Desulfovibrio.id.3173	g	22.05911498
8	105462047	rs2853179	T	C	0.081197078	0.017423443	2.42E-06	8949	genus.Desulfovibrio.id.3173	g	21.7176507
2	198089911	rs16863365	G	A	0.109402491	0.022696375	1.79E-06	8776	genus.Desulfovibrio.id.3173	g	23.23493299
1	68664315	rs12031543	C	T	-0.127184982	0.028188722	6.55E-06	8855	genus.Desulfovibrio.id.3173	g	20.35733355
3	67478973	rs13066142	A	G	0.11914059	0.025089055	3.79E-06	9241	genus.Desulfovibrio.id.3173	g	22.55022533
13	64264446	rs2590913	A	G	0.154495517	0.033939625	6.65E-06	7225	genus.Desulfovibrio.id.3173	g	20.72133276
10	130170270	rs2032031	G	A	-0.065493057	0.014868084	9.14E-06	9241	genus.Desulfovibrio.id.3173	g	19.40351955
8	57972916	rs72647089	G	T	-0.10659436	0.023933668	8.30E-06	8985	genus.Desulfovibrio.id.3173	g	19.83580947
5	52653978	rs7729080	A	C	-0.070286961	0.015769108	9.96E-06	9241	genus.Desulfovibrio.id.3173	g	19.86713656
18	13447995	rs4797774	A	G	0.21258194	0.04700444	5.64E-06	3476	genus.Desulfovibrio.id.3173	g	20.45384527
8	138295725	rs11166701	A	G	-0.065530102	0.013186	5.51E-07	11720	genus.Dialister.id.2183	g	24.69764507
11	10967286	rs517089	A	T	0.076227029	0.017041108	5.14E-06	11988	genus.Dialister.id.2183	g	20.00885922
10	23199653	rs4747450	A	C	0.066850856	0.014768536	5.84E-06	11987	genus.Dialister.id.2183	g	20.48986294
16	9336862	rs2314294	C	T	0.086593192	0.019371895	8.08E-06	11339	genus.Dialister.id.2183	g	19.98127905
11	92267129	rs4753063	A	G	-0.059629704	0.013005185	4.86E-06	11989	genus.Dialister.id.2183	g	21.0228813
7	150890034	rs2435610	C	A	0.064713149	0.014331424	5.93E-06	11984	genus.Dialister.id.2183	g	20.38949066
4	23294359	rs10938938	A	G	-0.077351446	0.017091491	7.37E-06	11401	genus.Dialister.id.2183	g	20.48221744
14	102458052	rs10138457	C	T	-0.113053794	0.026193253	7.88E-06	10968	genus.Dialister.id.2183	g	18.62907999
15	32955095	rs11071887	C	T	0.066240302	0.014631484	5.91E-06	11989	genus.Dialister.id.2183	g	20.49594062
3	45809449	rs764177	A	C	-0.060145359	0.013536587	9.61E-06	11988	genus.Dialister.id.2183	g	19.74176079
9	25447080	rs76680460	A	G	-0.16129611	0.036433211	8.19E-06	7176	genus.Dialister.id.2183	g	19.59985639
1	172809633	rs75416973	G	A	0.072722304	0.016450983	9.46E-06	11402	genus.Dialister.id.2183	g	19.54121453
11	8729057	rs3752849	A	G	0.16384587	0.036607992	7.68E-06	5322	genus.Dorea.id.1997	g	20.03176339
3	6826520	rs345219	G	T	-0.049736844	0.011262081	8.80E-06	17215	genus.Dorea.id.1997	g	19.50379642
9	106815466	rs62583469	A	T	-0.063413594	0.014222695	5.78E-06	16819	genus.Dorea.id.1997	g	19.87929332
6	74605806	rs3005511	G	A	0.051612659	0.011285226	5.29E-06	17610	genus.Dorea.id.1997	g	20.91664117
4	60992340	rs1899291	T	C	0.069721719	0.015028462	4.57E-06	17609	genus.Dorea.id.1997	g	21.52321269
7	154978183	rs12537781	C	T	-0.055544008	0.012522298	9.15E-06	17608	genus.Dorea.id.1997	g	19.67462032
6	116078810	rs12216169	A	T	0.088172222	0.019368315	5.33E-06	16086	genus.Dorea.id.1997	g	20.724301
8	127905865	rs13279148	A	G	0.071530899	0.015087753	2.25E-06	17605	genus.Dorea.id.1997	g	22.47699429
8	15768657	rs62503162	G	A	-0.09740913	0.019437924	7.47E-07	16210	genus.Dorea.id.1997	g	25.11305626
6	25078050	rs73729431	T	C	-0.137450296	0.029998324	3.17E-06	9596	genus.Dorea.id.1997	g	20.99410553
17	70733523	rs4793307	T	C	0.057416514	0.012247163	4.01E-06	17600	genus.Dorea.id.1997	g	21.97873265
16	81803497	rs11150408	G	T	0.04882539	0.010906337	7.06E-06	17215	genus.Dorea.id.1997	g	20.04165657
1	9136139	rs112205261	C	T	-0.188617927	0.040361319	3.35E-06	5036	genus.Eggerthella.id.819	g	21.839125
2	45453805	rs3851328	G	T	-0.107774251	0.023652669	4.18E-06	5147	genus.Eggerthella.id.819	g	20.76202541
7	38335954	rs2240838	G	A	0.098058185	0.01976528	7.36E-07	5147	genus.Eggerthella.id.819	g	24.61284172
21	29778032	rs2223081	A	G	0.102571659	0.022110762	3.89E-06	5147	genus.Eggerthella.id.819	g	21.52025138
17	17098213	rs4985746	A	G	0.110522311	0.024765265	5.71E-06	4906	genus.Eggerthella.id.819	g	19.91654288
11	102461599	rs1784446	A	G	0.090772774	0.019809579	5.23E-06	5147	genus.Eggerthella.id.819	g	20.99716802
20	55647869	rs76663501	T	C	0.175349437	0.03785764	4.83E-06	4814	genus.Eggerthella.id.819	g	21.45367402
2	141337454	rs6430926	T	C	0.08797364	0.019712748	8.37E-06	5147	genus.Eggerthella.id.819	g	19.9163974
4	70483957	rs2877457	A	G	-0.093486043	0.021020752	9.03E-06	5083	genus.Eggerthella.id.819	g	19.77866881
3	20807454	rs13070736	C	A	-0.12133107	0.027202382	7.62E-06	5147	genus.Eggerthella.id.819	g	19.89436974
15	65691324	rs67490567	C	T	0.108494846	0.024545741	8.94E-06	5083	genus.Eggerthella.id.819	g	19.53736188
4	169178315	rs609430	G	T	-0.112045365	0.023932786	3.34E-06	3798	genus.Howardella.id.2000	g	21.91801786
11	77901287	rs901099	G	T	-0.127180025	0.025092403	6.53E-07	3647	genus.Howardella.id.2000	g	25.68936114
18	43206985	rs1484873	G	A	-0.227831171	0.046335026	2.56E-06	3608	genus.Howardella.id.2000	g	24.17728125
7	133154356	rs17167098	A	G	-0.16936566	0.035206781	1.12E-06	3586	genus.Howardella.id.2000	g	23.14185031
7	93527414	rs36081916	C	T	-0.181229725	0.040298718	4.70E-06	3216	genus.Howardella.id.2000	g	20.2244352
17	17253288	rs12452946	G	A	-0.105833103	0.022894084	3.80E-06	3800	genus.Howardella.id.2000	g	21.36960603
1	72972799	rs61771805	T	A	-0.136778682	0.029681112	4.03E-06	3612	genus.Howardella.id.2000	g	21.23618469
18	60125134	rs672217	A	G	0.164145673	0.034999266	3.52E-06	3611	genus.Howardella.id.2000	g	21.99586294
2	218819396	rs3791893	G	A	0.147035334	0.034023014	9.50E-06	3795	genus.Howardella.id.2000	g	18.6766017
15	98476920	rs10048062	T	C	-0.14735223	0.033653121	8.59E-06	3800	genus.Howardella.id.2000	g	19.17179301
14	95452797	rs2154047	A	C	-0.192557008	0.042009328	9.97E-06	3623	genus.Howardella.id.2000	g	21.01005501
4	166058998	rs13128780	C	T	-0.149725257	0.031277743	1.75E-06	3999	genus.Hungatella.id.11306	g	22.91497146
15	89577376	rs72759041	T	G	-0.126025023	0.028224238	3.86E-06	3910	genus.Hungatella.id.11306	g	19.93742742
5	58424440	rs10044993	A	C	0.139546965	0.031674777	8.07E-06	4209	genus.Hungatella.id.11306	g	19.40946921
8	14853525	rs13249325	G	T	-0.100022583	0.022588331	9.69E-06	4209	genus.Hungatella.id.11306	g	19.6077538
14	95973619	rs17092615	A	G	0.152234676	0.033786729	7.38E-06	4009	genus.Hungatella.id.11306	g	20.30181555
15	92446683	rs4327025	A	G	-0.081034559	0.015439666	1.64E-07	12303	genus.Intestinibacter.id.11345	g	27.54639328
4	14324623	rs10805326	A	G	0.077515061	0.013966468	3.55E-08	12303	genus.Intestinibacter.id.11345	g	30.80342479
11	125663184	rs478972	C	T	-0.142680973	0.02971163	1.82E-06	10333	genus.Intestinibacter.id.11345	g	23.06105483
5	159686256	rs6875660	T	C	0.089045542	0.01939052	3.06E-06	12293	genus.Intestinibacter.id.11345	g	21.08848843
9	21502923	rs16938435	C	T	-0.112188506	0.023543887	1.80E-06	12303	genus.Intestinibacter.id.11345	g	22.70598778
20	61325223	rs6062862	G	A	0.092450812	0.020465817	6.68E-06	12189	genus.Intestinibacter.id.11345	g	20.40625395
16	5993076	rs118030283	A	G	-0.15182897	0.032447117	2.67E-06	8830	genus.Intestinibacter.id.11345	g	21.89561066
12	97928437	rs11109097	T	C	0.062427238	0.013853923	5.49E-06	11886	genus.Intestinibacter.id.11345	g	20.30498637
6	10303945	rs9348442	T	C	0.099081964	0.022162526	6.26E-06	12303	genus.Intestinibacter.id.11345	g	19.98714195
5	148846426	rs447950	G	A	0.062834174	0.01366523	5.64E-06	12303	genus.Intestinibacter.id.11345	g	21.1425774
6	170918194	rs62430350	C	T	0.151095721	0.035147611	6.84E-06	7650	genus.Intestinibacter.id.11345	g	18.48045708
11	127703160	rs2098844	T	C	-0.057529528	0.012841562	6.79E-06	12291	genus.Intestinibacter.id.11345	g	20.06993269
4	179361262	rs2702387	G	A	0.060855918	0.013214549	4.26E-06	12291	genus.Intestinibacter.id.11345	g	21.20806007
3	70657785	rs68093214	T	C	0.066225756	0.014987729	9.26E-06	11886	genus.Intestinibacter.id.11345	g	19.52460182
2	20054971	rs893394	A	G	0.058332172	0.013072938	7.85E-06	11886	genus.Intestinibacter.id.11345	g	19.9099373
7	140678199	rs113513883	G	A	0.172283306	0.038041024	5.28E-06	6280	genus.Escherichia.Shigella.id.3504	g	20.51077149
7	31136897	rs2267739	C	G	0.115505392	0.02376277	1.42E-06	11853	genus.Escherichia.Shigella.id.3504	g	23.62709828
11	134774845	rs1154904	G	A	-0.061337641	0.01306443	3.04E-06	12002	genus.Escherichia.Shigella.id.3504	g	22.04312717
21	39324484	rs73208162	G	A	-0.119295648	0.024838994	2.19E-06	11073	genus.Escherichia.Shigella.id.3504	g	23.06647314
17	14173290	rs7502686	C	G	-0.136383738	0.030257643	5.90E-06	9990	genus.Escherichia.Shigella.id.3504	g	20.31678524
2	236515155	rs57024273	C	T	0.062617236	0.013991866	9.70E-06	11853	genus.Escherichia.Shigella.id.3504	g	20.02795064
13	23253392	rs113127095	G	A	0.151009395	0.032343436	3.33E-06	8433	genus.Escherichia.Shigella.id.3504	g	21.79895249
10	69394914	rs117092367	T	A	0.11736182	0.026453289	9.65E-06	10304	genus.Escherichia.Shigella.id.3504	g	19.68313714
16	3750623	rs112767262	C	T	0.073296333	0.01635886	8.21E-06	11771	genus.Escherichia.Shigella.id.3504	g	20.07513265
3	3173016	rs11706043	A	T	0.07565695	0.016415509	5.87E-06	12001	genus.Escherichia.Shigella.id.3504	g	21.24168438
9	136179347	rs592299	C	T	-0.059200433	0.012948643	4.77E-06	11995	genus.Escherichia.Shigella.id.3504	g	20.90264534
7	128054100	rs4731451	A	G	-0.060988547	0.013515708	7.47E-06	12001	genus.Escherichia.Shigella.id.3504	g	20.36193152
16	77711641	rs35555519	G	C	0.101975959	0.022288306	4.92E-06	12002	genus.Escherichia.Shigella.id.3504	g	20.93348199
5	79863544	rs118526	A	C	-0.059440114	0.013598005	8.00E-06	11853	genus.Escherichia.Shigella.id.3504	g	19.10772025
1	48961903	rs2798105	G	A	-0.100850689	0.02220448	8.25E-06	11296	genus.Escherichia.Shigella.id.3504	g	20.62892159
12	83502773	rs12320842	G	C	0.094832958	0.016396224	7.57E-09	17638	genus.Faecalibacterium.id.2057	g	33.45267941
6	131587157	rs6910935	G	A	0.134863869	0.027703163	1.38E-06	12640	genus.Faecalibacterium.id.2057	g	23.69913608
14	64044097	rs1271565	T	C	-0.057625117	0.011964928	1.30E-06	17638	genus.Faecalibacterium.id.2057	g	23.19548519
1	245267339	rs10927394	T	G	-0.232262107	0.051236432	7.02E-06	3495	genus.Faecalibacterium.id.2057	g	20.54939146
16	6099863	rs75499067	T	C	0.227584711	0.046552213	1.76E-06	4526	genus.Faecalibacterium.id.2057	g	23.90041839
13	53567017	rs9536330	C	T	-0.048317039	0.01079702	5.33E-06	18082	genus.Faecalibacterium.id.2057	g	20.02593544
15	47404021	rs28376661	G	C	0.05048173	0.010936797	3.66E-06	18087	genus.Faecalibacterium.id.2057	g	21.30532468
2	37125235	rs114946999	T	C	-0.086156499	0.018960043	5.70E-06	15673	genus.Faecalibacterium.id.2057	g	20.64892515
1	111036827	rs79656633	C	T	0.145630704	0.032301873	8.14E-06	9080	genus.Faecalibacterium.id.2057	g	20.32593289
10	128614990	rs61875484	G	C	0.081795263	0.018369023	9.18E-06	16718	genus.Faecalibacterium.id.2057	g	19.82824107
1	14201546	rs12753492	C	A	0.064130474	0.014993333	8.80E-06	17525	genus.Faecalibacterium.id.2057	g	18.29500474
21	39027901	rs2835874	C	T	-0.086635636	0.019649581	7.54E-06	17567	genus.Faecalibacterium.id.2057	g	19.43956523
8	38593645	rs11776390	C	T	-0.078353971	0.017183046	6.40E-06	16718	genus.Faecalibacterium.id.2057	g	20.79321852
20	4618639	rs62200412	T	C	-0.080085132	0.016383437	5.80E-07	13661	genus.FamilyXIIIAD3011group.id.11293	g	23.89426965
3	3556826	rs9852893	G	C	0.065783419	0.012905622	3.88E-07	14184	genus.FamilyXIIIAD3011group.id.11293	g	25.98214498
7	28603985	rs17156849	A	G	-0.112890921	0.024529236	4.19E-06	13352	genus.FamilyXIIIAD3011group.id.11293	g	21.1811721
1	240694163	rs16840310	G	A	-0.060805195	0.012214901	6.75E-07	14201	genus.FamilyXIIIAD3011group.id.11293	g	24.78000949
1	192019835	rs72730932	A	C	-0.089955866	0.017710652	6.89E-07	13102	genus.FamilyXIIIAD3011group.id.11293	g	25.79822811
15	58683697	rs16940167	T	C	0.073255157	0.015989797	3.91E-06	14201	genus.FamilyXIIIAD3011group.id.11293	g	20.98894003
16	16006242	rs62029761	G	A	0.128752725	0.027600154	3.89E-06	9655	genus.FamilyXIIIAD3011group.id.11293	g	21.76155115
4	38917830	rs11736617	A	G	-0.075949337	0.017210081	9.02E-06	13778	genus.FamilyXIIIAD3011group.id.11293	g	19.47520982
12	18127597	rs12812672	C	T	-0.096065015	0.020828023	2.56E-06	13565	genus.FamilyXIIIAD3011group.id.11293	g	21.27327786
6	32695336	rs9276029	G	A	-0.081138392	0.018566861	8.93E-06	13566	genus.FamilyXIIIAD3011group.id.11293	g	19.09746932
15	40047706	rs12911842	T	A	-0.081197635	0.018333544	6.91E-06	14125	genus.FamilyXIIIAD3011group.id.11293	g	19.6152528
5	14159925	rs149302	C	T	-0.064563538	0.014322495	7.48E-06	14192	genus.FamilyXIIIAD3011group.id.11293	g	20.3206354
3	29811865	rs9837139	G	A	0.10752022	0.024048177	8.71E-06	13527	genus.FamilyXIIIAD3011group.id.11293	g	19.99014614
9	136678954	rs739451	T	C	0.064958894	0.014753414	7.88E-06	14197	genus.FamilyXIIIAD3011group.id.11293	g	19.38617751
2	74195551	rs11126423	T	C	0.090439883	0.019630134	5.91E-06	13735	genus.FamilyXIIIAD3011group.id.11293	g	21.22625881
3	188224096	rs1426266	C	T	-0.066552114	0.013715073	1.25E-06	12751	genus.FamilyXIIIUCG001.id.11294	g	23.54655972
1	85228325	rs12049454	C	T	-0.064729775	0.013406537	1.17E-06	12748	genus.FamilyXIIIUCG001.id.11294	g	23.31175513
1	183503664	rs3842897	A	G	-0.112639326	0.024275096	5.20E-06	12407	genus.FamilyXIIIUCG001.id.11294	g	21.53070121
15	25151194	rs116979587	A	T	-0.121678937	0.02608207	3.05E-06	11989	genus.FamilyXIIIUCG001.id.11294	g	21.76440013
6	76598635	rs62414802	T	C	-0.061190403	0.013456987	4.29E-06	12750	genus.FamilyXIIIUCG001.id.11294	g	20.67621127
21	45153079	rs2276529	G	C	-0.075940605	0.016509926	5.36E-06	12748	genus.FamilyXIIIUCG001.id.11294	g	21.15718347
17	33761027	rs112362903	G	A	-0.149047048	0.033327141	7.88E-06	8579	genus.FamilyXIIIUCG001.id.11294	g	20.00095073
17	78223817	rs8076666	G	A	0.088655005	0.019809411	8.02E-06	12265	genus.FamilyXIIIUCG001.id.11294	g	20.02919025
11	94681786	rs7119679	A	G	-0.080908465	0.017478204	3.52E-06	12445	genus.FamilyXIIIUCG001.id.11294	g	21.42862553
3	45479090	rs76463770	G	A	0.193129687	0.04198659	3.77E-06	5651	genus.FamilyXIIIUCG001.id.11294	g	21.15810971
11	44849689	rs34066017	G	A	0.076429405	0.015978927	1.52E-06	10705	genus.Flavonifractor.id.2059	g	22.87840438
1	77887835	rs12030302	G	A	-0.069227582	0.013746695	5.61E-07	10805	genus.Flavonifractor.id.2059	g	25.36072889
10	32381186	rs806808	C	T	0.0667272	0.013655748	1.18E-06	10801	genus.Flavonifractor.id.2059	g	23.87672817
1	237351354	rs11811696	C	T	-0.116062715	0.024101172	2.07E-06	10221	genus.Flavonifractor.id.2059	g	23.19044738
16	6696929	rs11642826	C	G	0.146860461	0.032519094	6.65E-06	8151	genus.Flavonifractor.id.2059	g	20.39543157
5	168218403	rs114873521	T	C	-0.130066614	0.029408684	7.13E-06	9156	genus.Flavonifractor.id.2059	g	19.56052411
2	50201547	rs6761463	C	G	-0.083391953	0.018459615	8.11E-06	10805	genus.Flavonifractor.id.2059	g	20.40812059
1	102287083	rs12038887	G	C	0.094271903	0.021164606	9.37E-06	10583	genus.Flavonifractor.id.2059	g	19.84011439
1	24927625	rs4378146	C	A	-0.061669056	0.012525884	7.20E-07	17384	genus.Fusicatenibacter.id.11305	g	24.23917477
5	29595000	rs62353480	G	A	-0.070139694	0.014558884	1.57E-06	16119	genus.Fusicatenibacter.id.11305	g	23.20980877
3	64252803	rs704418	C	T	0.073912422	0.015107283	7.77E-07	16626	genus.Fusicatenibacter.id.11305	g	23.93658211
8	15360718	rs2132128	A	G	-0.07719139	0.016034448	1.08E-06	17370	genus.Fusicatenibacter.id.11305	g	23.17553112
18	10370596	rs206581	G	A	-0.056833856	0.012789397	8.96E-06	17384	genus.Fusicatenibacter.id.11305	g	19.74759027
2	226649570	rs62187631	C	T	-0.07105711	0.015924014	4.55E-06	16522	genus.Fusicatenibacter.id.11305	g	19.91177512
10	112177119	rs2025938	A	G	-0.096729791	0.020542557	2.99E-06	15626	genus.Fusicatenibacter.id.11305	g	22.17233836
10	120447429	rs3303	C	T	-0.095365713	0.020406992	3.94E-06	16877	genus.Fusicatenibacter.id.11305	g	21.8386874
9	130371107	rs2039204	A	T	-0.04974145	0.010794137	3.94E-06	17383	genus.Fusicatenibacter.id.11305	g	21.23542858
15	88353215	rs8028026	G	A	-0.079214582	0.018050473	8.06E-06	16522	genus.Fusicatenibacter.id.11305	g	19.25897175
17	70721782	rs1864685	C	A	-0.049479928	0.010810494	4.96E-06	17374	genus.Fusicatenibacter.id.11305	g	20.94918046
2	5532793	rs792108	C	T	-0.050834518	0.011384326	8.50E-06	16978	genus.Fusicatenibacter.id.11305	g	19.93897243
16	73821805	rs8063430	C	T	-0.104026455	0.022216952	4.93E-06	15552	genus.Fusicatenibacter.id.11305	g	21.92394199
7	148856720	rs60254196	G	A	-0.049242701	0.010936491	5.47E-06	16978	genus.Fusicatenibacter.id.11305	g	20.27345338
17	70697344	rs9905659	A	G	-0.06161703	0.013657585	7.31E-06	17384	genus.Fusicatenibacter.id.11305	g	20.35418408
20	25257001	rs6515626	A	G	0.141575028	0.031355872	7.29E-06	7796	genus.Fusicatenibacter.id.11305	g	20.38616554
21	42681392	rs10439674	G	A	-0.057212907	0.013000675	7.68E-06	17381	genus.Fusicatenibacter.id.11305	g	19.36672682
20	55937366	rs167879	T	C	-0.065954324	0.014876261	5.87E-06	16542	genus.Fusicatenibacter.id.11305	g	19.6561731
12	58658311	rs73103914	G	A	-0.059732424	0.013445773	8.30E-06	17384	genus.Fusicatenibacter.id.11305	g	19.73552703
3	187450354	rs76287110	T	A	-0.242964921	0.046617731	1.67E-07	3483	genus.Gordonibacter.id.821	g	27.16344743
12	29024534	rs7294633	T	C	0.128670034	0.024994637	3.44E-07	3723	genus.Gordonibacter.id.821	g	26.50093298
17	10148653	rs7220558	T	A	0.116884144	0.02348337	6.71E-07	3723	genus.Gordonibacter.id.821	g	24.77367065
4	136768501	rs72714787	A	C	0.181404779	0.037710172	1.43E-06	3723	genus.Gordonibacter.id.821	g	23.14090938
7	47144505	rs71545975	G	A	-0.153972004	0.033891756	7.04E-06	3556	genus.Gordonibacter.id.821	g	20.6393199
4	8142607	rs35042269	A	C	-0.180292677	0.040329634	8.11E-06	3595	genus.Gordonibacter.id.821	g	19.98515924
7	136937189	rs322296	A	G	0.178689528	0.037721957	4.02E-06	3595	genus.Gordonibacter.id.821	g	22.43932414
1	83136096	rs72939513	G	A	-0.213989639	0.049059194	7.98E-06	3435	genus.Gordonibacter.id.821	g	19.02587655
1	210628449	rs3765837	G	T	-0.190728517	0.043360843	7.17E-06	3556	genus.Gordonibacter.id.821	g	19.34798892
2	30158494	rs13412653	C	A	0.107597447	0.023922776	8.61E-06	3723	genus.Gordonibacter.id.821	g	20.22929679
7	129433205	rs117347059	C	G	-0.128261008	0.028512264	9.17E-06	3684	genus.Gordonibacter.id.821	g	20.23605682
17	52957210	rs16955299	A	G	-0.196422874	0.043353771	6.37E-06	3572	genus.Gordonibacter.id.821	g	20.52723073
9	88787144	rs4596722	G	A	0.102908274	0.023157103	9.06E-06	3723	genus.Gordonibacter.id.821	g	19.74840994
7	18970607	rs768830	A	G	0.149852407	0.033331454	7.76E-06	3723	genus.Gordonibacter.id.821	g	20.21244859
12	131024079	rs61934597	T	C	-0.172494533	0.038856681	8.37E-06	3684	genus.Gordonibacter.id.821	g	19.70694327
6	129224488	rs12191680	G	C	0.106544332	0.020032321	1.47E-07	9115	genus.Haemophilus.id.3698	g	28.28773404
6	55448491	rs9382510	T	C	-0.093521046	0.017264852	7.12E-08	9117	genus.Haemophilus.id.3698	g	29.34222153
13	36104947	rs9574096	T	A	-0.073637529	0.015522726	2.18E-06	9118	genus.Haemophilus.id.3698	g	22.50414049
10	94306385	rs76022354	T	C	0.244637568	0.050550437	1.83E-06	3618	genus.Haemophilus.id.3698	g	23.42051672
16	48742489	rs111582866	A	G	-0.124265408	0.026016016	1.27E-06	8370	genus.Haemophilus.id.3698	g	22.81491831
17	64535013	rs9895850	C	T	-0.192956876	0.041675519	2.14E-06	4592	genus.Haemophilus.id.3698	g	21.43672736
12	115493337	rs35509	A	G	0.128248955	0.026877911	2.01E-06	8430	genus.Haemophilus.id.3698	g	22.76756825
9	105650242	rs78909003	C	T	-0.246255715	0.050392389	1.67E-06	3559	genus.Haemophilus.id.3698	g	23.88046289
6	8350917	rs9328464	C	T	0.072309489	0.014879949	1.42E-06	9119	genus.Haemophilus.id.3698	g	23.61498638
22	26891808	rs4822728	C	T	0.070586099	0.015138761	3.48E-06	9119	genus.Haemophilus.id.3698	g	21.73990773
11	9951672	rs10840326	G	C	-0.067738403	0.015146258	7.37E-06	8888	genus.Haemophilus.id.3698	g	20.00134525
13	85114550	rs12876183	A	T	0.074920105	0.016710973	9.62E-06	9110	genus.Haemophilus.id.3698	g	20.09987144
9	78752170	rs10781340	A	G	0.094891501	0.020322072	4.32E-06	9037	genus.Haemophilus.id.3698	g	21.80312082
7	24360361	rs56310940	C	G	-0.108393321	0.024705186	7.23E-06	9119	genus.Haemophilus.id.3698	g	19.24991381
6	163603171	rs761624	G	C	0.095980128	0.017953732	1.38E-07	7706	genus.Holdemanella.id.11393	g	28.57940438
7	14728950	rs1830029	G	C	-0.095409594	0.021093039	5.35E-06	7456	genus.Holdemanella.id.11393	g	20.4600073
6	4148609	rs607782	C	T	-0.08542142	0.017251511	7.19E-07	7456	genus.Holdemanella.id.11393	g	24.5176756
10	4494630	rs75764681	C	T	-0.283102607	0.059899873	1.94E-06	3003	genus.Holdemanella.id.11393	g	22.33757039
19	15020095	rs73011279	C	T	-0.096166927	0.019933645	1.36E-06	7456	genus.Holdemanella.id.11393	g	23.27437555
9	105004835	rs4541991	C	T	-0.092733374	0.019443459	2.10E-06	7657	genus.Holdemanella.id.11393	g	22.74704912
4	71000791	rs12513188	A	G	0.090390629	0.019527621	4.65E-06	7700	genus.Holdemanella.id.11393	g	21.42634739
10	125021315	rs12415649	C	G	0.083938435	0.019056694	7.88E-06	7662	genus.Holdemanella.id.11393	g	19.40111163
1	65153340	rs1926302	A	G	-0.107971755	0.023142056	7.50E-06	7702	genus.Holdemanella.id.11393	g	21.76789534
13	50932063	rs17586763	C	T	-0.227284509	0.051013457	7.72E-06	3817	genus.Holdemanella.id.11393	g	19.85044115
19	43851935	rs8113760	A	G	0.078998984	0.017340046	4.62E-06	7456	genus.Holdemanella.id.11393	g	20.75594548
8	138623633	rs34187114	A	C	-0.104505235	0.022600956	5.13E-06	7704	genus.Holdemanella.id.11393	g	21.38072722
3	85392882	rs35228298	A	G	0.093483215	0.020288588	7.30E-06	7456	genus.Holdemanella.id.11393	g	21.23066676
19	7668225	rs62113381	C	T	-0.105447171	0.023202912	5.54E-06	7310	genus.Holdemanella.id.11393	g	20.65308249
20	3839754	rs6133067	C	T	0.091082873	0.017856087	5.17E-07	8863	genus.Holdemania.id.2157	g	26.01961435
11	18768068	rs1867876	C	T	0.084291862	0.016219181	2.74E-07	9109	genus.Holdemania.id.2157	g	27.0093078
6	105737322	rs9500080	T	C	0.092676436	0.01788862	4.09E-07	9106	genus.Holdemania.id.2157	g	26.84015199
12	39589195	rs150096134	A	T	0.162139279	0.033208945	2.38E-06	6906	genus.Holdemania.id.2157	g	23.83780798
14	102553414	rs41438744	G	C	-0.124870498	0.02701295	2.44E-06	8839	genus.Holdemania.id.2157	g	21.36857975
5	77388406	rs77293403	G	A	0.164556483	0.034177476	1.77E-06	7585	genus.Holdemania.id.2157	g	23.18195292
10	129908282	rs80149660	T	C	-0.23298738	0.051918311	6.04E-06	3283	genus.Holdemania.id.2157	g	20.13834071
13	81685543	rs116500994	T	G	-0.137550456	0.029338596	2.34E-06	8432	genus.Holdemania.id.2157	g	21.98089721
17	76443497	rs55888180	G	C	0.128670991	0.028279464	5.89E-06	8464	genus.Holdemania.id.2157	g	20.70231652
5	106209093	rs4146507	T	C	0.079488043	0.017700231	7.23E-06	9108	genus.Holdemania.id.2157	g	20.16720631
15	93110222	rs111745969	G	A	0.120676888	0.026578103	3.71E-06	8233	genus.Holdemania.id.2157	g	20.61580245
8	123973840	rs113593397	G	A	-0.128934656	0.028252607	9.36E-06	8296	genus.Holdemania.id.2157	g	20.82678698
13	70856516	rs9529719	C	T	0.074037972	0.016049433	5.97E-06	9107	genus.Holdemania.id.2157	g	21.28088283
10	115332413	rs10885477	C	T	-0.13513664	0.030189444	8.60E-06	8690	genus.Holdemania.id.2157	g	20.03715251
3	60615680	rs967319	C	T	0.078863839	0.017674402	8.38E-06	9108	genus.Holdemania.id.2157	g	19.90977587
7	38292857	rs12701617	G	A	-0.066061737	0.014942681	9.52E-06	9106	genus.Holdemania.id.2157	g	19.54532639
7	63323145	rs73139538	A	G	-0.148593595	0.032746911	7.77E-06	8095	genus.Holdemania.id.2157	g	20.59014955
17	26789271	rs11080063	A	G	-0.066523819	0.014983728	6.67E-06	9103	genus.Holdemania.id.2157	g	19.71126901
8	56839500	rs7341608	C	T	-0.078475713	0.017764768	9.48E-06	9917	genus.LachnospiraceaeUCG001.id.11321	g	19.51423183
3	42568440	rs437876	C	T	0.078463676	0.014476767	7.17E-08	10150	genus.LachnospiraceaeUCG001.id.11321	g	29.37609963
3	148269083	rs985416	T	C	0.097025845	0.018180694	1.46E-07	9917	genus.LachnospiraceaeUCG001.id.11321	g	28.480916
1	82384407	rs2050911	A	G	0.075146621	0.015393431	1.11E-06	10148	genus.LachnospiraceaeUCG001.id.11321	g	23.83131766
9	7273249	rs10815577	G	C	-0.06837061	0.014369051	1.72E-06	10149	genus.LachnospiraceaeUCG001.id.11321	g	22.64032917
9	14477851	rs573933	C	T	-0.107898495	0.023234631	3.11E-06	10150	genus.LachnospiraceaeUCG001.id.11321	g	21.56548426
1	53773248	rs78848836	G	A	-0.118867977	0.025975321	3.38E-06	9506	genus.LachnospiraceaeUCG001.id.11321	g	20.94150533
6	145006780	rs9403580	T	C	0.107800527	0.022977722	3.47E-06	10095	genus.LachnospiraceaeUCG001.id.11321	g	22.01039449
17	36155074	rs7213933	A	T	-0.081626876	0.018380006	9.02E-06	9961	genus.LachnospiraceaeUCG001.id.11321	g	19.72309441
19	13962924	rs8104225	G	A	0.089209817	0.019766483	8.04E-06	9908	genus.LachnospiraceaeUCG001.id.11321	g	20.36884908
16	79092359	rs74034332	A	G	0.168045475	0.038263689	3.33E-06	6004	genus.LachnospiraceaeUCG001.id.11321	g	19.28767898
7	96965504	rs62496417	G	T	-0.074850403	0.016568056	5.88E-06	10150	genus.LachnospiraceaeUCG001.id.11321	g	20.41010215
12	56256262	rs2371284	C	T	-0.076189302	0.017012675	7.56E-06	9961	genus.LachnospiraceaeUCG001.id.11321	g	20.05592877
1	166199362	rs12131224	T	C	0.117095415	0.025909955	7.40E-06	9676	genus.LachnospiraceaeUCG001.id.11321	g	20.42426623
14	21455973	rs4981345	C	T	-0.068197297	0.014983138	6.09E-06	9961	genus.LachnospiraceaeUCG001.id.11321	g	20.71709056
1	108102470	rs79476906	A	T	-0.087088012	0.019700842	8.27E-06	9917	genus.LachnospiraceaeUCG001.id.11321	g	19.54101768
1	240359089	rs12747809	A	G	-0.062197002	0.012568463	8.65E-07	14464	genus.LachnospiraceaeUCG004.id.11324	g	24.48919791
2	49904589	rs2882478	A	G	-0.057709061	0.011833839	1.21E-06	14466	genus.LachnospiraceaeUCG004.id.11324	g	23.78136086
7	71303007	rs12673420	A	G	0.055435065	0.011837515	2.98E-06	14463	genus.LachnospiraceaeUCG004.id.11324	g	21.93047496
14	40536481	rs12894272	G	A	0.057979201	0.012522898	4.34E-06	14463	genus.LachnospiraceaeUCG004.id.11324	g	21.43555664
6	81318836	rs2444793	T	C	-0.054243345	0.011818754	4.77E-06	14463	genus.LachnospiraceaeUCG004.id.11324	g	21.06442167
4	183247601	rs2726805	G	A	0.054839706	0.01208444	6.30E-06	14466	genus.LachnospiraceaeUCG004.id.11324	g	20.5938325
3	70592215	rs11128180	G	A	0.06482876	0.014012621	4.52E-06	14466	genus.LachnospiraceaeUCG004.id.11324	g	21.40408554
6	14817584	rs233486	G	A	-0.079908769	0.017765984	6.28E-06	13710	genus.LachnospiraceaeUCG004.id.11324	g	20.2306738
12	24572337	rs35182105	G	A	-0.109724303	0.024221006	4.87E-06	13170	genus.LachnospiraceaeUCG004.id.11324	g	20.52207673
1	65990422	rs6656451	T	C	-0.054359986	0.01194699	5.57E-06	14458	genus.LachnospiraceaeUCG004.id.11324	g	20.70339996
1	105287469	rs12072562	C	T	0.133103727	0.030356565	7.07E-06	9176	genus.LachnospiraceaeUCG004.id.11324	g	19.22539085
13	51292902	rs2706242	C	G	-0.09013993	0.019971219	9.84E-06	14026	genus.LachnospiraceaeUCG004.id.11324	g	20.37160679
3	154242406	rs7629954	G	A	0.108440892	0.023824987	5.77E-06	12568	genus.LachnospiraceaeUCG004.id.11324	g	20.71671149
11	74391775	rs10793103	T	C	0.097434405	0.018127922	9.35E-08	7014	genus.LachnospiraceaeUCG008.id.11328	g	28.88874179
3	100496680	rs9873555	C	G	-0.121161831	0.023346742	2.41E-07	6577	genus.LachnospiraceaeUCG008.id.11328	g	26.93265001
2	168628871	rs13024781	C	T	-0.079876878	0.016884555	2.29E-06	7016	genus.LachnospiraceaeUCG008.id.11328	g	22.38014654
11	19572557	rs10741777	C	T	-0.097384219	0.019479136	7.69E-07	7014	genus.LachnospiraceaeUCG008.id.11328	g	24.99411661
16	84992314	rs955844	C	A	0.112064162	0.022836934	1.81E-06	6863	genus.LachnospiraceaeUCG008.id.11328	g	24.08007872
4	114220647	rs67078837	C	T	-0.08458483	0.017069269	7.68E-07	7016	genus.LachnospiraceaeUCG008.id.11328	g	24.55585817
2	228100140	rs62277846	T	C	0.102292484	0.021231902	1.59E-06	7016	genus.LachnospiraceaeUCG008.id.11328	g	23.21184425
1	90818872	rs10801803	A	G	-0.117029089	0.024308454	1.40E-06	7017	genus.LachnospiraceaeUCG008.id.11328	g	23.17784055
12	129539818	rs61944774	G	A	0.179838121	0.039379746	6.34E-06	6000	genus.LachnospiraceaeUCG008.id.11328	g	20.85536002
15	31697284	rs75356640	A	G	0.136523454	0.030312828	9.83E-06	6423	genus.LachnospiraceaeUCG008.id.11328	g	20.28437468
8	23071054	rs57254474	A	G	0.08865115	0.019904502	6.92E-06	7017	genus.LachnospiraceaeUCG008.id.11328	g	19.8365488
6	81214803	rs57091572	G	A	-0.110442734	0.023580145	2.86E-06	6950	genus.LachnospiraceaeUCG008.id.11328	g	21.93720811
10	13124513	rs11258178	G	A	0.066074232	0.013413886	6.98E-07	11766	genus.Intestinimonas.id.2062	g	24.26358815
11	94364293	rs12226153	G	A	-0.151142451	0.030692229	5.12E-07	9023	genus.Intestinimonas.id.2062	g	24.25024114
16	58818770	rs4784055	C	T	-0.175323954	0.038599023	8.72E-07	3193	genus.Intestinimonas.id.2062	g	20.63145651
2	6514088	rs716604	G	A	0.081806835	0.016599238	8.57E-07	12090	genus.Intestinimonas.id.2062	g	24.28862209
16	85327902	rs2930225	T	G	0.072952384	0.015294848	1.35E-06	12003	genus.Intestinimonas.id.2062	g	22.75037956
15	93819735	rs7170984	C	T	-0.06581157	0.014076733	2.98E-06	12090	genus.Intestinimonas.id.2062	g	21.85751356
3	10611142	rs62240188	A	G	0.130073573	0.026717884	2.20E-06	10252	genus.Intestinimonas.id.2062	g	23.70140112
5	17209391	rs2731794	T	C	0.120632118	0.025752925	1.92E-06	11079	genus.Intestinimonas.id.2062	g	21.94182667
7	66890843	rs10262702	C	T	0.091801712	0.019488468	2.06E-06	11766	genus.Intestinimonas.id.2062	g	22.18943071
1	43767569	rs12566247	A	T	0.063708441	0.013535548	2.19E-06	12076	genus.Intestinimonas.id.2062	g	22.15349588
7	22007303	rs1859797	A	G	0.060367955	0.013179253	4.12E-06	11766	genus.Intestinimonas.id.2062	g	20.981249
8	3763540	rs17067892	T	C	0.107193792	0.025001344	6.38E-06	11544	genus.Intestinimonas.id.2062	g	18.38283789
2	140898088	rs72982915	T	C	0.183157909	0.040274272	4.91E-06	5591	genus.Intestinimonas.id.2062	g	20.68216297
4	114608814	rs994794	C	G	-0.141904818	0.031507362	7.31E-06	9250	genus.Intestinimonas.id.2062	g	20.28477508
20	6218922	rs4113676	C	A	-0.218506906	0.049015185	7.42E-06	3170	genus.Intestinimonas.id.2062	g	19.87325673
3	17187502	rs9823439	C	T	-0.058194711	0.013145465	9.86E-06	11766	genus.Intestinimonas.id.2062	g	19.59815216
6	155737906	rs62427239	A	C	0.162658132	0.036764706	9.41E-06	6385	genus.Intestinimonas.id.2062	g	19.5744409
3	150620956	rs2276760	G	A	-0.06852335	0.015254563	7.84E-06	12081	genus.Intestinimonas.id.2062	g	20.17797743
6	67200802	rs6934519	T	C	0.069237276	0.015115352	8.57E-06	12089	genus.Intestinimonas.id.2062	g	20.9818325
13	23343542	rs1000888	G	C	-0.058503766	0.01321901	9.71E-06	12090	genus.Intestinimonas.id.2062	g	19.58708394
20	19300846	rs6112314	C	A	-0.056171476	0.010817419	2.43E-07	17842	genus.Lachnoclostridium.id.11308	g	26.96400307
3	177470032	rs62285313	G	A	0.086420325	0.018156544	1.58E-06	16991	genus.Lachnoclostridium.id.11308	g	22.65507048
17	13816159	rs78068103	G	A	0.088619929	0.019424795	3.67E-06	17477	genus.Lachnoclostridium.id.11308	g	20.81372955
3	23037786	rs615997	C	T	0.05117524	0.010649056	2.03E-06	17911	genus.Lachnoclostridium.id.11308	g	23.09391454
12	28169306	rs61915992	T	A	0.080387577	0.01722087	2.67E-06	16773	genus.Lachnoclostridium.id.11308	g	21.79052534
18	1053252	rs789029	T	C	-0.06412885	0.013797406	3.75E-06	17922	genus.Lachnoclostridium.id.11308	g	21.60289804
1	185091351	rs12566975	C	T	-0.04680969	0.010578675	9.57E-06	17921	genus.Lachnoclostridium.id.11308	g	19.57983286
3	66725825	rs1031599	T	G	-0.078627049	0.017564435	6.31E-06	17398	genus.Lachnoclostridium.id.11308	g	20.03897871
8	59370320	rs4738679	A	G	-0.052026675	0.011404049	4.42E-06	17921	genus.Lachnoclostridium.id.11308	g	20.81296688
17	46694541	rs72829893	T	G	0.117472377	0.026810315	5.58E-06	12404	genus.Lachnoclostridium.id.11308	g	19.19851688
4	38694566	rs3821998	A	C	-0.0864066	0.019251946	6.72E-06	17920	genus.Lachnoclostridium.id.11308	g	20.14394668
18	19743455	rs2385421	G	A	0.074618572	0.018073408	7.14E-06	17903	genus.Lachnoclostridium.id.11308	g	17.04565765
2	167244051	rs1528479	A	G	-0.049779849	0.011191926	9.64E-06	17477	genus.Lachnoclostridium.id.11308	g	19.7832432
12	102046595	rs1997204	C	T	-0.108074801	0.024202203	5.97E-06	14138	genus.Lachnoclostridium.id.11308	g	19.94063988
16	27217620	rs62028349	C	G	0.046998893	0.010597086	9.17E-06	17922	genus.Lachnoclostridium.id.11308	g	19.66990851
2	57701660	rs56791201	C	T	0.051822993	0.011069673	2.93E-06	16486	genus.Lachnospira.id.2004	g	21.91671194
5	176802250	rs13157098	G	A	-0.076805837	0.015531203	5.99E-07	15947	genus.Lachnospira.id.2004	g	24.4555965
11	25962890	rs4923324	A	G	-0.061732096	0.013338657	2.44E-06	16490	genus.Lachnospira.id.2004	g	21.41893318
3	186445436	rs4686798	C	T	0.053182605	0.011374743	2.74E-06	16497	genus.Lachnospira.id.2004	g	21.8602954
6	6893668	rs2326833	G	C	-0.078495035	0.017109015	4.60E-06	15632	genus.Lachnospira.id.2004	g	21.0491402
4	111995627	rs159484	A	G	0.079466817	0.017699872	6.68E-06	16487	genus.Lachnospira.id.2004	g	20.15725475
12	91006514	rs2520509	G	A	0.051906257	0.011577959	7.42E-06	16500	genus.Lachnospira.id.2004	g	20.09904446
11	3248876	rs35035870	C	T	-0.190615272	0.041440269	2.62E-06	5642	genus.LachnospiraceaeFCS020group.id.11314	g	21.15778768
3	165996415	rs2862811	C	T	0.056492728	0.012173604	3.92E-06	13772	genus.LachnospiraceaeFCS020group.id.11314	g	21.53509309
10	44346094	rs1254846	A	G	0.105962631	0.023250118	5.60E-06	13172	genus.LachnospiraceaeFCS020group.id.11314	g	20.7708918
6	71966268	rs4452603	G	T	0.060420825	0.013596453	8.98E-06	13487	genus.LachnospiraceaeFCS020group.id.11314	g	19.74795143
4	166588085	rs2322265	T	C	-0.0666305	0.014157654	5.21E-06	13772	genus.LachnospiraceaeFCS020group.id.11314	g	22.14948107
10	65563647	rs3999074	T	G	-0.05505865	0.012184677	6.55E-06	13772	genus.LachnospiraceaeFCS020group.id.11314	g	20.41846429
8	121244406	rs10093861	A	G	-0.056886893	0.012115188	3.06E-06	13772	genus.LachnospiraceaeFCS020group.id.11314	g	22.04774176
19	2571232	rs7249113	A	G	0.067948308	0.013349587	3.72E-07	13534	genus.LachnospiraceaeFCS020group.id.11314	g	25.90726893
1	35328576	rs12078956	G	C	0.106101007	0.022290421	2.15E-06	13101	genus.LachnospiraceaeFCS020group.id.11314	g	22.65700338
16	23631307	rs369444	G	C	0.125481334	0.025900786	3.15E-06	12465	genus.LachnospiraceaeFCS020group.id.11314	g	23.4710418
2	53946431	rs72793667	G	A	-0.116880798	0.024658906	1.63E-06	12396	genus.LachnospiraceaeFCS020group.id.11314	g	22.46667102
19	17865305	rs1363769	C	T	-0.200628437	0.044937217	1.58E-06	3555	genus.LachnospiraceaeFCS020group.id.11314	g	19.93299851
5	109403564	rs113859143	C	G	-0.108906331	0.024205472	2.55E-06	13238	genus.LachnospiraceaeFCS020group.id.11314	g	20.24319893
13	40419314	rs9788306	T	C	-0.062803973	0.013074422	1.39E-06	13772	genus.LachnospiraceaeFCS020group.id.11314	g	23.07433744
1	118425334	rs9919338	C	G	-0.055333855	0.012062109	4.91E-06	13768	genus.LachnospiraceaeFCS020group.id.11314	g	21.04434234
4	165786478	rs9308097	G	A	0.05538101	0.012365944	7.47E-06	13542	genus.LachnospiraceaeFCS020group.id.11314	g	20.05705626
6	22725908	rs12208226	A	C	-0.154739126	0.034037233	9.75E-06	5620	genus.LachnospiraceaeNC2004group.id.11316	g	20.66768263
5	149544722	rs3756315	G	A	-0.088346946	0.01883968	3.33E-06	6328	genus.LachnospiraceaeNC2004group.id.11316	g	21.99054734
20	5330700	rs6116753	A	G	0.099474834	0.020913933	2.92E-06	6278	genus.LachnospiraceaeNC2004group.id.11316	g	22.62325139
1	234157721	rs12127733	A	G	0.115181538	0.024600625	3.11E-06	6226	genus.LachnospiraceaeNC2004group.id.11316	g	21.92166137
18	58229086	rs17067076	A	G	-0.154631362	0.035219374	5.61E-06	4449	genus.LachnospiraceaeNC2004group.id.11316	g	19.27666489
9	122239986	rs1331592	G	C	0.094880626	0.02083688	5.34E-06	6328	genus.LachnospiraceaeNC2004group.id.11316	g	20.73431545
9	29334137	rs1928659	C	T	0.102522036	0.022644542	6.17E-06	5516	genus.LachnospiraceaeNC2004group.id.11316	g	20.49780523
13	76829562	rs1929743	C	T	0.083720631	0.019031847	9.06E-06	6330	genus.LachnospiraceaeNC2004group.id.11316	g	19.35098653
13	47512191	rs12863463	A	G	-0.156364942	0.03453716	6.04E-06	5516	genus.LachnospiraceaeNC2004group.id.11316	g	20.49771881
17	21157406	rs117467633	C	T	-0.169687489	0.038316857	9.13E-06	5077	genus.LachnospiraceaeNC2004group.id.11316	g	19.61190992
16	1100633	rs9932954	G	A	-0.056186355	0.011598415	1.25E-06	15222	genus.LachnospiraceaeND3007group.id.11317	g	23.46737048
10	14137663	rs72776675	C	T	-0.064706741	0.014797022	8.72E-06	15302	genus.LachnospiraceaeND3007group.id.11317	g	19.12275296
4	7678735	rs13110238	G	C	-0.063697828	0.01420413	4.48E-06	15019	genus.LachnospiraceaeND3007group.id.11317	g	20.11036582
3	172950553	rs2861203	A	G	0.057230395	0.012727879	7.37E-06	15305	genus.LachnospiraceaeND3007group.id.11317	g	20.21814984
11	3922055	rs12362320	C	G	0.057316768	0.011546623	8.04E-07	16764	genus.LachnospiraceaeNK4A136group.id.11319	g	24.64072115
1	54578401	rs954878	G	A	-0.052065624	0.010908221	1.78E-06	17227	genus.LachnospiraceaeNK4A136group.id.11319	g	22.78212861
8	4842929	rs7832116	G	A	-0.071475594	0.015170307	3.57E-06	17219	genus.LachnospiraceaeNK4A136group.id.11319	g	22.19866244
3	190415145	rs7616165	T	G	-0.230541982	0.048346456	2.77E-06	4094	genus.LachnospiraceaeNK4A136group.id.11319	g	22.73896835
3	161749981	rs76193507	G	A	-0.229730157	0.049977561	2.93E-06	3578	genus.LachnospiraceaeNK4A136group.id.11319	g	21.12933861
17	35240097	rs11263806	G	A	-0.052461533	0.011675801	5.07E-06	17236	genus.LachnospiraceaeNK4A136group.id.11319	g	20.18871074
19	51256120	rs73044693	G	A	-0.107579587	0.022988374	3.57E-06	12773	genus.LachnospiraceaeNK4A136group.id.11319	g	21.89995574
5	6116659	rs160061	G	A	0.051383089	0.010809407	2.12E-06	17234	genus.LachnospiraceaeNK4A136group.id.11319	g	22.59626606
10	62175024	rs7073658	G	T	-0.049962145	0.010969284	5.27E-06	17236	genus.LachnospiraceaeNK4A136group.id.11319	g	20.74558039
14	100177681	rs68104925	C	T	-0.054910353	0.011538497	2.37E-06	17227	genus.LachnospiraceaeNK4A136group.id.11319	g	22.64696393
19	21806125	rs12611395	G	A	-0.090253198	0.019965236	5.83E-06	16486	genus.LachnospiraceaeNK4A136group.id.11319	g	20.43507814
17	30016653	rs2880566	C	T	0.059957809	0.013469261	5.61E-06	17232	genus.LachnospiraceaeNK4A136group.id.11319	g	19.81545147
8	84735080	rs28540839	C	A	0.050828488	0.011059105	9.34E-06	16764	genus.LachnospiraceaeNK4A136group.id.11319	g	21.12391537
5	90289997	rs59805249	C	T	0.09361625	0.020798243	9.45E-06	15195	genus.LachnospiraceaeNK4A136group.id.11319	g	20.26045456
7	8497922	rs10952110	T	G	0.048770868	0.010961435	9.08E-06	16764	genus.LachnospiraceaeNK4A136group.id.11319	g	19.79639653
3	55181375	rs4955932	C	T	-0.049228303	0.010938782	7.05E-06	17236	genus.LachnospiraceaeNK4A136group.id.11319	g	20.25311345
9	2217340	rs60884758	T	C	-0.07026666	0.014224884	5.71E-07	17293	genus.Parabacteroides.id.954	g	24.40063644
5	169360155	rs3860755	C	G	0.055878381	0.011662454	1.71E-06	17294	genus.Parabacteroides.id.954	g	22.95660922
6	47368687	rs4236095	A	G	0.076196085	0.015704151	1.93E-06	16383	genus.Parabacteroides.id.954	g	23.54162244
3	191572365	rs115602804	A	G	0.10308013	0.02227358	1.93E-06	16394	genus.Parabacteroides.id.954	g	21.41755362
3	52354847	rs114567323	C	T	0.186477784	0.040519936	5.65E-06	5859	genus.Parabacteroides.id.954	g	21.1795485
12	56396953	rs7298818	T	C	0.088883151	0.02009019	8.54E-06	16510	genus.Parabacteroides.id.954	g	19.57360395
1	85585609	rs6657302	C	T	-0.104519671	0.022552116	9.76E-06	16552	genus.Parabacteroides.id.954	g	21.47936681
6	165969505	rs11965579	C	G	0.16282395	0.038186321	8.87E-06	3890	genus.Parabacteroides.id.954	g	18.18113261
16	7045276	rs17141986	C	G	0.050030286	0.011145925	7.27E-06	16825	genus.Parabacteroides.id.954	g	20.14808333
2	38037203	rs72893646	T	A	-0.071559422	0.015666777	8.83E-06	16508	genus.Parabacteroides.id.954	g	20.8628831
5	174606261	rs2081023	G	A	-0.122560702	0.023650724	2.64E-07	7178	genus.Paraprevotella.id.962	g	26.85428537
17	69135631	rs9900242	G	A	-0.085296669	0.017521167	1.14E-06	6900	genus.Paraprevotella.id.962	g	23.69944004
13	86162420	rs9602779	C	A	-0.10669184	0.02202635	6.93E-07	7177	genus.Paraprevotella.id.962	g	23.46266491
3	149298792	rs140997932	C	T	-0.162375604	0.035417814	2.11E-06	6187	genus.Paraprevotella.id.962	g	21.01832259
11	114526679	rs145020347	G	A	-0.124650032	0.026232336	4.03E-06	6859	genus.Paraprevotella.id.962	g	22.57931986
12	114131978	rs4767113	T	C	0.088246646	0.018381962	2.14E-06	6900	genus.Paraprevotella.id.962	g	23.04690906
1	195971173	rs3008582	C	T	0.105720143	0.022724571	4.36E-06	7175	genus.Paraprevotella.id.962	g	21.6433308
11	41079703	rs4756632	T	G	-0.138905488	0.028989683	3.82E-06	7179	genus.Paraprevotella.id.962	g	22.95894229
12	25249743	rs10842464	C	T	-0.075821491	0.017256778	6.60E-06	7178	genus.Paraprevotella.id.962	g	19.30479599
7	81759508	rs3801748	A	G	0.077972078	0.01716912	5.20E-06	7179	genus.Paraprevotella.id.962	g	20.62443904
18	69623804	rs7240324	G	T	-0.102290408	0.022694788	5.96E-06	6900	genus.Paraprevotella.id.962	g	20.31503436
12	71978728	rs17109926	G	A	-0.098833506	0.021617178	6.75E-06	7179	genus.Paraprevotella.id.962	g	20.90308594
6	83459314	rs17785622	G	A	0.248065378	0.052430396	1.93E-06	3288	genus.Paraprevotella.id.962	g	22.38546056
10	83848397	rs11192447	G	A	0.126592141	0.024345002	4.69E-07	12695	genus.LachnospiraceaeUCG010.id.11330	g	27.03920141
21	44079875	rs9981767	C	A	0.065506222	0.01319942	9.96E-07	12816	genus.LachnospiraceaeUCG010.id.11330	g	24.62948944
14	29872341	rs74315802	T	G	0.086726244	0.018347717	3.19E-06	12715	genus.LachnospiraceaeUCG010.id.11330	g	22.34276977
9	92267239	rs12346653	T	C	0.065768558	0.013956927	2.70E-06	12816	genus.LachnospiraceaeUCG010.id.11330	g	22.20531947
19	42586245	rs10414815	C	T	0.104529604	0.023025257	4.24E-06	11564	genus.LachnospiraceaeUCG010.id.11330	g	20.60960354
1	224897491	rs72761829	T	A	0.111883594	0.023889286	2.58E-06	11488	genus.LachnospiraceaeUCG010.id.11330	g	21.93443629
2	185862591	rs72894957	A	G	0.222262976	0.048642511	5.68E-06	4316	genus.LachnospiraceaeUCG010.id.11330	g	20.87864349
5	8146371	rs336138	T	G	0.077954271	0.017186539	7.48E-06	13236	genus.LachnospiraceaeUCG010.id.11330	g	20.5732533
7	81410263	rs4576377	C	A	-0.057200131	0.012704307	7.63E-06	13225	genus.LachnospiraceaeUCG010.id.11330	g	20.27178946
21	33193567	rs2833528	T	C	-0.056214807	0.012776299	9.92E-06	13233	genus.LachnospiraceaeUCG010.id.11330	g	19.35937418
9	85576178	rs2153460	T	A	-0.068403784	0.015656159	9.17E-06	13236	genus.LachnospiraceaeUCG010.id.11330	g	19.08929139
6	84772845	rs17730011	A	G	-0.070235733	0.015706022	7.85E-06	13226	genus.LachnospiraceaeUCG010.id.11330	g	19.99787436
19	6928017	rs921925	C	A	0.098507745	0.020322897	9.72E-07	6952	genus.Lactobacillus.id.1837	g	23.49467938
1	18501459	rs16861661	A	G	-0.183146977	0.038148013	1.28E-06	5325	genus.Lactobacillus.id.1837	g	23.04918987
8	69010103	rs768253	G	T	-0.079195015	0.017179101	4.25E-06	6958	genus.Lactobacillus.id.1837	g	21.25175619
2	28903275	rs11674854	T	C	-0.085268613	0.017650364	1.59E-06	6655	genus.Lactobacillus.id.1837	g	23.33839925
16	73890910	rs328312	A	T	0.081509206	0.016944121	1.41E-06	6950	genus.Lactobacillus.id.1837	g	23.14063312
20	54192992	rs6092149	T	A	-0.080134426	0.01714896	3.29E-06	6906	genus.Lactobacillus.id.1837	g	21.83547713
6	151027636	rs75127669	A	C	0.13978419	0.031041446	6.83E-06	6840	genus.Lactobacillus.id.1837	g	20.27833162
3	173151665	rs77478751	G	A	-0.219885755	0.047575911	7.33E-06	3669	genus.Lactobacillus.id.1837	g	21.36092052
2	135755629	rs1530559	A	G	0.080400057	0.017820739	4.93E-06	6655	genus.Lactobacillus.id.1837	g	20.35454009
4	109896462	rs62314653	A	C	0.187691889	0.039458456	2.24E-06	5944	genus.Lactobacillus.id.1837	g	22.62615905
13	23834968	rs7399658	A	G	-0.107133701	0.022188263	3.12E-06	6613	genus.Lactobacillus.id.1837	g	23.31339953
2	199312684	rs12693845	T	C	-0.080544718	0.017742876	8.96E-06	6958	genus.Lactobacillus.id.1837	g	20.60753736
10	71518643	rs55910161	T	C	0.146425945	0.030736694	2.36E-06	3836	genus.Lactococcus.id.1851	g	22.69455984
2	31266049	rs12621813	A	G	0.108422776	0.023997845	6.61E-06	4057	genus.Lactococcus.id.1851	g	20.41251689
2	54114864	rs2293361	T	C	-0.199221089	0.043096892	1.40E-06	3787	genus.Lactococcus.id.1851	g	21.36873024
13	113472525	rs7992246	C	T	0.104232064	0.023078643	4.45E-06	4057	genus.Lactococcus.id.1851	g	20.39774401
18	64699550	rs34757988	C	G	0.122293892	0.022897605	8.95E-08	4055	genus.Lactococcus.id.1851	g	28.52524708
22	31532568	rs757872	C	G	0.140799135	0.027581978	4.37E-07	3792	genus.Lactococcus.id.1851	g	26.05848471
17	2699935	rs123059	C	T	-0.136709792	0.02746936	1.27E-06	3760	genus.Lactococcus.id.1851	g	24.76864012
12	113161438	rs4766997	T	C	0.114599246	0.023839024	2.06E-06	4053	genus.Lactococcus.id.1851	g	23.10928873
19	28767353	rs10417872	G	T	0.118305772	0.024521975	1.29E-06	4056	genus.Lactococcus.id.1851	g	23.27560493
1	116887742	rs6674304	T	C	0.200757712	0.044212138	6.18E-06	3869	genus.Lactococcus.id.1851	g	20.61870766
7	14650221	rs17168302	A	G	0.191856546	0.042476093	6.29E-06	4023	genus.Lactococcus.id.1851	g	20.40159477
11	45826561	rs61884471	A	G	0.124426313	0.024843116	1.01E-06	11559	genus.Marvinbryantia.id.2005	g	25.08489746
10	12516924	rs2724813	G	A	-0.084076924	0.01675508	6.28E-07	11610	genus.Marvinbryantia.id.2005	g	25.1802836
1	58441860	rs1187983	T	C	-0.093545581	0.019317443	2.02E-06	11896	genus.Marvinbryantia.id.2005	g	23.45023906
6	132881664	rs2842896	T	C	-0.0649396	0.013114646	7.25E-07	11709	genus.Marvinbryantia.id.2005	g	24.51918745
16	5938448	rs11645029	C	G	-0.060618043	0.013155125	4.15E-06	11709	genus.Marvinbryantia.id.2005	g	21.23312247
18	46255637	rs12963345	C	G	-0.05968101	0.013228853	6.60E-06	11709	genus.Marvinbryantia.id.2005	g	20.35297726
3	166039765	rs2863363	G	A	0.063486062	0.013632279	3.11E-06	11950	genus.Marvinbryantia.id.2005	g	21.68801706
11	79518683	rs72948274	C	A	-0.126353989	0.02722118	3.26E-06	11561	genus.Marvinbryantia.id.2005	g	21.54586923
19	4542097	rs146541147	A	G	0.118845391	0.02684231	6.86E-06	10778	genus.Marvinbryantia.id.2005	g	19.60310708
13	86079090	rs11620597	C	T	0.119479349	0.027168773	7.80E-06	11031	genus.Marvinbryantia.id.2005	g	19.33951795
14	21577837	rs8006832	T	G	-0.095241547	0.021669867	6.58E-06	11412	genus.Marvinbryantia.id.2005	g	19.3170316
1	211400180	rs3125832	C	A	0.067932264	0.015011987	5.03E-06	11709	genus.Marvinbryantia.id.2005	g	20.47744736
13	41963791	rs76029318	C	T	0.22284888	0.045431939	1.08E-06	3387	genus.Methanobrevibacter.id.123	g	24.06015198
2	125440268	rs10202904	G	T	-0.112811092	0.023910624	3.09E-06	3583	genus.Methanobrevibacter.id.123	g	22.25982707
4	104418307	rs894996	A	C	0.214212565	0.045604463	3.82E-06	3479	genus.Methanobrevibacter.id.123	g	22.06353981
11	89349287	rs11018665	T	A	0.113013025	0.025434251	7.03E-06	3586	genus.Methanobrevibacter.id.123	g	19.74327041
10	112266046	rs1334944	C	T	0.115196507	0.025549236	7.61E-06	3586	genus.Methanobrevibacter.id.123	g	20.32931687
3	15053083	rs6776814	C	T	-0.188956311	0.041990543	8.05E-06	3283	genus.Methanobrevibacter.id.123	g	20.24975727
15	31516919	rs4779844	C	G	0.109638988	0.024797947	9.28E-06	3585	genus.Methanobrevibacter.id.123	g	19.54783126
19	52925820	rs4802933	G	A	-0.135628431	0.030813872	9.74E-06	3586	genus.Methanobrevibacter.id.123	g	19.37353747
15	58063881	rs503751	G	C	0.061829433	0.011888659	2.08E-07	14218	genus.Odoribacter.id.952	g	27.0473541
12	67655943	rs77779484	A	G	-0.133489405	0.026852607	6.56E-07	11935	genus.Odoribacter.id.952	g	24.71272765
19	49523088	rs10423795	T	C	0.055069483	0.012116411	6.58E-06	14135	genus.Odoribacter.id.952	g	20.65732134
4	11907559	rs6856150	A	G	0.088192184	0.019414623	6.06E-06	14597	genus.Odoribacter.id.952	g	20.63489541
8	1266824	rs10093869	G	A	-0.057779486	0.012538929	3.67E-06	14218	genus.Odoribacter.id.952	g	21.23373836
8	69677480	rs74553962	G	T	0.121448819	0.026410563	9.49E-06	11803	genus.Odoribacter.id.952	g	21.14614829
17	46763962	rs4793970	G	A	-0.057632938	0.012915412	6.03E-06	14687	genus.Odoribacter.id.952	g	19.91246336
14	70944224	rs28417404	G	A	-0.072689645	0.016137195	3.68E-06	14698	genus.Odoribacter.id.952	g	20.29032492
11	6848360	rs16918425	T	A	0.099978081	0.022378451	8.85E-06	13689	genus.Odoribacter.id.952	g	19.959495
19	4925018	rs62112538	T	C	-0.199430349	0.040703259	1.19E-06	3630	genus.Olsenella.id.822	g	24.00623934
2	150077190	rs1035588	G	A	-0.108148115	0.023684753	4.86E-06	3739	genus.Olsenella.id.822	g	20.84971815
1	247642270	rs35225860	G	A	-0.223603655	0.048239131	3.87E-06	3630	genus.Olsenella.id.822	g	21.48616196
9	21884425	rs72691585	A	C	-0.249078856	0.052081416	2.95E-06	3078	genus.Olsenella.id.822	g	22.87221148
6	10422207	rs9460691	A	C	0.119965803	0.026864494	7.28E-06	3739	genus.Olsenella.id.822	g	19.94148981
10	10777085	rs17148768	A	G	0.140434164	0.029560175	2.20E-06	3648	genus.Olsenella.id.822	g	22.56999926
4	174810498	rs61090148	G	A	-0.104782706	0.023134258	6.44E-06	3739	genus.Olsenella.id.822	g	20.51483699
1	179629191	rs7540303	T	C	0.108043794	0.023637952	5.32E-06	3739	genus.Olsenella.id.822	g	20.89199723
1	231960352	rs2759329	A	G	-0.111131408	0.02372184	3.43E-06	3739	genus.Olsenella.id.822	g	21.94708718
20	19969568	rs6046522	T	C	0.12293822	0.026992758	4.48E-06	3705	genus.Olsenella.id.822	g	20.74337026
17	59632873	rs8066522	A	G	-0.106528718	0.02403789	9.70E-06	3739	genus.Olsenella.id.822	g	19.63996522
12	82366390	rs137917150	A	T	-0.174992153	0.038839403	4.62E-06	5733	genus.Oscillibacter.id.2063	g	20.29981394
8	11116314	rs11990279	C	T	-0.082493414	0.018045748	4.94E-06	8528	genus.Oscillibacter.id.2063	g	20.89723266
6	28580593	rs9393920	G	A	-0.074466242	0.015108116	9.92E-07	8930	genus.Oscillibacter.id.2063	g	24.29395672
1	184942671	rs234108	G	A	0.074955279	0.015263201	9.16E-07	8694	genus.Oscillibacter.id.2063	g	24.11644024
14	32270129	rs36095275	T	C	-0.07523683	0.015686113	1.40E-06	8694	genus.Oscillibacter.id.2063	g	23.00542703
14	21479605	rs11627628	C	T	0.143960728	0.029022314	1.01E-06	8486	genus.Oscillibacter.id.2063	g	24.60503546
22	44834707	rs133832	C	A	-0.079552688	0.016241059	1.15E-06	8926	genus.Oscillibacter.id.2063	g	23.99280526
20	49507892	rs761240	G	T	-0.176639573	0.038881196	2.04E-06	5185	genus.Oscillibacter.id.2063	g	20.63938638
4	3656291	rs12649930	G	T	0.121588701	0.025961173	4.09E-06	8794	genus.Oscillibacter.id.2063	g	21.9350089
10	116469806	rs75453768	T	G	0.122120078	0.026862946	5.35E-06	8256	genus.Oscillibacter.id.2063	g	20.66649693
2	179457147	rs16866406	G	A	0.098876509	0.02087954	3.08E-06	8930	genus.Oscillibacter.id.2063	g	22.42561677
8	21598077	rs4506202	G	A	-0.071132334	0.01522611	3.21E-06	8694	genus.Oscillibacter.id.2063	g	21.82509748
11	79013843	rs61883564	G	A	-0.1013514	0.022101565	3.39E-06	8930	genus.Oscillibacter.id.2063	g	21.02874963
9	1798324	rs16934185	G	A	-0.129567532	0.028156999	4.38E-06	8492	genus.Oscillibacter.id.2063	g	21.17481584
11	25973451	rs12417956	G	C	0.078543098	0.017407454	6.03E-06	8928	genus.Oscillibacter.id.2063	g	20.35848902
6	36931994	rs6901560	G	C	0.085503217	0.018693038	6.21E-06	8525	genus.Oscillibacter.id.2063	g	20.9220932
20	18003390	rs62206502	A	C	-0.068142274	0.015134881	6.60E-06	8883	genus.Oscillibacter.id.2063	g	20.27100234
4	89483300	rs28889936	C	A	0.114050943	0.025283847	3.37E-06	9758	genus.Oscillospira.id.2064	g	20.34751858
6	18093691	rs12206468	A	G	-0.133015789	0.026973335	1.04E-06	9554	genus.Oscillospira.id.2064	g	24.31851757
3	172373615	rs73038677	A	T	-0.083210036	0.016866557	1.09E-06	10195	genus.Oscillospira.id.2064	g	24.33876532
14	28151415	rs1954532	C	T	-0.082624583	0.017525166	2.27E-06	9841	genus.Oscillospira.id.2064	g	22.22768741
1	76803093	rs751183	C	T	-0.07743224	0.017221553	6.85E-06	9841	genus.Oscillospira.id.2064	g	20.21617651
17	14881860	rs8076323	G	A	0.07153922	0.015653872	5.61E-06	10193	genus.Oscillospira.id.2064	g	20.88549846
6	56160483	rs72866977	C	A	-0.130569033	0.028167414	5.63E-06	9098	genus.Oscillospira.id.2064	g	21.48752631
6	170474630	rs62422654	T	C	0.089845572	0.019808815	6.47E-06	9769	genus.Oscillospira.id.2064	g	20.57199281
16	89792856	rs12925026	C	T	0.135590113	0.030677984	9.31E-06	8200	genus.Oscillospira.id.2064	g	19.53450506
3	171947435	rs4428215	A	G	0.130292636	0.0242237	7.51E-08	4655	genus.Oxalobacter.id.2978	g	28.93068938
9	87514407	rs736744	T	C	0.117882083	0.021126239	2.57E-08	4655	genus.Oxalobacter.id.2978	g	31.13516886
22	37421469	rs6000536	T	C	-0.130991749	0.025380356	2.06E-07	4654	genus.Oxalobacter.id.2978	g	26.63743867
4	189935314	rs36057338	T	G	0.207847028	0.042143922	8.80E-07	4244	genus.Oxalobacter.id.2978	g	24.32303355
20	59502888	rs6071435	A	T	-0.105512319	0.021488964	1.07E-06	4635	genus.Oxalobacter.id.2978	g	24.10878811
9	19682558	rs12002250	C	A	0.217122385	0.046631729	1.42E-06	4297	genus.Oxalobacter.id.2978	g	21.67934541
6	38550301	rs1569853	C	T	-0.138077533	0.029698126	3.65E-06	4492	genus.Oxalobacter.id.2978	g	21.61662791
12	96819204	rs11108500	G	A	-0.199099074	0.04273266	3.74E-06	4303	genus.Oxalobacter.id.2978	g	21.70794065
8	20902693	rs10464997	A	G	0.137690928	0.029480352	3.30E-06	4650	genus.Oxalobacter.id.2978	g	21.81450308
15	93941937	rs111966731	C	T	0.213114454	0.047162014	7.30E-06	3931	genus.Oxalobacter.id.2978	g	20.41931297
8	115560689	rs6993398	A	G	0.127217146	0.027885461	7.13E-06	4656	genus.Oxalobacter.id.2978	g	20.81304578
11	126582578	rs3862635	T	C	-0.172142003	0.039402609	9.19E-06	4469	genus.Oxalobacter.id.2978	g	19.08638789
6	135411737	rs9389266	G	T	0.072281496	0.016235341	9.38E-06	14187	genus.Romboutsia.id.11347	g	19.82126808
5	57229635	rs114398731	C	G	-0.13103857	0.029381546	7.96E-06	10326	genus.Romboutsia.id.11347	g	19.89065124
7	106406824	rs28603357	C	T	-0.214910996	0.047473928	8.52E-06	3693	genus.Romboutsia.id.11347	g	20.49306607
11	99665050	rs11221428	C	T	-0.072677936	0.015826331	6.49E-06	14187	genus.Romboutsia.id.11347	g	21.08845102
7	145760298	rs62504452	G	A	-0.071004771	0.015665426	4.66E-06	14178	genus.Romboutsia.id.11347	g	20.54426665
10	17019559	rs61841503	A	G	0.092887978	0.017145406	4.00E-08	13568	genus.Romboutsia.id.11347	g	29.35103844
7	5319387	rs10279978	G	A	-0.062220227	0.012767535	1.17E-06	14143	genus.Romboutsia.id.11347	g	23.74920456
1	171903885	rs16843578	T	C	-0.087527594	0.019677862	5.08E-06	14186	genus.Romboutsia.id.11347	g	19.78491369
13	88725540	rs77702691	G	A	-0.094405983	0.020854443	7.37E-06	12487	genus.Romboutsia.id.11347	g	20.49282577
2	16066705	rs75987356	A	G	-0.129578364	0.028045444	6.71E-06	10466	genus.Romboutsia.id.11347	g	21.34717179
8	5088054	rs75200530	G	T	-0.190644379	0.042106493	5.07E-06	5246	genus.Romboutsia.id.11347	g	20.49981151
13	32720756	rs9567264	T	C	0.058001807	0.01274947	5.76E-06	14180	genus.Romboutsia.id.11347	g	20.69658946
7	78136725	rs34302036	G	A	0.055026128	0.012083475	5.88E-06	14185	genus.Romboutsia.id.11347	g	20.73739559
11	133834657	rs7109293	G	A	0.091911164	0.020573834	6.98E-06	14141	genus.Romboutsia.id.11347	g	19.95749686
12	50650057	rs2160994	C	T	0.055068659	0.011248106	9.70E-07	17444	genus.Roseburia.id.2012	g	23.96901576
16	8307948	rs2034589	C	G	0.062976455	0.012348898	5.01E-07	17846	genus.Roseburia.id.2012	g	26.00758422
4	119349	rs116270582	A	T	-0.153843918	0.032932399	1.20E-06	9099	genus.Roseburia.id.2012	g	21.82297355
11	12009569	rs16910295	C	T	-0.098043368	0.020956968	2.91E-06	16648	genus.Roseburia.id.2012	g	21.8866626
1	95178974	rs12740451	C	T	0.069752736	0.015360737	7.34E-06	17837	genus.Roseburia.id.2012	g	20.62046182
3	57116228	rs6445851	A	G	-0.04973359	0.010815826	3.53E-06	17851	genus.Roseburia.id.2012	g	21.14366336
13	103117486	rs9300744	T	C	-0.058845175	0.012622789	4.75E-06	17854	genus.Roseburia.id.2012	g	21.73256925
5	89598914	rs2943022	C	T	0.049378559	0.010676336	4.11E-06	17854	genus.Roseburia.id.2012	g	21.39106254
6	12774611	rs6930661	T	C	-0.096158735	0.020497475	2.48E-06	16945	genus.Roseburia.id.2012	g	22.00780615
10	16051097	rs4748237	C	G	0.048832628	0.010640433	4.67E-06	17851	genus.Roseburia.id.2012	g	21.06209617
1	145655256	rs147990086	G	A	-0.057893629	0.013239999	8.93E-06	17840	genus.Roseburia.id.2012	g	19.11990116
5	125076494	rs329182	C	T	0.069032724	0.015288408	5.90E-06	17854	genus.Roseburia.id.2012	g	20.38851022
1	194183650	rs302266	C	T	-0.077731153	0.01729852	8.13E-06	17056	genus.Roseburia.id.2012	g	20.19167389
6	166170836	rs75326254	T	C	-0.104627797	0.023089702	7.50E-06	15893	genus.Roseburia.id.2012	g	20.53324109
15	86512809	rs55858165	C	A	0.17928439	0.040495413	9.99E-06	5447	genus.Roseburia.id.2012	g	19.60077713
15	37859065	rs57466170	T	C	0.074140517	0.017160095	8.30E-06	17333	genus.Roseburia.id.2012	g	18.66688469
5	144135655	rs78753150	C	A	0.096873855	0.021406676	9.98E-06	16303	genus.Roseburia.id.2012	g	20.47928043
6	137615592	rs2090816	C	A	0.084096728	0.017731494	2.90E-06	11385	genus.Parasutterella.id.2892	g	22.49404392
12	126498824	rs1403396	T	A	-0.075672871	0.015903462	2.76E-06	11378	genus.Parasutterella.id.2892	g	22.64107647
17	14692867	rs55877868	C	A	-0.10445781	0.022808932	2.87E-06	10588	genus.Parasutterella.id.2892	g	20.97354934
15	67316307	rs8039785	G	T	0.061834541	0.013300041	3.62E-06	11383	genus.Parasutterella.id.2892	g	21.61505392
8	16674526	rs823424	A	G	-0.071344819	0.015695821	4.95E-06	11386	genus.Parasutterella.id.2892	g	20.66126017
4	15565736	rs35414597	A	T	-0.068494619	0.01421433	1.51E-06	11386	genus.Parasutterella.id.2892	g	23.21988802
20	25599776	rs2387977	C	T	-0.068177776	0.013475556	5.38E-07	11345	genus.Parasutterella.id.2892	g	25.59718893
2	72235444	rs7572229	A	G	0.066272974	0.013273581	6.32E-07	11383	genus.Parasutterella.id.2892	g	24.92853239
4	65556925	rs6828768	T	C	0.063685185	0.013264516	1.78E-06	11386	genus.Parasutterella.id.2892	g	23.0512252
10	44293839	rs10899911	G	A	-0.071710162	0.014815144	1.15E-06	11386	genus.Parasutterella.id.2892	g	23.42877885
12	5275540	rs7303158	T	C	0.064685912	0.013425592	1.33E-06	11386	genus.Parasutterella.id.2892	g	23.21413583
2	178954708	rs78383039	C	T	-0.146314647	0.029711928	1.57E-06	9174	genus.Parasutterella.id.2892	g	24.25012267
8	114804024	rs35055552	C	T	0.109554176	0.023543268	3.35E-06	9970	genus.Parasutterella.id.2892	g	21.65331435
3	30163689	rs11715853	A	G	-0.066295189	0.014611398	6.23E-06	11386	genus.Parasutterella.id.2892	g	20.58640369
12	53260710	rs7311004	C	T	-0.061752212	0.01364384	5.92E-06	11384	genus.Parasutterella.id.2892	g	20.48480349
3	156550415	rs62273907	G	A	0.229468131	0.050226185	5.88E-06	3691	genus.Parasutterella.id.2892	g	20.87297595
3	193896709	rs6809952	A	G	-0.068495728	0.015089156	8.13E-06	11077	genus.Parasutterella.id.2892	g	20.60616033
4	35358594	rs10031059	C	T	-0.121166531	0.022584403	1.24E-07	5526	genus.Peptococcus.id.2037	g	28.78379936
3	17793504	rs75754569	G	C	0.181434144	0.031942874	1.10E-08	5481	genus.Peptococcus.id.2037	g	32.26190911
13	91182556	rs77681628	T	C	0.200307214	0.038732756	2.69E-07	4842	genus.Peptococcus.id.2037	g	26.74461689
6	99020289	rs6918730	A	G	0.135310568	0.028974201	1.15E-06	5656	genus.Peptococcus.id.2037	g	21.80923826
14	57985112	rs413827	A	G	0.11022947	0.023752348	3.30E-06	5482	genus.Peptococcus.id.2037	g	21.53685794
2	33691809	rs2054133	A	G	0.089543257	0.018833153	2.14E-06	5657	genus.Peptococcus.id.2037	g	22.60579084
10	78716030	rs11001941	A	G	-0.195611127	0.039221681	1.33E-06	5607	genus.Peptococcus.id.2037	g	24.87337424
9	104595848	rs7033353	G	T	0.090152001	0.018995009	2.22E-06	5657	genus.Peptococcus.id.2037	g	22.52535966
22	50973113	rs5770862	C	T	0.162017845	0.035681339	3.22E-06	5431	genus.Peptococcus.id.2037	g	20.61785189
15	75073172	rs34282744	C	G	0.19179739	0.03998324	1.84E-06	5257	genus.Peptococcus.id.2037	g	23.01067817
11	968356	rs72850165	C	T	-0.134304018	0.030042318	5.74E-06	5627	genus.Peptococcus.id.2037	g	19.98532126
11	4019788	rs11030569	T	A	-0.174020126	0.037413336	3.13E-06	5329	genus.Peptococcus.id.2037	g	21.63446147
6	162239191	rs7766680	C	G	0.09768317	0.021415492	3.51E-06	5655	genus.Peptococcus.id.2037	g	20.80575006
1	75971700	rs74592222	A	G	0.137957011	0.030296488	8.55E-06	5329	genus.Peptococcus.id.2037	g	20.73494929
20	43118017	rs36121075	G	A	-0.140670082	0.030627993	6.99E-06	5301	genus.Peptococcus.id.2037	g	21.0943624
1	216223782	rs12069354	T	C	0.167629782	0.037950049	9.28E-06	5352	genus.Peptococcus.id.2037	g	19.51091687
1	203102563	rs6427992	C	G	-0.065245772	0.013750826	2.09E-06	11113	genus.Phascolarctobacterium.id.2168	g	22.51371557
12	53098742	rs75882962	C	T	0.096866054	0.019057501	3.19E-07	10710	genus.Phascolarctobacterium.id.2168	g	25.83516945
4	183252836	rs56157888	C	A	0.095486383	0.019397634	1.09E-06	10031	genus.Phascolarctobacterium.id.2168	g	24.2317826
3	168339417	rs56069061	A	G	-0.111305825	0.02306943	1.87E-06	11007	genus.Phascolarctobacterium.id.2168	g	23.27887872
3	186553389	rs74540770	A	G	-0.121014393	0.025862072	3.60E-06	9403	genus.Phascolarctobacterium.id.2168	g	21.89512458
17	73584441	rs76124218	G	C	-0.159360781	0.03445316	2.67E-06	7314	genus.Phascolarctobacterium.id.2168	g	21.39462984
2	174436533	rs12618201	G	A	0.06416571	0.013820192	3.38E-06	11113	genus.Phascolarctobacterium.id.2168	g	21.55648047
22	47841258	rs74847270	G	A	-0.104889022	0.023099793	5.73E-06	11098	genus.Phascolarctobacterium.id.2168	g	20.61787469
14	21358155	rs28525131	A	G	-0.118657158	0.026904831	8.23E-06	10457	genus.Phascolarctobacterium.id.2168	g	19.45034673
8	102434276	rs1264476	G	T	0.076733542	0.016604148	4.30E-06	11104	genus.Phascolarctobacterium.id.2168	g	21.35685503
13	71376322	rs7982713	A	G	0.072692152	0.016320086	9.72E-06	10710	genus.Phascolarctobacterium.id.2168	g	19.83947457
4	17051156	rs11929846	C	T	-0.069719918	0.015796922	8.88E-06	11114	genus.Phascolarctobacterium.id.2168	g	19.47909554
3	60474379	rs430270	C	A	0.13915522	0.029705527	2.87E-06	3318	genus.Prevotella7.id.11182	g	21.94443894
2	12101762	rs57404562	A	C	0.15548647	0.031605691	6.22E-07	3487	genus.Prevotella7.id.11182	g	24.20218789
18	71442664	rs9959718	A	G	0.133012021	0.027536133	1.90E-06	3489	genus.Prevotella7.id.11182	g	23.33328487
22	24613952	rs9608249	G	A	-0.158213329	0.033631703	2.07E-06	3482	genus.Prevotella7.id.11182	g	22.13035696
2	242066314	rs2240542	T	C	0.120849888	0.026177616	4.84E-06	3489	genus.Prevotella7.id.11182	g	21.31239806
10	133000320	rs2918132	T	C	-0.11464837	0.025491556	6.42E-06	3318	genus.Prevotella7.id.11182	g	20.22754044
11	19943115	rs16937247	C	G	0.146097858	0.035152923	9.64E-06	3486	genus.Prevotella7.id.11182	g	17.27288221
16	47237609	rs118038478	G	A	0.205675553	0.046891721	7.85E-06	3295	genus.Prevotella7.id.11182	g	19.23857952
1	3343802	rs12124567	G	A	-0.121281313	0.027501731	9.49E-06	3283	genus.Prevotella7.id.11182	g	19.44767644
6	91019654	rs12195431	C	T	0.196527815	0.044232188	8.73E-06	3489	genus.Prevotella7.id.11182	g	19.74109351
1	29736216	rs9426434	C	T	-0.123657205	0.027851446	9.72E-06	3318	genus.Prevotella7.id.11182	g	19.71257488
11	39821773	rs79263163	C	A	-0.143981995	0.031500978	7.51E-06	3489	genus.Prevotella7.id.11182	g	20.89143629
19	639161	rs111509883	C	T	0.171130632	0.03476241	1.24E-06	6960	genus.Prevotella9.id.11183	g	24.23459428
8	19115604	rs2683313	G	A	-0.072457582	0.015160279	1.69E-06	10260	genus.Prevotella9.id.11183	g	22.84300771
22	44236460	rs117271932	G	A	0.20808857	0.044039277	2.82E-06	4878	genus.Prevotella9.id.11183	g	22.32626578
9	109009495	rs10512344	G	C	0.247372806	0.054408651	3.19E-06	3063	genus.Prevotella9.id.11183	g	20.67130973
1	118852817	rs9428102	G	A	-0.07788445	0.017606807	4.62E-06	10264	genus.Prevotella9.id.11183	g	19.5677237
20	21470713	rs746764	C	T	-0.091577152	0.019324484	2.04E-06	9385	genus.Prevotella9.id.11183	g	22.45734721
15	38513730	rs16966465	C	G	0.074334818	0.01652906	9.33E-06	10261	genus.Prevotella9.id.11183	g	20.22498707
10	12497581	rs2104588	C	T	0.105558491	0.023773023	8.13E-06	9268	genus.Prevotella9.id.11183	g	19.7159417
10	122819400	rs11199734	T	A	0.077020901	0.016946218	7.00E-06	10263	genus.Prevotella9.id.11183	g	20.65720748
18	19993452	rs7232121	C	G	0.067129188	0.014422959	3.76E-06	9790	genus.Prevotella9.id.11183	g	21.66277306
2	11232685	rs11685699	T	C	-0.141357386	0.029566474	2.03E-06	8342	genus.Prevotella9.id.11183	g	22.85798487
22	26152738	rs9613013	A	G	0.091759081	0.020269664	6.10E-06	9790	genus.Prevotella9.id.11183	g	20.49297505
1	14161251	rs2495052	G	A	0.083897846	0.018852315	8.97E-06	9790	genus.Prevotella9.id.11183	g	19.80488141
2	91954502	rs72815774	C	T	-0.176185788	0.039306766	8.78E-06	5728	genus.Prevotella9.id.11183	g	20.0912575
17	59421778	rs4968431	T	G	0.064011283	0.014416226	8.58E-06	10271	genus.Prevotella9.id.11183	g	19.71559553
12	1794470	rs7976209	C	T	-0.087078586	0.019795052	7.28E-06	10263	genus.Prevotella9.id.11183	g	19.35126867
4	161115744	rs12648235	C	T	0.078590196	0.017767553	7.39E-06	10271	genus.Prevotella9.id.11183	g	19.56507444
5	63736025	rs1304512	A	G	0.076159345	0.016588486	5.29E-06	9790	genus.Prevotella9.id.11183	g	21.07816983
18	71992502	rs7237249	T	C	-0.082376407	0.018212594	8.93E-06	10271	genus.Prevotella9.id.11183	g	20.45794838
9	112657543	rs2900503	T	G	-0.172329153	0.032667127	1.55E-07	3320	genus.RikenellaceaeRC9gutgroup.id.11191	g	27.8288734
4	149562638	rs17582787	G	A	-0.157739395	0.033992444	3.55E-06	3320	genus.RikenellaceaeRC9gutgroup.id.11191	g	21.53354638
11	102429543	rs7113155	C	G	0.114422634	0.024779825	5.26E-06	3334	genus.RikenellaceaeRC9gutgroup.id.11191	g	21.32197413
4	84698188	rs4270579	A	G	-0.118021261	0.027104126	5.46E-06	3331	genus.RikenellaceaeRC9gutgroup.id.11191	g	18.96049564
10	135010198	rs2998141	C	T	-0.136346427	0.029307262	4.42E-06	3330	genus.RikenellaceaeRC9gutgroup.id.11191	g	21.6439753
7	73334987	rs4717843	T	G	-0.119376102	0.026054834	4.72E-06	3220	genus.RikenellaceaeRC9gutgroup.id.11191	g	20.9922102
1	164800873	rs9887954	A	G	-0.114849386	0.024901293	4.81E-06	3330	genus.RikenellaceaeRC9gutgroup.id.11191	g	21.27225638
16	76605358	rs7193937	C	G	0.12415332	0.027741031	6.19E-06	3220	genus.RikenellaceaeRC9gutgroup.id.11191	g	20.02956327
6	165668732	rs80309088	A	G	0.174049957	0.038342318	4.56E-06	3170	genus.RikenellaceaeRC9gutgroup.id.11191	g	20.60587738
4	163830516	rs12501673	G	A	0.116395371	0.026225344	6.29E-06	3334	genus.RikenellaceaeRC9gutgroup.id.11191	g	19.69831285
4	155865671	rs17032291	C	T	-0.169578595	0.036825126	6.61E-06	3206	genus.RikenellaceaeRC9gutgroup.id.11191	g	21.20574733
19	1970021	rs2074881	C	T	-0.142235956	0.032390968	9.45E-06	3315	genus.RikenellaceaeRC9gutgroup.id.11191	g	19.28283736
5	31406285	rs7712231	G	A	0.156283835	0.035046199	7.97E-06	3334	genus.RikenellaceaeRC9gutgroup.id.11191	g	19.88594684
4	7302344	rs10937802	A	G	0.075581108	0.016822622	8.17E-06	15821	genus.RuminococcaceaeUCG005.id.11363	g	20.18548252
2	239509030	rs7586445	A	G	0.07823492	0.017645763	8.81E-06	15099	genus.RuminococcaceaeUCG005.id.11363	g	19.65714321
12	47384118	rs55793120	C	T	0.121547709	0.0279546	7.37E-06	11224	genus.RuminococcaceaeUCG005.id.11363	g	18.90544874
7	18026604	rs10950694	C	T	0.057762846	0.011412014	4.30E-07	15821	genus.RuminococcaceaeUCG005.id.11363	g	25.61961354
20	16312851	rs34781347	A	G	0.188684782	0.03864836	6.05E-07	6061	genus.RuminococcaceaeUCG005.id.11363	g	23.83480533
11	27747671	rs12288512	G	A	0.066635035	0.014435565	3.10E-06	15473	genus.RuminococcaceaeUCG005.id.11363	g	21.30775464
5	32755085	rs60081663	G	C	0.158081538	0.031958601	9.28E-07	9342	genus.RuminococcaceaeUCG005.id.11363	g	24.46734163
2	198122357	rs114279581	G	A	-0.146604207	0.031603425	3.22E-06	8465	genus.RuminococcaceaeUCG005.id.11363	g	21.51912277
18	22575871	rs12458218	C	T	0.067732182	0.014452491	2.41E-06	16099	genus.RuminococcaceaeUCG005.id.11363	g	21.9636603
8	3099727	rs35166120	G	C	-0.068615325	0.014625203	3.75E-06	16092	genus.RuminococcaceaeUCG005.id.11363	g	22.01093259
1	187906034	rs7555878	G	A	0.058667737	0.012527736	2.81E-06	16100	genus.RuminococcaceaeUCG005.id.11363	g	21.93075015
17	7034575	rs394449	T	A	0.069290871	0.014871206	2.60E-06	15728	genus.RuminococcaceaeUCG005.id.11363	g	21.70999192
14	94630731	rs10873449	C	T	0.06548432	0.01439735	4.11E-06	16098	genus.RuminococcaceaeUCG005.id.11363	g	20.68757184
10	62662781	rs2893871	A	G	-0.073643982	0.015547986	3.54E-06	16103	genus.RuminococcaceaeUCG005.id.11363	g	22.43500882
10	4240906	rs72776570	A	C	0.087067007	0.019717899	5.36E-06	15376	genus.RuminococcaceaeUCG005.id.11363	g	19.49781546
15	68705697	rs898577	C	T	-0.12301218	0.028667054	7.46E-06	9991	genus.RuminococcaceaeUCG005.id.11363	g	18.41323522
5	154003091	rs7449320	A	C	0.059916334	0.013083635	4.81E-06	16095	genus.RuminococcaceaeUCG005.id.11363	g	20.97169951
14	39306809	rs8009993	C	G	-0.135936179	0.024485659	4.42E-08	7389	genus.RuminococcaceaeUCG009.id.11366	g	30.8209856
17	32786955	rs1550196	A	G	0.130841508	0.026247787	1.13E-06	7389	genus.RuminococcaceaeUCG009.id.11366	g	24.84881573
6	78106701	rs4708333	G	T	-0.084032963	0.017475702	1.56E-06	7511	genus.RuminococcaceaeUCG009.id.11366	g	23.12225004
1	39983022	rs61779334	C	G	-0.138137216	0.029207242	1.94E-06	6865	genus.RuminococcaceaeUCG009.id.11366	g	22.36867708
1	202299085	rs4079028	T	C	0.091562303	0.019936034	3.28E-06	7480	genus.RuminococcaceaeUCG009.id.11366	g	21.09385149
12	12970792	rs2058609	G	A	0.081646419	0.017471971	3.12E-06	7510	genus.RuminococcaceaeUCG009.id.11366	g	21.83687472
4	7426937	rs12508214	T	C	-0.077464871	0.016893699	4.75E-06	7511	genus.RuminococcaceaeUCG009.id.11366	g	21.02616654
13	106650093	rs9558661	C	T	-0.089782261	0.020073862	7.01E-06	7480	genus.RuminococcaceaeUCG009.id.11366	g	20.00410879
16	1979831	rs758191	G	T	0.177019514	0.037511304	9.01E-06	5829	genus.RuminococcaceaeUCG009.id.11366	g	22.2698845
2	75512668	rs2192926	G	A	-0.089048031	0.019298901	4.88E-06	7511	genus.RuminococcaceaeUCG009.id.11366	g	21.29038355
6	51803869	rs113006825	C	T	-0.092889294	0.020803474	7.98E-06	7165	genus.RuminococcaceaeUCG009.id.11366	g	19.93699019
2	66396776	rs138460696	G	A	0.13927429	0.031579435	9.81E-06	6865	genus.RuminococcaceaeUCG009.id.11366	g	19.45060862
7	32001710	rs6952765	A	G	0.073209862	0.016677682	8.13E-06	7511	genus.RuminococcaceaeUCG009.id.11366	g	19.26938256
19	52399401	rs78410648	G	A	0.120988897	0.027731677	9.67E-06	7510	genus.RuminococcaceaeUCG009.id.11366	g	19.03438146
15	36607072	rs35506912	C	G	-0.069374287	0.014792554	3.21E-06	12793	genus.RuminococcaceaeUCG010.id.11367	g	21.99433009
9	135968557	rs682403	G	A	-0.058816059	0.01246713	2.37E-06	12864	genus.RuminococcaceaeUCG010.id.11367	g	22.25660232
16	5233941	rs12597105	A	G	0.067085456	0.014441482	4.87E-06	12415	genus.RuminococcaceaeUCG010.id.11367	g	21.57909494
7	16349864	rs6958419	T	C	-0.058571831	0.012499376	2.84E-06	12870	genus.RuminococcaceaeUCG010.id.11367	g	21.95841235
6	104728618	rs2820282	C	A	-0.059230421	0.012591704	2.85E-06	12865	genus.RuminococcaceaeUCG010.id.11367	g	22.12690276
11	130676996	rs7935775	T	A	-0.063135075	0.013795347	4.99E-06	12864	genus.RuminococcaceaeUCG010.id.11367	g	20.94479643
4	31057482	rs73218807	A	G	-0.166210686	0.036793834	6.43E-06	6714	genus.RuminococcaceaeUCG010.id.11367	g	20.40646575
4	40707798	rs7441445	T	C	-0.056949974	0.012650232	6.80E-06	12852	genus.RuminococcaceaeUCG010.id.11367	g	20.26702856
12	1891043	rs2286384	C	G	-0.051881398	0.010748225	1.44E-06	17394	genus.Ruminiclostridium5.id.11355	g	23.29967385
21	19151940	rs243585	G	C	-0.058593933	0.012101692	1.33E-06	16906	genus.Ruminiclostridium5.id.11355	g	23.44299577
20	41177956	rs79968837	G	A	-0.095031084	0.019350746	1.15E-06	16602	genus.Ruminiclostridium5.id.11355	g	24.11770294
10	12835085	rs2482038	A	C	0.051899121	0.010877683	1.70E-06	17396	genus.Ruminiclostridium5.id.11355	g	22.76392825
5	32477664	rs113753996	C	T	0.082068892	0.017446254	3.99E-06	16680	genus.Ruminiclostridium5.id.11355	g	22.12853985
6	50405920	rs1492620	C	T	-0.083050484	0.018007297	3.53E-06	17397	genus.Ruminiclostridium5.id.11355	g	21.27096928
8	131316030	rs2791343	C	T	0.051717025	0.011336879	5.54E-06	17392	genus.Ruminiclostridium5.id.11355	g	20.81038169
10	35262588	rs10827477	G	A	-0.054738653	0.011516344	2.19E-06	17391	genus.Ruminiclostridium5.id.11355	g	22.59222238
20	60293505	rs6121460	A	G	0.09329552	0.019920597	2.64E-06	17318	genus.Ruminiclostridium5.id.11355	g	21.93395156
1	41878680	rs2801960	G	C	0.052097504	0.011511124	6.21E-06	17387	genus.Ruminiclostridium5.id.11355	g	20.48322657
2	103755970	rs73002572	C	G	0.181547526	0.041407845	8.82E-06	3761	genus.Ruminiclostridium5.id.11355	g	19.22274532
16	86769909	rs8053158	G	A	-0.074054329	0.015915101	5.90E-06	17397	genus.Ruminiclostridium5.id.11355	g	21.6512066
13	108775162	rs1223978	C	T	0.048416888	0.010825421	8.16E-06	17381	genus.Ruminiclostridium5.id.11355	g	20.00341538
21	33811886	rs2833828	A	G	0.048961687	0.010870209	6.82E-06	17397	genus.Ruminiclostridium5.id.11355	g	20.28789357
3	55243531	rs4955951	G	A	-0.07137494	0.01658264	9.96E-06	17397	genus.Ruminiclostridium5.id.11355	g	18.52610697
15	61047117	rs1871858	G	C	-0.105421541	0.023727442	9.12E-06	12818	genus.Ruminiclostridium6.id.11356	g	19.74044232
10	128214403	rs116969552	G	A	-0.166822503	0.037668056	9.16E-06	6824	genus.Ruminiclostridium6.id.11356	g	19.61385007
19	49209339	rs2548459	T	C	0.055486587	0.012275456	6.40E-06	13377	genus.Ruminiclostridium6.id.11356	g	20.43152372
7	101271282	rs73176030	C	T	0.058665044	0.013207973	7.29E-06	13378	genus.Ruminiclostridium6.id.11356	g	19.72815432
14	56938952	rs71414120	G	T	0.200894087	0.040643398	1.08E-06	5567	genus.Ruminiclostridium6.id.11356	g	24.43173382
14	20954661	rs1756364	T	G	0.099918929	0.019716857	2.54E-07	12933	genus.Ruminiclostridium6.id.11356	g	25.68148705
8	79766499	rs11992182	C	A	0.06252993	0.013787562	4.65E-06	13381	genus.Ruminiclostridium6.id.11356	g	20.56841983
16	72136154	rs61060922	G	T	0.159129692	0.032228344	1.09E-06	8955	genus.Ruminiclostridium6.id.11356	g	24.37959368
1	240503826	rs79968172	A	G	0.116139597	0.02430834	1.66E-06	12802	genus.Ruminiclostridium6.id.11356	g	22.82706235
11	40289063	rs77193512	G	A	0.073653265	0.015316349	1.30E-06	13380	genus.Ruminiclostridium6.id.11356	g	23.12456116
18	76018244	rs72991535	G	T	0.135603894	0.029517443	4.95E-06	9642	genus.Ruminiclostridium6.id.11356	g	21.10507284
11	86179076	rs663262	C	T	-0.134980385	0.03107145	3.39E-06	7876	genus.Ruminiclostridium6.id.11356	g	18.87201545
13	111703249	rs9555756	C	A	-0.080413824	0.017669194	7.10E-06	13369	genus.Ruminiclostridium6.id.11356	g	20.71228207
2	5548605	rs792058	A	G	0.055423396	0.012542318	8.58E-06	12933	genus.Ruminiclostridium6.id.11356	g	19.52678078
10	132651293	rs10829821	C	T	-0.097605954	0.021607241	3.47E-06	12802	genus.Ruminiclostridium6.id.11356	g	20.40581708
19	10115515	rs67479537	C	T	0.118994191	0.026487011	9.30E-06	11613	genus.Ruminiclostridium6.id.11356	g	20.18299523
4	36478011	rs35362464	A	C	0.072007723	0.016538673	8.99E-06	13308	genus.Ruminiclostridium6.id.11356	g	18.95644238
3	157841287	rs57665991	G	C	-0.064150707	0.012333861	2.07E-07	16725	genus.Ruminiclostridium9.id.11357	g	27.05233736
1	247710285	rs12040548	T	G	0.057042151	0.012235891	3.15E-06	16721	genus.Ruminiclostridium9.id.11357	g	21.73304548
7	47013498	rs115044523	A	G	-0.098002558	0.020261641	2.37E-06	16107	genus.Ruminiclostridium9.id.11357	g	23.39513689
11	68886460	rs12419854	A	T	-0.072797471	0.015559424	3.18E-06	16027	genus.Ruminiclostridium9.id.11357	g	21.88998948
20	2210530	rs6082461	C	A	0.058642458	0.013100394	4.87E-06	16650	genus.Ruminiclostridium9.id.11357	g	20.03805739
19	34371198	rs918449	G	A	-0.095090817	0.019717682	2.56E-06	16725	genus.Ruminiclostridium9.id.11357	g	23.25762915
9	74214419	rs113048721	G	C	0.060073481	0.013273731	4.10E-06	16719	genus.Ruminiclostridium9.id.11357	g	20.48234005
6	128568828	rs73592673	T	A	-0.08162902	0.016951466	2.14E-06	15493	genus.Ruminiclostridium9.id.11357	g	23.18860589
7	155701010	rs79082720	G	C	0.092857633	0.020487143	6.47E-06	16094	genus.Ruminiclostridium9.id.11357	g	20.54340464
8	14697544	rs74303178	C	T	0.053274162	0.011927361	7.92E-06	16706	genus.Ruminiclostridium9.id.11357	g	19.95007469
2	204706865	rs13033315	A	T	0.051119464	0.011141773	5.68E-06	16724	genus.Ruminiclostridium9.id.11357	g	21.05057538
3	29179983	rs9809789	T	C	-0.071745357	0.015967315	8.72E-06	16025	genus.Ruminiclostridium9.id.11357	g	20.18941875
13	90441578	rs9522712	C	T	0.069972768	0.015493905	4.66E-06	16725	genus.Ruminiclostridium9.id.11357	g	20.39559271
6	67655320	rs78191726	C	T	0.094499761	0.02102058	7.58E-06	16039	genus.Ruminiclostridium9.id.11357	g	20.21026604
12	10702414	rs7137760	T	C	0.050797017	0.011218236	7.07E-06	16722	genus.Ruminiclostridium9.id.11357	g	20.50346565
22	17793012	rs5994253	G	A	-0.081130217	0.015762089	2.35E-07	15288	genus.RuminococcaceaeNK4A214group.id.11358	g	26.4934017
22	49796014	rs136761	A	G	-0.058752097	0.01191547	8.15E-07	14822	genus.RuminococcaceaeNK4A214group.id.11358	g	24.31220725
1	157338888	rs11586410	A	G	-0.086342178	0.016993683	3.66E-07	14822	genus.RuminococcaceaeNK4A214group.id.11358	g	25.81493132
12	78373555	rs34576931	C	G	-0.087331196	0.019488596	4.72E-06	14678	genus.RuminococcaceaeNK4A214group.id.11358	g	20.08064739
2	235430299	rs114244418	G	C	-0.17526622	0.037277927	3.59E-06	7123	genus.RuminococcaceaeNK4A214group.id.11358	g	22.10512288
20	18030357	rs4814689	T	C	-0.108300291	0.023070832	4.55E-06	14009	genus.RuminococcaceaeNK4A214group.id.11358	g	22.03599848
7	132042135	rs73158814	G	C	-0.10925732	0.022745845	2.20E-06	13077	genus.RuminococcaceaeNK4A214group.id.11358	g	23.0726212
2	239087912	rs12731	G	A	-0.052768427	0.01150534	4.87E-06	15288	genus.RuminococcaceaeNK4A214group.id.11358	g	21.03533254
2	141897042	rs7573569	C	T	0.107738536	0.023363816	3.23E-06	14822	genus.RuminococcaceaeNK4A214group.id.11358	g	21.26447109
3	26509287	rs147475196	G	A	-0.133768553	0.029519585	4.72E-06	9917	genus.RuminococcaceaeNK4A214group.id.11358	g	20.53466221
16	24073806	rs62027366	C	T	0.061538935	0.013761184	6.58E-06	14822	genus.RuminococcaceaeNK4A214group.id.11358	g	19.99808217
4	159932022	rs12642039	C	T	-0.055300297	0.011939746	3.43E-06	15276	genus.RuminococcaceaeNK4A214group.id.11358	g	21.45185001
5	35288938	rs35559912	C	T	-0.092507085	0.020367383	4.89E-06	13976	genus.RuminococcaceaeNK4A214group.id.11358	g	20.62906441
3	84725039	rs13087692	G	T	0.057462316	0.012593957	8.69E-06	15288	genus.RuminococcaceaeNK4A214group.id.11358	g	20.81813593
1	100248591	rs6681678	T	C	-0.100174165	0.024000023	9.05E-06	13031	genus.RuminococcaceaeNK4A214group.id.11358	g	17.42160434
5	123846318	rs11241747	T	C	0.053385843	0.012003462	6.59E-06	14822	genus.RuminococcaceaeNK4A214group.id.11358	g	19.78058657
15	80713184	rs77564310	C	A	-0.071309265	0.014085525	3.29E-07	17000	genus.RuminococcaceaeUCG002.id.11360	g	25.62983691
12	47384118	rs55793120	C	T	0.137396059	0.027413962	4.81E-07	11669	genus.RuminococcaceaeUCG002.id.11360	g	25.11914997
1	14732458	rs10927423	A	C	-0.071361729	0.014771224	8.50E-07	17096	genus.RuminococcaceaeUCG002.id.11360	g	23.33983382
4	12207874	rs67746927	G	C	-0.054237005	0.011035718	9.17E-07	16651	genus.RuminococcaceaeUCG002.id.11360	g	24.15406388
11	111712942	rs116974815	A	C	-0.189730541	0.039656625	2.03E-06	5819	genus.RuminococcaceaeUCG002.id.11360	g	22.88985223
14	77502546	rs7155595	A	C	0.056992918	0.011698636	1.15E-06	17084	genus.RuminococcaceaeUCG002.id.11360	g	23.73402141
11	86335459	rs7120052	C	A	0.062479604	0.013552314	1.97E-06	17097	genus.RuminococcaceaeUCG002.id.11360	g	21.25443798
1	227563126	rs10916131	T	C	-0.069333027	0.014675325	2.87E-06	17097	genus.RuminococcaceaeUCG002.id.11360	g	22.32054872
1	238938497	rs79016051	T	C	-0.088774672	0.018942419	2.34E-06	16937	genus.RuminococcaceaeUCG002.id.11360	g	21.96378962
19	54475808	rs12463378	G	A	-0.052206066	0.011208649	2.96E-06	16994	genus.RuminococcaceaeUCG002.id.11360	g	21.69378828
5	123822114	rs11750293	T	G	-0.057830385	0.012051229	1.76E-06	17094	genus.RuminococcaceaeUCG002.id.11360	g	23.02764306
1	190171640	rs2265670	G	C	-0.051240397	0.010928696	2.99E-06	17096	genus.RuminococcaceaeUCG002.id.11360	g	21.98306686
3	24045453	rs6793778	T	C	-0.055870572	0.012525794	9.81E-06	17094	genus.RuminococcaceaeUCG002.id.11360	g	19.89553882
10	73820548	rs15256	T	C	0.073237587	0.016833997	9.46E-06	17095	genus.RuminococcaceaeUCG002.id.11360	g	18.92751343
4	23325040	rs882348	G	A	-0.079994585	0.017861803	5.45E-06	17097	genus.RuminococcaceaeUCG002.id.11360	g	20.05721311
2	45178830	rs72874194	C	G	-0.077028853	0.016724954	3.47E-06	16651	genus.RuminococcaceaeUCG002.id.11360	g	21.21177433
12	129451330	rs7342369	A	C	-0.052780292	0.011602332	5.66E-06	16651	genus.RuminococcaceaeUCG002.id.11360	g	20.69440765
9	20131746	rs10964441	A	G	-0.149060086	0.034485997	7.45E-06	5346	genus.RuminococcaceaeUCG002.id.11360	g	18.68259343
11	43344751	rs11607472	G	A	-0.0780229	0.017632484	7.19E-06	16282	genus.RuminococcaceaeUCG002.id.11360	g	19.58020254
19	43637890	rs7249614	G	A	-0.049277826	0.011080679	9.07E-06	16651	genus.RuminococcaceaeUCG002.id.11360	g	19.77745166
5	141014951	rs76847269	G	A	0.163508017	0.035615077	5.17E-06	7654	genus.RuminococcaceaeUCG002.id.11360	g	21.07707436
2	120757853	rs6542556	G	A	0.050974014	0.011406021	7.86E-06	17094	genus.RuminococcaceaeUCG002.id.11360	g	19.97235763
13	87920450	rs57079348	G	T	-0.07657295	0.01728195	7.22E-06	16372	genus.RuminococcaceaeUCG002.id.11360	g	19.63203271
15	90780618	rs56030423	A	G	-0.098287388	0.021634426	6.30E-06	14937	genus.RuminococcaceaeUCG002.id.11360	g	20.63976905
14	73589896	rs362417	C	G	-0.054862993	0.01209839	7.80E-06	17097	genus.RuminococcaceaeUCG002.id.11360	g	20.56382184
9	114066670	rs113147300	G	A	-0.075841986	0.016456212	7.69E-06	16370	genus.RuminococcaceaeUCG002.id.11360	g	21.2402511
7	51541468	rs73341549	C	T	-0.169857156	0.031876785	1.51E-07	6744	genus.RuminococcaceaeUCG003.id.11361	g	28.39348298
2	205238716	rs6759615	G	A	0.10252284	0.020020394	7.86E-07	14410	genus.RuminococcaceaeUCG003.id.11361	g	26.22382367
19	49209851	rs646327	A	G	0.058669624	0.01183695	7.83E-07	14406	genus.RuminococcaceaeUCG003.id.11361	g	24.56670912
12	75496463	rs11613919	T	G	0.072760434	0.015571648	1.63E-06	14309	genus.RuminococcaceaeUCG003.id.11361	g	21.83340174
15	35071718	rs16959793	C	A	-0.062527033	0.013125865	2.22E-06	14412	genus.RuminococcaceaeUCG003.id.11361	g	22.69236582
9	134416970	rs11243416	C	T	-0.092565265	0.019120311	1.67E-06	14004	genus.RuminococcaceaeUCG003.id.11361	g	23.43722523
8	82026852	rs4452755	C	A	-0.06344632	0.01347408	3.29E-06	14406	genus.RuminococcaceaeUCG003.id.11361	g	22.17249836
2	37905976	rs10490280	T	C	-0.067209365	0.014330937	4.16E-06	14004	genus.RuminococcaceaeUCG003.id.11361	g	21.99431348
6	105781538	rs4532474	A	G	0.076923106	0.017044961	4.82E-06	14412	genus.RuminococcaceaeUCG003.id.11361	g	20.36674378
18	46485154	rs4629039	A	T	0.055374213	0.012265944	6.54E-06	14404	genus.RuminococcaceaeUCG003.id.11361	g	20.3804223
7	97348436	rs2523124	C	T	-0.054662483	0.012082341	5.78E-06	14409	genus.RuminococcaceaeUCG003.id.11361	g	20.46805302
1	13794594	rs3013089	A	G	-0.05514734	0.012034599	4.38E-06	14408	genus.RuminococcaceaeUCG003.id.11361	g	20.99838484
3	41982393	rs78720113	G	A	-0.115348392	0.02496006	7.59E-06	13078	genus.RuminococcaceaeUCG003.id.11361	g	21.35658652
22	25292719	rs139730	C	G	-0.057765528	0.013064482	9.72E-06	14004	genus.RuminococcaceaeUCG003.id.11361	g	19.55028555
3	197683751	rs9818949	T	G	0.085992665	0.018867146	5.39E-06	9116	genus.RuminococcaceaeUCG004.id.11362	g	20.77353454
3	54427795	rs6769553	G	A	0.084974255	0.015745058	7.91E-08	9501	genus.RuminococcaceaeUCG004.id.11362	g	29.12635924
1	103732214	rs12125734	T	G	0.133971622	0.02574165	2.09E-07	8938	genus.RuminococcaceaeUCG004.id.11362	g	27.08649861
3	169966722	rs511258	A	G	-0.075747368	0.016247466	4.52E-06	9500	genus.RuminococcaceaeUCG004.id.11362	g	21.73520898
7	24791998	rs2248146	C	T	0.068945165	0.015364919	8.20E-06	9502	genus.RuminococcaceaeUCG004.id.11362	g	20.13478889
9	7317307	rs10976229	G	T	0.095975994	0.021455386	7.04E-06	9116	genus.RuminococcaceaeUCG004.id.11362	g	20.01025269
2	239846337	rs7569771	G	A	-0.075914029	0.01703081	8.12E-06	9502	genus.RuminococcaceaeUCG004.id.11362	g	19.86888404
8	139253064	rs872501	A	G	0.116124682	0.025946001	5.81E-06	8473	genus.RuminococcaceaeUCG004.id.11362	g	20.03125753
1	18676399	rs550351	C	A	0.078587023	0.018003041	9.43E-06	9498	genus.RuminococcaceaeUCG004.id.11362	g	19.05504302
6	2119329	rs3800154	C	A	-0.079795901	0.017763932	6.12E-06	9406	genus.RuminococcaceaeUCG004.id.11362	g	20.17822506
6	132887921	rs11961899	A	G	-0.070782539	0.01613814	9.18E-06	9501	genus.RuminococcaceaeUCG004.id.11362	g	19.2373531
11	15771251	rs7123615	G	C	-0.07861572	0.017959154	7.09E-06	9502	genus.RuminococcaceaeUCG004.id.11362	g	19.16227389
11	20621043	rs58405430	T	G	0.134617158	0.030117736	7.94E-06	6176	genus.Terrisporobacter.id.11348	g	19.97819239
9	117245252	rs7034891	C	G	-0.079920945	0.01737936	4.54E-06	6629	genus.Terrisporobacter.id.11348	g	21.14723844
11	8938819	rs1883097	T	C	0.226398815	0.045464179	4.16E-07	4417	genus.Terrisporobacter.id.11348	g	24.79759672
3	144148905	rs2569953	C	A	-0.077559072	0.01746408	8.95E-06	6637	genus.Terrisporobacter.id.11348	g	19.72303675
16	15920394	rs7184125	C	T	0.091256006	0.020549332	8.48E-06	6232	genus.Terrisporobacter.id.11348	g	19.72093477
19	17026940	rs2872237	A	C	-0.08145049	0.017594312	3.97E-06	6632	genus.Terrisporobacter.id.11348	g	21.43101916
6	126111881	rs3734633	A	G	-0.120956846	0.026830036	5.32E-06	8626	genus.Turicibacter.id.2162	g	20.32443105
2	63366962	rs149744580	G	A	0.169882696	0.031547837	7.01E-08	8459	genus.Turicibacter.id.2162	g	28.99740355
5	95717619	rs4869133	A	G	0.131186095	0.027196968	2.55E-06	8256	genus.Turicibacter.id.2162	g	23.26669136
17	43117476	rs12603364	C	T	0.110860918	0.022559841	8.67E-07	8923	genus.Turicibacter.id.2162	g	24.14820601
12	12242455	rs11054680	C	T	-0.104751216	0.02269975	2.31E-06	8928	genus.Turicibacter.id.2162	g	21.29491927
7	130972179	rs55756211	C	T	-0.115115214	0.024070764	2.81E-06	8941	genus.Turicibacter.id.2162	g	22.87102879
11	1681862	rs61265175	C	G	-0.085859068	0.018577761	4.14E-06	8941	genus.Turicibacter.id.2162	g	21.35923023
16	49826299	rs7199484	A	G	-0.07314282	0.016017166	5.77E-06	8948	genus.Turicibacter.id.2162	g	20.85316827
16	10181248	rs11649454	C	G	0.095089088	0.020343331	3.27E-06	8943	genus.Turicibacter.id.2162	g	21.84827901
21	36929643	rs2834977	C	T	-0.095999549	0.020826107	3.96E-06	8946	genus.Turicibacter.id.2162	g	21.24820241
8	26027842	rs2952020	A	G	-0.075901896	0.016576375	5.63E-06	8949	genus.Turicibacter.id.2162	g	20.96650891
19	11864932	rs11666533	T	C	-0.111689111	0.024843618	7.37E-06	8256	genus.Turicibacter.id.2162	g	20.21119455
5	170048048	rs2221441	C	G	0.071036413	0.015343033	3.46E-06	8720	genus.Turicibacter.id.2162	g	21.43579568
15	92605098	rs4247078	G	C	0.071037672	0.015522123	5.46E-06	8948	genus.Turicibacter.id.2162	g	20.94475093
6	105073676	rs1416041	C	A	-0.182339224	0.033989816	7.04E-08	3632	genus.RuminococcaceaeUCG011.id.11368	g	28.77813047
1	179370499	rs12724320	T	C	-0.120880657	0.024922917	1.52E-06	3632	genus.RuminococcaceaeUCG011.id.11368	g	23.52425515
12	29634919	rs79113084	T	C	-0.152165548	0.031751932	2.06E-06	3610	genus.RuminococcaceaeUCG011.id.11368	g	22.96636999
1	219901055	rs9729514	G	A	0.18493353	0.039461636	2.37E-06	3632	genus.RuminococcaceaeUCG011.id.11368	g	21.96246824
7	111763988	rs2729556	T	C	-0.109096996	0.023369889	3.19E-06	3632	genus.RuminococcaceaeUCG011.id.11368	g	21.79276248
7	11222521	rs10274562	T	C	0.11091724	0.024455551	6.50E-06	3632	genus.RuminococcaceaeUCG011.id.11368	g	20.57042214
3	76205107	rs4490371	C	T	-0.111816319	0.024896269	7.75E-06	3610	genus.RuminococcaceaeUCG011.id.11368	g	20.17166963
3	185469491	rs12636310	A	G	0.132725381	0.028203654	2.81E-06	3632	genus.RuminococcaceaeUCG011.id.11368	g	22.14609737
10	115650278	rs4385846	T	G	0.05984045	0.013180685	6.46E-06	16772	genus.RuminococcaceaeUCG013.id.11370	g	20.61169651
10	2219930	rs12781711	T	C	-0.065612917	0.011747657	2.55E-08	16772	genus.RuminococcaceaeUCG013.id.11370	g	31.19436692
5	141395140	rs12189346	A	G	0.068496125	0.014558037	1.68E-06	16470	genus.RuminococcaceaeUCG013.id.11370	g	22.13738756
12	30245557	rs75088940	C	T	-0.094296811	0.02007125	2.55E-06	15638	genus.RuminococcaceaeUCG013.id.11370	g	22.07217702
10	19780463	rs16918863	C	A	0.111491182	0.024015687	4.16E-06	12643	genus.RuminococcaceaeUCG013.id.11370	g	21.5521703
3	9534657	rs76973485	T	G	0.194975714	0.041821342	3.35E-06	5299	genus.RuminococcaceaeUCG013.id.11370	g	21.7352735
3	197049996	rs12485353	A	G	-0.060790269	0.013084699	4.19E-06	16771	genus.RuminococcaceaeUCG013.id.11370	g	21.58443362
13	76583319	rs9565219	A	T	-0.052459177	0.011770144	8.73E-06	16772	genus.RuminococcaceaeUCG013.id.11370	g	19.86458029
16	10863459	rs1729063	C	G	-0.053341105	0.01207565	9.64E-06	16470	genus.RuminococcaceaeUCG013.id.11370	g	19.51205369
7	32530997	rs7784330	A	G	-0.049832949	0.011206613	8.16E-06	16770	genus.RuminococcaceaeUCG013.id.11370	g	19.77354004
1	9361576	rs11581881	T	C	0.066121072	0.014473649	4.73E-06	15730	genus.RuminococcaceaeUCG013.id.11370	g	20.87006008
9	136620584	rs2428106	G	C	-0.0490863	0.010990264	8.38E-06	16768	genus.RuminococcaceaeUCG013.id.11370	g	19.94822899
8	40311885	rs2730183	A	G	-0.048869155	0.010990742	8.44E-06	16772	genus.RuminococcaceaeUCG013.id.11370	g	19.77040805
5	3628882	rs9313055	C	T	0.105087207	0.023446005	9.55E-06	15764	genus.RuminococcaceaeUCG013.id.11370	g	20.08916994
9	13609119	rs12336782	C	T	-0.085604658	0.018931084	8.60E-06	16772	genus.RuminococcaceaeUCG013.id.11370	g	20.44767002
2	57205854	rs72809222	C	T	0.067177506	0.013983796	2.41E-06	13922	genus.RuminococcaceaeUCG014.id.11371	g	23.07796941
5	26110626	rs115777838	C	T	-0.188349525	0.038664295	4.62E-07	5674	genus.RuminococcaceaeUCG014.id.11371	g	23.7306081
3	101334609	rs12638134	G	T	0.058254795	0.011965732	1.21E-06	14403	genus.RuminococcaceaeUCG014.id.11371	g	23.70199016
9	14363769	rs56105232	A	G	0.139275689	0.029913177	2.91E-06	9190	genus.RuminococcaceaeUCG014.id.11371	g	21.67831635
2	134854659	rs995642	T	C	0.060047967	0.012641687	1.90E-06	14402	genus.RuminococcaceaeUCG014.id.11371	g	22.56246524
5	36435597	rs10941294	T	C	-0.122057405	0.026001669	2.40E-06	12615	genus.RuminococcaceaeUCG014.id.11371	g	22.03564737
18	4084336	rs79640386	A	T	-0.110863476	0.024809787	8.74E-06	13692	genus.RuminococcaceaeUCG014.id.11371	g	19.96783186
2	119467367	rs439810	C	G	-0.057712693	0.012667538	7.04E-06	14403	genus.RuminococcaceaeUCG014.id.11371	g	20.75669713
1	237422989	rs10495392	T	C	-0.082485954	0.018719441	9.96E-06	13902	genus.RuminococcaceaeUCG014.id.11371	g	19.41664775
7	109564034	rs62478832	A	T	-0.058128986	0.012903031	6.04E-06	14331	genus.RuminococcaceaeUCG014.id.11371	g	20.29560552
11	126024042	rs61898819	T	A	0.060786464	0.01387607	9.92E-06	14325	genus.RuminococcaceaeUCG014.id.11371	g	19.19025729
10	119928413	rs853612	G	A	-0.05282572	0.011936668	9.75E-06	14403	genus.RuminococcaceaeUCG014.id.11371	g	19.58504711
3	123829361	rs73186226	A	G	-0.099385194	0.02168186	6.72E-06	13760	genus.RuminococcaceaeUCG014.id.11371	g	21.01117345
8	3636548	rs34402072	T	C	-0.068802318	0.015608285	9.80E-06	13863	genus.RuminococcaceaeUCG014.id.11371	g	19.43102754
1	15322582	rs74060145	G	C	-0.115766761	0.025419855	8.71E-06	13011	genus.RuminococcaceaeUCG014.id.11371	g	20.74061487
16	87759750	rs77627087	G	C	0.067561994	0.015010339	7.43E-06	14390	genus.RuminococcaceaeUCG014.id.11371	g	20.25927577
19	49175964	rs17296933	G	C	-0.08295439	0.018505763	7.34E-06	13177	genus.RuminococcaceaeUCG014.id.11371	g	20.09392405
11	131659000	rs10791168	G	A	-0.066462357	0.015006876	9.76E-06	14403	genus.RuminococcaceaeUCG014.id.11371	g	19.61421311
11	45688595	rs10769159	C	G	-0.064027674	0.011005922	5.29E-09	16603	genus.Ruminococcus1.id.11373	g	33.84407033
11	114023573	rs7117576	G	A	0.082950453	0.017089133	6.48E-07	16606	genus.Ruminococcus1.id.11373	g	23.56120319
17	71256018	rs17781867	T	C	0.099927121	0.021172816	1.96E-06	14349	genus.Ruminococcus1.id.11373	g	22.27457896
2	10533921	rs7583465	T	C	0.052765423	0.011261892	2.56E-06	16588	genus.Ruminococcus1.id.11373	g	21.952103
2	65925212	rs78613526	A	G	0.167496641	0.036763917	5.11E-06	7266	genus.Ruminococcus1.id.11373	g	20.75719428
5	15944587	rs78572139	A	G	0.1250377	0.027941129	5.23E-06	11667	genus.Ruminococcus1.id.11373	g	20.02599264
1	12778598	rs3000856	A	T	-0.070999702	0.016276599	9.28E-06	16126	genus.Ruminococcus1.id.11373	g	19.02767495
15	55439182	rs6493760	T	C	0.053526195	0.011588457	3.38E-06	16126	genus.Ruminococcus1.id.11373	g	21.33445321
2	181882879	rs10167839	G	A	0.051950897	0.011630648	8.09E-06	16605	genus.Ruminococcus1.id.11373	g	19.95162517
8	144596903	rs11783695	T	G	-0.07341143	0.016139812	4.73E-06	16606	genus.Ruminococcus1.id.11373	g	20.68856768
10	65870347	rs10995816	G	C	-0.07620021	0.017468886	8.38E-06	16597	genus.Ruminococcus1.id.11373	g	19.02750808
1	241789757	rs3819978	T	C	-0.115039796	0.026013681	8.74E-06	12769	genus.Ruminococcus1.id.11373	g	19.55656543
2	119481372	rs4849717	A	T	0.132763838	0.029981613	8.83E-06	10484	genus.Ruminococcus1.id.11373	g	19.60873645
20	13258628	rs6105066	C	T	-0.060705188	0.01342499	5.06E-06	16049	genus.Ruminococcus1.id.11373	g	20.44672119
2	238103439	rs12986628	T	C	0.066593727	0.014016808	2.14E-06	14714	genus.Ruminococcus2.id.11374	g	22.57191436
3	106664363	rs78120384	G	A	-0.192815497	0.039204507	3.31E-07	6082	genus.Ruminococcus2.id.11374	g	24.18866381
3	173040924	rs7635831	A	G	0.061834357	0.012903108	1.98E-06	14924	genus.Ruminococcus2.id.11374	g	22.96524238
13	62067781	rs2997412	G	A	-0.056843902	0.012232461	4.22E-06	15336	genus.Ruminococcus2.id.11374	g	21.59434743
2	182656416	rs2368224	G	T	0.199647633	0.043845344	3.63E-06	3026	genus.Ruminococcus2.id.11374	g	20.73391757
7	16804578	rs4400279	G	A	0.05461138	0.012007747	5.80E-06	15333	genus.Ruminococcus2.id.11374	g	20.68441508
9	137557890	rs58681734	G	A	0.07238752	0.016078702	4.18E-06	15338	genus.Ruminococcus2.id.11374	g	20.26867801
7	151435722	rs1819812	T	G	0.084235642	0.018489341	5.28E-06	14868	genus.Ruminococcus2.id.11374	g	20.7562511
1	108074445	rs12406309	C	A	-0.063192979	0.014227548	9.79E-06	15339	genus.Ruminococcus2.id.11374	g	19.72774925
18	862477	rs2846589	T	G	0.052209321	0.011638161	7.59E-06	14924	genus.Ruminococcus2.id.11374	g	20.12460517
9	79919385	rs55707116	A	C	0.08655215	0.01891409	8.01E-06	15336	genus.Ruminococcus2.id.11374	g	20.94039253
11	12148588	rs75140805	G	T	0.083682495	0.017644509	3.95E-06	14249	genus.Ruminococcus2.id.11374	g	22.49313994
18	33456427	rs4799823	T	C	0.083700126	0.018226258	5.40E-06	14650	genus.Ruminococcus2.id.11374	g	21.08905873
4	24655463	rs61791565	C	T	-0.052350302	0.011711882	6.79E-06	15319	genus.Ruminococcus2.id.11374	g	19.97951799
4	4268322	rs7693984	A	G	-0.102821803	0.023508663	9.42E-06	14154	genus.Ruminococcus2.id.11374	g	19.12998235
12	100709313	rs7968030	T	A	-0.127110283	0.028061737	5.56E-06	3095	genus.Sellimonas.id.14369	g	20.51786988
2	180278564	rs4600608	G	A	-0.137151754	0.03017017	4.95E-06	3095	genus.Sellimonas.id.14369	g	20.66556186
2	174308394	rs13417181	C	T	0.166509314	0.033752138	7.62E-07	3047	genus.Sellimonas.id.14369	g	24.3374172
2	213214174	rs2371572	C	A	0.127348939	0.025086238	4.46E-07	3154	genus.Sellimonas.id.14369	g	25.7703066
3	42008186	rs113379006	C	T	-0.162758788	0.035702495	7.21E-06	3154	genus.Sellimonas.id.14369	g	20.7822115
11	79332972	rs2187447	C	A	0.243457117	0.052769543	3.98E-06	3028	genus.Sellimonas.id.14369	g	21.28522687
15	52105282	rs2016057	C	A	-0.125877526	0.02561532	1.03E-06	3154	genus.Sellimonas.id.14369	g	24.14887069
1	247579710	rs72553859	C	G	-0.150458067	0.033262641	5.38E-06	3154	genus.Sellimonas.id.14369	g	20.46055919
7	111501524	rs56203279	C	T	-0.124045002	0.026911497	3.72E-06	3154	genus.Sellimonas.id.14369	g	21.24627641
6	93730393	rs553697	C	T	-0.153767275	0.033909892	6.13E-06	3047	genus.Sellimonas.id.14369	g	20.56245775
7	106250164	rs41816	G	A	0.132201227	0.029108726	8.39E-06	3154	genus.Sellimonas.id.14369	g	20.62645415
9	34332382	rs11787826	A	C	0.081327043	0.017115415	2.63E-06	6923	genus.Senegalimassilia.id.11160	g	22.5785005
17	74949284	rs72887800	A	T	-0.082246156	0.017572066	2.42E-06	6923	genus.Senegalimassilia.id.11160	g	21.9071341
17	48379615	rs7225245	A	G	0.079173009	0.017042101	4.18E-06	6923	genus.Senegalimassilia.id.11160	g	21.58281221
13	19489214	rs57512504	A	T	0.081949442	0.017224097	2.03E-06	6923	genus.Senegalimassilia.id.11160	g	22.63701071
5	127861692	rs10036909	T	C	0.185519381	0.040088092	8.05E-06	4996	genus.Senegalimassilia.id.11160	g	21.41646562
2	220831701	rs13383270	C	G	0.077467918	0.017084039	6.04E-06	6923	genus.Senegalimassilia.id.11160	g	20.56187241
2	206654123	rs1990708	C	A	-0.109619487	0.024778524	8.91E-06	6923	genus.Senegalimassilia.id.11160	g	19.57152491
14	34431996	rs2017373	T	C	0.078225822	0.017684094	9.50E-06	6923	genus.Senegalimassilia.id.11160	g	19.56746841
17	74267010	rs8901	T	C	0.093459378	0.018681296	6.07E-07	6063	genus.Slackia.id.825	g	25.02832404
7	13523683	rs4492265	G	A	-0.0905757	0.019165844	2.41E-06	6063	genus.Slackia.id.825	g	22.33405084
8	96946291	rs16894137	T	C	-0.12279207	0.026304664	2.71E-06	6063	genus.Slackia.id.825	g	21.7908978
7	78282725	rs112764253	A	T	0.194713531	0.041159784	3.40E-06	5634	genus.Slackia.id.825	g	22.37927902
15	34041896	rs12440440	G	A	0.090193357	0.019058248	2.63E-06	6063	genus.Slackia.id.825	g	22.39665475
19	4555786	rs10409783	G	A	0.095082845	0.021123946	7.70E-06	5941	genus.Slackia.id.825	g	20.26069032
7	99451715	rs35156985	C	T	-0.155708877	0.034808468	8.06E-06	5965	genus.Slackia.id.825	g	20.01045327
16	7460475	rs13339230	G	C	0.147054846	0.033063509	7.42E-06	6063	genus.Slackia.id.825	g	19.78157174
4	57167507	rs58767323	C	G	-0.102833438	0.022707713	4.60E-06	6063	genus.Slackia.id.825	g	20.50793433
12	100584014	rs11110281	C	T	-0.137518884	0.022739814	2.58E-09	15120	genus.Streptococcus.id.1853	g	36.57218117
17	61298020	rs4968759	G	A	-0.051510944	0.011206836	3.78E-06	16384	genus.Streptococcus.id.1853	g	21.12676418
7	46774896	rs11764382	G	A	-0.06953447	0.014367132	1.29E-06	16387	genus.Streptococcus.id.1853	g	23.42395007
15	41663393	rs72739637	G	A	0.095994182	0.019321261	1.03E-06	14920	genus.Streptococcus.id.1853	g	24.68419053
11	131649446	rs1918540	A	G	0.059639038	0.012814811	2.44E-06	16373	genus.Streptococcus.id.1853	g	21.65892255
8	10199548	rs17708276	G	A	-0.079395519	0.017062753	3.04E-06	16278	genus.Streptococcus.id.1853	g	21.65178849
9	93556174	rs10448310	G	A	-0.051793473	0.011132356	3.31E-06	16384	genus.Streptococcus.id.1853	g	21.64591231
3	94103591	rs11720390	A	G	0.107023904	0.022812145	3.59E-06	15220	genus.Streptococcus.id.1853	g	22.01047076
5	169689604	rs395407	C	G	-0.079278061	0.01736973	4.37E-06	15864	genus.Streptococcus.id.1853	g	20.83146933
10	28588269	rs7916711	G	A	0.102890941	0.021736227	2.72E-06	15294	genus.Streptococcus.id.1853	g	22.40711568
10	8102404	rs71481756	G	T	0.09310478	0.020794918	6.51E-06	14526	genus.Streptococcus.id.1853	g	20.04608337
14	97526750	rs2370083	T	G	-0.081683584	0.018585095	9.75E-06	16277	genus.Streptococcus.id.1853	g	19.3170142
4	53657577	rs10028567	T	C	-0.092116652	0.019188114	7.30E-06	16311	genus.Streptococcus.id.1853	g	23.04685715
3	132058723	rs6806351	C	T	-0.063382863	0.013664741	4.94E-06	15973	genus.Streptococcus.id.1853	g	21.51497747
4	37452858	rs57646748	A	G	-0.090769573	0.020034438	5.48E-06	15939	genus.Streptococcus.id.1853	g	20.52703659
17	80576624	rs9903102	A	C	-0.070948345	0.015527498	4.18E-06	16384	genus.Streptococcus.id.1853	g	20.87764816
16	73391982	rs6563952	C	G	0.082734414	0.018003533	5.82E-06	16387	genus.Streptococcus.id.1853	g	21.11820066
3	62327558	rs12638227	C	G	-0.055728761	0.010855202	2.48E-07	17165	genus.Subdoligranulum.id.2070	g	26.35620982
5	141857415	rs10065321	C	T	-0.051282785	0.010810523	2.10E-06	17589	genus.Subdoligranulum.id.2070	g	22.50348573
2	218215847	rs4347804	G	A	0.166063165	0.035748326	2.18E-06	4312	genus.Subdoligranulum.id.2070	g	21.57919315
5	4671383	rs6555306	C	T	-0.074077668	0.015546287	2.81E-06	17591	genus.Subdoligranulum.id.2070	g	22.7049862
4	48990885	rs3761728	G	T	-0.054345782	0.011886608	3.87E-06	17570	genus.Subdoligranulum.id.2070	g	20.90334572
10	125472937	rs2114677	T	C	-0.104176347	0.023082878	2.72E-06	15566	genus.Subdoligranulum.id.2070	g	20.36846667
19	29644694	rs75158211	C	T	-0.07234304	0.015933044	7.52E-06	17165	genus.Subdoligranulum.id.2070	g	20.61560092
6	153694029	rs2171249	T	C	0.10674366	0.023321252	4.51E-06	14679	genus.Subdoligranulum.id.2070	g	20.94982772
14	86933898	rs35940633	A	G	-0.051100832	0.011001029	4.22E-06	17582	genus.Subdoligranulum.id.2070	g	21.57691364
5	117799448	rs76528319	T	G	-0.143278588	0.031066225	7.41E-06	8468	genus.Subdoligranulum.id.2070	g	21.27088792
2	232408743	rs1667315	A	G	0.0485017	0.010745207	6.72E-06	17586	genus.Subdoligranulum.id.2070	g	20.37437754
3	183716408	rs76664262	A	T	0.083407827	0.018535669	4.87E-06	16712	genus.Subdoligranulum.id.2070	g	20.24869705
2	200288718	rs10497836	T	C	-0.052406498	0.011869733	8.38E-06	17579	genus.Subdoligranulum.id.2070	g	19.49343521
16	13684415	rs16962433	T	A	0.085599862	0.018921315	7.65E-06	15857	genus.Subdoligranulum.id.2070	g	20.46649611
5	58499183	rs13173038	G	A	-0.071807564	0.015162698	2.73E-06	13245	genus.Sutterella.id.2896	g	22.42783838
13	58689340	rs2321387	A	G	-0.059287622	0.012450922	1.87E-06	13252	genus.Sutterella.id.2896	g	22.67383792
16	85038065	rs7499539	G	A	0.061747829	0.013099845	2.36E-06	13254	genus.Sutterella.id.2896	g	22.21831254
1	63278549	rs143438747	C	T	-0.145792693	0.030686706	3.28E-06	9368	genus.Sutterella.id.2896	g	22.57204831
7	150126751	rs62501473	A	G	0.069423259	0.014941649	5.52E-06	12762	genus.Sutterella.id.2896	g	21.58802611
6	18583878	rs9350083	G	T	-0.059306886	0.013392944	8.23E-06	13254	genus.Sutterella.id.2896	g	19.60912147
3	70588939	rs7638039	C	T	0.064562374	0.014388651	8.66E-06	13236	genus.Sutterella.id.2896	g	20.13347895
10	102520687	rs11591622	G	T	-0.0688382	0.015137492	6.50E-06	12604	genus.Sutterella.id.2896	g	20.6800297
7	111285025	rs2613606	T	C	-0.055679377	0.012411747	7.20E-06	13249	genus.Sutterella.id.2896	g	20.12439837
6	82386821	rs1145877	G	A	-0.073548024	0.016241333	7.20E-06	13251	genus.Sutterella.id.2896	g	20.50683686
11	111695709	rs607327	T	C	0.057833353	0.012905264	6.63E-06	13251	genus.Sutterella.id.2896	g	20.08273963
6	147936781	rs2050185	A	G	0.057513842	0.012876636	7.97E-06	13243	genus.Sutterella.id.2896	g	19.94986319
6	5755626	rs6920448	T	C	-0.141080632	0.030544578	4.15E-06	5010	genus.Tyzzerella3.id.11335	g	21.33371723
19	1030320	rs67476743	G	T	0.132163631	0.02220797	3.74E-09	4948	genus.Tyzzerella3.id.11335	g	35.41654559
5	16388259	rs17706273	C	T	-0.140368365	0.027470793	5.88E-07	5395	genus.Tyzzerella3.id.11335	g	26.10935179
2	57810406	rs7561370	C	T	0.131341092	0.028629245	1.52E-06	5396	genus.Tyzzerella3.id.11335	g	21.04657617
7	82547827	rs17809157	T	A	-0.163819473	0.033638641	1.54E-06	4621	genus.Tyzzerella3.id.11335	g	23.71669481
17	3738781	rs55799124	G	A	-0.114350138	0.023860417	1.34E-06	5362	genus.Tyzzerella3.id.11335	g	22.9676905
9	33113322	rs7019909	C	T	0.144155503	0.030162645	1.76E-06	5396	genus.Tyzzerella3.id.11335	g	22.84144665
13	35023691	rs75091807	T	G	-0.184966239	0.038302914	1.71E-06	4621	genus.Tyzzerella3.id.11335	g	23.31961098
14	89595945	rs4904512	C	T	-0.117150935	0.025030561	3.09E-06	5396	genus.Tyzzerella3.id.11335	g	21.90535781
13	81593016	rs7333521	C	T	-0.20719145	0.045312058	4.88E-06	4335	genus.Tyzzerella3.id.11335	g	20.90817297
10	46098286	rs112102233	G	A	-0.216348445	0.04775752	6.18E-06	3857	genus.Tyzzerella3.id.11335	g	20.5222051
6	102680257	rs1232220	T	G	-0.143869315	0.031828041	7.91E-06	5000	genus.Tyzzerella3.id.11335	g	20.432266
12	77390329	rs191093	A	G	0.15900811	0.035330566	6.76E-06	4621	genus.Tyzzerella3.id.11335	g	20.25523849
11	87588698	rs10898797	T	C	0.122380253	0.027468252	8.85E-06	5387	genus.Tyzzerella3.id.11335	g	19.85000622
14	106939916	rs7359080	A	C	-0.135390734	0.030351973	7.40E-06	6189	genus.Veillonella.id.2198	g	19.89775279
9	89306305	rs11141494	A	G	-0.078342138	0.017439254	9.75E-06	9291	genus.Veillonella.id.2198	g	20.18064453
1	178945043	rs6656807	G	A	0.070306243	0.015395397	5.50E-06	8999	genus.Veillonella.id.2198	g	20.85479844
21	30010673	rs1882878	G	A	-0.07689658	0.016390829	2.98E-06	9282	genus.Veillonella.id.2198	g	22.00960309
11	44302154	rs2013594	C	T	-0.072069819	0.01551532	3.42E-06	9283	genus.Veillonella.id.2198	g	21.57671813
8	13253770	rs12679709	G	C	-0.079349857	0.016481776	1.78E-06	9290	genus.Veillonella.id.2198	g	23.17844422
22	45604800	rs742016	G	A	-0.068857084	0.01497691	4.66E-06	9279	genus.Veillonella.id.2198	g	21.13746074
3	125544032	rs7645873	T	A	0.076138533	0.016422757	3.12E-06	9286	genus.Veillonella.id.2198	g	21.49398175
5	119914285	rs62376424	T	C	-0.076221631	0.016349923	3.65E-06	8999	genus.Veillonella.id.2198	g	21.73326882
11	2956783	rs55807413	G	A	0.107329355	0.023763343	5.51E-06	8610	genus.Veillonella.id.2198	g	20.39961474
12	129984555	rs11614532	C	G	0.074453782	0.016521422	7.13E-06	8411	genus.Veillonella.id.2198	g	20.30853884
7	106378229	rs342302	G	A	-0.152754045	0.035157217	8.16E-06	3265	genus.Victivallis.id.2256	g	18.87802077
4	9608445	rs12512543	C	A	-0.1780361	0.037434441	2.54E-06	3239	genus.Victivallis.id.2256	g	22.61900204
6	131630319	rs4895919	C	T	-0.116917513	0.024751549	2.75E-06	3254	genus.Victivallis.id.2256	g	22.31281534
2	38049069	rs11899949	A	G	0.130567821	0.027623889	2.77E-06	3258	genus.Victivallis.id.2256	g	22.34100328
3	57723877	rs6445926	C	G	0.117030674	0.024976353	2.96E-06	3267	genus.Victivallis.id.2256	g	21.95540056
13	72876881	rs173120	C	T	0.133809734	0.029012714	7.65E-06	3263	genus.Victivallis.id.2256	g	21.27152865
11	9312796	rs56349194	G	A	-0.158501176	0.031523075	6.26E-07	3266	genus.Victivallis.id.2256	g	25.28179044
9	136309841	rs592514	A	T	-0.181448867	0.039167751	2.60E-06	3241	genus.Victivallis.id.2256	g	21.46106407
14	96071125	rs911666	C	T	-0.118575703	0.026314576	7.65E-06	3267	genus.Victivallis.id.2256	g	20.30479751
12	102514184	rs4764863	A	G	0.121560633	0.024605824	8.22E-07	3266	genus.Victivallis.id.2256	g	24.40675712
5	180579462	rs2546432	C	T	-0.110803155	0.024965483	9.93E-06	3266	genus.Victivallis.id.2256	g	19.69809864
21	40405606	rs1882775	G	A	-0.138270295	0.031272974	8.73E-06	3258	genus.Victivallis.id.2256	g	19.54876884
