# Supplementary material for: The causal relationship between gut microbiota and immune skin diseases: A bidirectional Mendelian randomization
Source: PLoS One. 2024 Mar 21;19(3):e0298443. doi: 10.1371/journal.pone.0298443 (PMC10956797; doi:10.1371/journal.pone.0298443)
Supplement: S2 Table — (XLSX) [file pone.0298443.s002.xlsx]

## Sheet: Sheet1
outcome	exposure	method	nsnp	b	se	pval	lo_ci	up_ci	or	or_lci95	or_uci95	estimate	pvalue	FDR	Heterogeneity_Pvalue	pleiotropy_test_Pvalue	MR_power
PSO	genus..Eubacteriumxylanophilumgroup.id.14375	Inverse variance weighted	9	0.152619	0.0942467	0.10537	-0.0321043	0.337343	1.16488	0.968406	1.40122	1.16 (0.97- 1.40)	0.11	0.858361	0.98955	0.680829	0.0612275
PSO	genus..Eubacteriumventriosumgroup.id.11341	Inverse variance weighted	15	0.0217582	0.085648	0.799463	-0.146112	0.189628	1.022	0.864061	1.2088	1.02 (0.86- 1.21)	0.8	0.991667	0.501535	0.0802051	0.0521976
PSO	genus..Ruminococcusgauvreauiigroup.id.11342	Inverse variance weighted	12	0.0294854	0.10262	0.773862	-0.171649	0.23062	1.02992	0.842275	1.25938	1.03 (0.84- 1.26)	0.77	0.991667	0.18135	0.154027	0.145454
PSO	genus..Ruminococcusgnavusgroup.id.14376	Inverse variance weighted	11	-0.0703955	0.08877	0.427772	-0.244385	0.103594	0.932025	0.783186	1.10915	0.93 (0.78- 1.11)	0.43	0.858361	0.0405964	0.231853	0.307823
PSO	genus..Clostridiuminnocuumgroup.id.14397	Inverse variance weighted	8	0.0289895	0.070301	0.680073	-0.1088	0.166779	1.02941	0.896909	1.18149	1.03 (0.90- 1.18)	0.68	0.97494	0.19416	0.0763596	0.100321
PSO	genus..Eubacteriumbrachygroup.id.11296	Inverse variance weighted	10	0.0280714	0.0553877	0.612283	-0.0804884	0.136631	1.02847	0.922666	1.14641	1.03 (0.92- 1.15)	0.61	0.972317	0.792491	0.987412	0.0566835
PSO	genus..Eubacteriumcoprostanoligenesgroup.id.11375	Inverse variance weighted	13	-0.0166668	0.119257	0.888854	-0.250411	0.217077	0.983471	0.778481	1.24244	0.98 (0.78- 1.24)	0.89	0.99839	0.175603	0.273973	0.0523351
PSO	genus..Eubacteriumeligensgroup.id.14372	Inverse variance weighted	7	-0.070912	0.128857	0.582103	-0.323472	0.181648	0.931544	0.723632	1.19919	0.93 (0.72- 1.20)	0.58	0.945479	0.383954	0.199283	0.129076
PSO	genus..Eubacteriumfissicatenagroup.id.14373	Inverse variance weighted	9	0.218173	0.0589949	0.000217163	0.102543	0.333803	1.2438	1.10798	1.39627	1.24 (1.11- 1.40)	0.00022	0.02618	0.591915	0.836286	0.151716
PSO	genus..Eubacteriumhalliigroup.id.11338	Inverse variance weighted	14	-0.0852334	0.0853372	0.317899	-0.252494	0.0820275	0.918298	0.776861	1.08549	0.92 (0.78- 1.09)	0.32	0.858361	0.365307	0.673805	0.0950236
PSO	genus..Eubacteriumnodatumgroup.id.11297	Inverse variance weighted	11	0.00357156	0.0481612	0.940884	-0.0908244	0.0979675	1.00358	0.913178	1.10293	1.00 (0.91- 1.10)	0.94	0.99839	0.747365	0.50342	0.251071
PSO	genus..Eubacteriumoxidoreducensgroup.id.11339	Inverse variance weighted	5	0.00368867	0.0879471	0.966545	-0.168688	0.176065	1.0037	0.844773	1.19252	1.00 (0.84- 1.19)	0.97	0.99839	0.608595	0.730085	0.180393
PSO	genus..Eubacteriumrectalegroup.id.14374	Inverse variance weighted	8	0.220973	0.145878	0.129828	-0.0649474	0.506893	1.24729	0.937117	1.66013	1.25 (0.94- 1.66)	0.13	0.858361	0.186745	0.137785	0.192495
PSO	genus..Eubacteriumruminantiumgroup.id.11340	Inverse variance weighted	18	0.022427	0.0665922	0.736282	-0.108094	0.152948	1.02268	0.897544	1.16526	1.02 (0.90- 1.17)	0.74	0.980769	0.0661622	0.749119	0.613904
PSO	genus.Anaerostipes.id.1991	Inverse variance weighted	13	0.0671284	0.110292	0.542761	-0.149044	0.2833	1.06943	0.861532	1.3275	1.07 (0.86- 1.33)	0.54	0.945479	0.261501	0.404958	0.0568804
PSO	genus.Anaerotruncus.id.2054	Inverse variance weighted	13	-0.111569	0.0960077	0.2452	-0.299744	0.0766058	0.894429	0.741008	1.07962	0.89 (0.74- 1.08)	0.25	0.858361	0.538355	0.233235	0.128656
PSO	genus.Bacteroides.id.918	Inverse variance weighted	9	0.124498	0.114516	0.276966	-0.0999544	0.34895	1.13258	0.904879	1.41758	1.13 (0.90- 1.42)	0.28	0.858361	0.743382	0.397375	0.369918
PSO	genus..Ruminococcustorquesgroup.id.14377	Inverse variance weighted	9	-0.154402	0.134124	0.249654	-0.417285	0.108481	0.856927	0.658833	1.11458	0.86 (0.66- 1.11)	0.25	0.858361	0.33589	0.0440331	0.0952943
PSO	genus.Actinomyces.id.423	Inverse variance weighted	7	-0.095154	0.111573	0.393748	-0.313837	0.123529	0.909233	0.730638	1.13148	0.91 (0.73- 1.13)	0.39	0.858361	0.0972055	0.484664	0.0501592
PSO	genus.Adlercreutzia.id.812	Inverse variance weighted	8	-0.0819939	0.0891949	0.357956	-0.256816	0.0928282	0.921278	0.773511	1.09727	0.92 (0.77- 1.10)	0.36	0.858361	0.560838	0.634085	0.176469
PSO	genus.Akkermansia.id.4037	Inverse variance weighted	11	0.115198	0.0861535	0.181182	-0.0536628	0.284059	1.1221	0.947752	1.32851	1.12 (0.95- 1.33)	0.18	0.858361	0.75362	0.349649	0.181628
PSO	genus.Alistipes.id.968	Inverse variance weighted	13	-0.206542	0.137274	0.132429	-0.4756	0.0625156	0.813392	0.621512	1.06451	0.81 (0.62- 1.06)	0.13	0.858361	0.0710115	0.166956	0.0667408
PSO	genus.Allisonella.id.2174	Inverse variance weighted	8	-0.0565945	0.0527122	0.282979	-0.15991	0.0467215	0.944977	0.85222	1.04783	0.94 (0.85- 1.05)	0.28	0.858361	0.639888	0.378277	0.221247
PSO	genus.Alloprevotella.id.961	Inverse variance weighted	5	-0.112983	0.0700763	0.1069	-0.250333	0.0243666	0.893166	0.778542	1.02467	0.89 (0.78- 1.02)	0.11	0.858361	0.359353	0.470018	0.054498
PSO	genus.Anaerofilum.id.2053	Inverse variance weighted	10	-0.048428	0.0608607	0.426196	-0.167715	0.070859	0.952726	0.845595	1.07343	0.95 (0.85- 1.07)	0.43	0.858361	0.795865	0.400238	0.144172
PSO	genus.CandidatusSoleaferrea.id.11350	Inverse variance weighted	9	-0.060134	0.0702748	0.392165	-0.197873	0.0776047	0.941638	0.820474	1.0807	0.94 (0.82- 1.08)	0.39	0.858361	0.957787	0.575188	0.342466
PSO	genus.Catenibacterium.id.2153	Inverse variance weighted	4	-0.0413004	0.0956829	0.666004	-0.228839	0.146238	0.959541	0.795457	1.15747	0.96 (0.80- 1.16)	0.67	0.972317	0.225085	0.598336	0.127017
PSO	genus.ChristensenellaceaeR.7group.id.11283	Inverse variance weighted	9	0.0890426	0.210532	0.672339	-0.3236	0.501686	1.09313	0.723539	1.6515	1.09 (0.72- 1.65)	0.67	0.972317	0.00231656	0.335235	0.11047
PSO	genus.Barnesiella.id.944	Inverse variance weighted	13	-0.0894925	0.100463	0.373035	-0.2864	0.107415	0.914395	0.750962	1.1134	0.91 (0.75- 1.11)	0.37	0.858361	0.228284	0.774472	0.0716677
PSO	genus.Bifidobacterium.id.436	Inverse variance weighted	12	-0.0442414	0.080193	0.581163	-0.20142	0.112937	0.956723	0.817569	1.11956	0.96 (0.82- 1.12)	0.58	0.945479	0.427993	0.129886	0.132053
PSO	genus.Bilophila.id.3170	Inverse variance weighted	13	0.0182397	0.112679	0.871406	-0.202612	0.239091	1.01841	0.816595	1.27009	1.02 (0.82- 1.27)	0.87	0.99839	0.0879345	0.081644	0.173055
PSO	genus.Blautia.id.1992	Inverse variance weighted	13	0.109436	0.121471	0.367632	-0.128648	0.34752	1.11565	0.879283	1.41555	1.12 (0.88- 1.42)	0.37	0.858361	0.143864	0.271385	0.114399
PSO	genus.Butyricicoccus.id.2055	Inverse variance weighted	8	-0.257929	0.198122	0.19296	-0.646248	0.13039	0.77265	0.524008	1.13927	0.77 (0.52- 1.14)	0.19	0.858361	0.00171244	0.488956	0.267709
PSO	genus.Butyricimonas.id.945	Inverse variance weighted	13	-0.0105732	0.0824993	0.898021	-0.172272	0.151126	0.989482	0.84175	1.16314	0.99 (0.84- 1.16)	0.9	0.99839	0.773036	0.131565	0.407783
PSO	genus.Butyrivibrio.id.1993	Inverse variance weighted	15	-0.0548522	0.0509658	0.281813	-0.154745	0.0450408	0.946625	0.856633	1.04607	0.95 (0.86- 1.05)	0.28	0.858361	0.0670809	0.303493	0.454661
PSO	genus.Enterorhabdus.id.820	Inverse variance weighted	6	0.124792	0.0975883	0.200981	-0.0664809	0.316065	1.13291	0.935681	1.37172	1.13 (0.94- 1.37)	0.2	0.858361	0.48444	0.301432	0.178642
PSO	genus.Eisenbergiella.id.11304	Inverse variance weighted	11	0.0561378	0.0613047	0.359815	-0.0640194	0.176295	1.05774	0.937987	1.19279	1.06 (0.94- 1.19)	0.36	0.858361	0.64619	0.99895	0.0770979
PSO	genus.Erysipelatoclostridium.id.11381	Inverse variance weighted	15	0.0802911	0.0679087	0.237071	-0.0528099	0.213392	1.0836	0.94856	1.23787	1.08 (0.95- 1.24)	0.24	0.858361	0.529492	0.788646	0.0642629
PSO	genus.ErysipelotrichaceaeUCG003.id.11384	Inverse variance weighted	16	0.00614184	0.0774142	0.936764	-0.14559	0.157874	1.00616	0.864512	1.17102	1.01 (0.86- 1.17)	0.94	0.99839	0.771692	0.740671	0.178877
PSO	genus.Clostridiumsensustricto1.id.1873	Inverse variance weighted	7	-0.0542394	0.169097	0.748392	-0.385669	0.27719	0.947205	0.679996	1.31942	0.95 (0.68- 1.32)	0.75	0.980769	0.0123205	0.719851	0.620789
PSO	genus.Collinsella.id.815	Inverse variance weighted	9	-0.195286	0.11632	0.0931762	-0.423272	0.0327002	0.822599	0.6549	1.03324	0.82 (0.65- 1.03)	0.09	0.858361	0.579894	0.721866	0.0553688
PSO	genus.Coprobacter.id.949	Inverse variance weighted	11	0.0931198	0.0881296	0.290684	-0.0796143	0.265854	1.09759	0.923472	1.30454	1.10 (0.92- 1.30)	0.29	0.858361	0.0674566	0.290661	0.0843242
PSO	genus.Coprococcus1.id.11301	Inverse variance weighted	12	0.0735279	0.0920254	0.424293	-0.106842	0.253898	1.0763	0.898668	1.28904	1.08 (0.90- 1.29)	0.42	0.858361	0.523652	0.781609	0.342761
PSO	genus.Coprococcus2.id.11302	Inverse variance weighted	8	0.00624637	0.131711	0.962175	-0.251908	0.264401	1.00627	0.777316	1.30265	1.01 (0.78- 1.30)	0.96	0.99839	0.134924	0.327823	0.0942576
PSO	genus.Coprococcus3.id.11303	Inverse variance weighted	9	-0.217138	0.118305	0.0664442	-0.449015	0.014739	0.804819	0.638257	1.01485	0.80 (0.64- 1.01)	0.07	0.858361	0.64116	0.574703	0.0501158
PSO	genus.DefluviitaleaceaeUCG011.id.11287	Inverse variance weighted	9	0.0285746	0.0852386	0.737451	-0.138493	0.195642	1.02899	0.870669	1.21609	1.03 (0.87- 1.22)	0.74	0.980769	0.710456	0.509583	0.0673374
PSO	genus.Desulfovibrio.id.3173	Inverse variance weighted	10	-0.0862311	0.110678	0.435909	-0.303159	0.130697	0.917382	0.738481	1.13962	0.92 (0.74- 1.14)	0.44	0.858361	0.0698023	0.281983	0.11332
PSO	genus.Dialister.id.2183	Inverse variance weighted	11	-0.22942	0.100098	0.0219085	-0.425612	-0.0332275	0.794995	0.65337	0.967318	0.79 (0.65- 0.97)	0.022	0.858361	0.255034	0.989811	0.0651324
PSO	genus.Dorea.id.1997	Inverse variance weighted	10	-0.0213349	0.114811	0.85258	-0.246364	0.203694	0.978891	0.781638	1.22592	0.98 (0.78- 1.23)	0.85	0.99839	0.76337	0.847034	0.235066
PSO	genus.Eggerthella.id.819	Inverse variance weighted	10	0.0127123	0.0643057	0.843292	-0.113327	0.138752	1.01279	0.892859	1.14884	1.01 (0.89- 1.15)	0.84	0.99839	0.418297	0.83397	0.0601326
PSO	genus.Howardella.id.2000	Inverse variance weighted	10	0.0173889	0.0696509	0.802852	-0.119127	0.153905	1.01754	0.887695	1.16638	1.02 (0.89- 1.17)	0.8	0.991667	0.0345022	0.61558	0.116413
PSO	genus.Hungatella.id.11306	Inverse variance weighted	5	-0.0923432	0.107875	0.391985	-0.303777	0.119091	0.911792	0.738025	1.12647	0.91 (0.74- 1.13)	0.39	0.858361	0.115986	0.276834	0.422825
PSO	genus.Intestinibacter.id.11345	Inverse variance weighted	15	0.0970901	0.0920608	0.291594	-0.0833491	0.277529	1.10196	0.92003	1.31986	1.10 (0.92- 1.32)	0.29	0.858361	0.103986	0.522969	0.0946719
PSO	genus.Escherichia.Shigella.id.3504	Inverse variance weighted	10	-7.76e-06	0.138129	0.999955	-0.270741	0.270726	0.999992	0.762814	1.31092	1.00 (0.76- 1.31)	1	1	0.0415106	0.716969	0.0551163
PSO	genus.Faecalibacterium.id.2057	Inverse variance weighted	10	-0.0626497	0.109542	0.567372	-0.277351	0.152052	0.939272	0.757788	1.16422	0.94 (0.76- 1.16)	0.57	0.945479	0.117728	0.127294	0.152365
PSO	genus.FamilyXIIIAD3011group.id.11293	Inverse variance weighted	13	0.109279	0.167168	0.513302	-0.218371	0.436929	1.11547	0.803827	1.54795	1.12 (0.80- 1.55)	0.51	0.919545	3.08562e-05	0.59824	0.068277
PSO	genus.FamilyXIIIUCG001.id.11294	Inverse variance weighted	8	0.00349433	0.123452	0.977419	-0.238472	0.24546	1.0035	0.787831	1.27821	1.00 (0.79- 1.28)	0.98	0.99839	0.19955	0.375118	0.297204
PSO	genus.Flavonifractor.id.2059	Inverse variance weighted	5	-0.174586	0.122453	0.153944	-0.414593	0.0654217	0.839805	0.660609	1.06761	0.84 (0.66- 1.07)	0.15	0.858361	0.613902	0.955073	0.684799
PSO	genus.Fusicatenibacter.id.11305	Inverse variance weighted	18	0.05727	0.0846524	0.498704	-0.108649	0.223189	1.05894	0.897045	1.25006	1.06 (0.90- 1.25)	0.5	0.919545	0.67034	0.817031	0.0521888
PSO	genus.Gordonibacter.id.821	Inverse variance weighted	11	-0.0639353	0.0598001	0.285002	-0.181143	0.0532728	0.938066	0.834316	1.05472	0.94 (0.83- 1.05)	0.29	0.858361	0.158418	0.979454	0.137848
PSO	genus.Haemophilus.id.3698	Inverse variance weighted	9	0.0762023	0.0811019	0.347429	-0.0827575	0.235162	1.07918	0.920574	1.26511	1.08 (0.92- 1.27)	0.35	0.858361	0.298257	0.743524	0.424425
PSO	genus.Holdemanella.id.11393	Inverse variance weighted	11	0.0273703	0.0728319	0.707065	-0.11538	0.170121	1.02775	0.891027	1.18545	1.03 (0.89- 1.19)	0.71	0.980769	0.228568	0.193747	0.128028
PSO	genus.Holdemania.id.2157	Inverse variance weighted	15	0.0338066	0.07699	0.660586	-0.117094	0.184707	1.03438	0.889502	1.20287	1.03 (0.89- 1.20)	0.66	0.972317	0.166076	0.25518	0.15283
PSO	genus.LachnospiraceaeUCG001.id.11321	Inverse variance weighted	13	0.126063	0.0713385	0.0772092	-0.0137602	0.265887	1.13435	0.986334	1.30459	1.13 (0.99- 1.30)	0.08	0.858361	0.91994	0.843423	0.0725408
PSO	genus.LachnospiraceaeUCG004.id.11324	Inverse variance weighted	12	-0.0368778	0.0966154	0.702686	-0.226244	0.152488	0.963794	0.797523	1.16473	0.96 (0.80- 1.16)	0.7	0.980769	0.501823	0.113105	0.568639
PSO	genus.LachnospiraceaeUCG008.id.11328	Inverse variance weighted	10	0.106601	0.0677659	0.1157	-0.02622	0.239422	1.11249	0.974121	1.27051	1.11 (0.97- 1.27)	0.12	0.858361	0.527667	0.0722555	0.07312
PSO	genus.Intestinimonas.id.2062	Inverse variance weighted	16	-0.0401523	0.0718146	0.576087	-0.180909	0.100604	0.960643	0.834511	1.10584	0.96 (0.83- 1.11)	0.58	0.945479	0.662654	0.821893	0.0500133
PSO	genus.Lachnoclostridium.id.11308	Inverse variance weighted	13	-0.0083225	0.0972914	0.93183	-0.199014	0.182369	0.991712	0.819539	1.20006	0.99 (0.82- 1.20)	0.93	0.99839	0.690041	0.191955	0.0742907
PSO	genus.Lachnospira.id.2004	Inverse variance weighted	6	-0.476483	0.225469	0.0345751	-0.918402	-0.0345644	0.620963	0.399156	0.966026	0.62 (0.40- 0.97)	0.035	0.858361	0.0438669	0.204773	0.239533
PSO	genus.LachnospiraceaeFCS020group.id.11314	Inverse variance weighted	12	0.0138491	0.0886341	0.875836	-0.159874	0.187572	1.01395	0.852251	1.20632	1.01 (0.85- 1.21)	0.88	0.99839	0.391539	0.671665	0.0640513
PSO	genus.LachnospiraceaeNC2004group.id.11316	Inverse variance weighted	9	0.126899	0.0860724	0.140392	-0.0418026	0.295601	1.1353	0.959059	1.34393	1.14 (0.96- 1.34)	0.14	0.858361	0.166517	0.789917	0.0502854
PSO	genus.LachnospiraceaeND3007group.id.11317	Inverse variance weighted	3	-0.0943665	0.202073	0.640506	-0.49043	0.301697	0.909949	0.612363	1.35215	0.91 (0.61- 1.35)	0.64	0.972317	0.38661	0.588016	0.179744
PSO	genus.LachnospiraceaeNK4A136group.id.11319	Inverse variance weighted	15	-0.0439273	0.0887094	0.620472	-0.217798	0.129943	0.957024	0.804288	1.13876	0.96 (0.80- 1.14)	0.62	0.972317	0.176002	0.0405723	0.247207
PSO	genus.Parabacteroides.id.954	Inverse variance weighted	5	0.166854	0.149014	0.262833	-0.125213	0.458922	1.18158	0.882309	1.58237	1.18 (0.88- 1.58)	0.26	0.858361	0.796843	0.839294	0.140354
PSO	genus.Paraprevotella.id.962	Inverse variance weighted	13	-0.0268614	0.0798995	0.736728	-0.183464	0.129742	0.973496	0.832382	1.13853	0.97 (0.83- 1.14)	0.74	0.980769	0.0359315	0.797268	0.063889
PSO	genus.LachnospiraceaeUCG010.id.11330	Inverse variance weighted	10	-0.0442206	0.101941	0.664445	-0.244026	0.155585	0.956743	0.783467	1.16834	0.96 (0.78- 1.17)	0.66	0.972317	0.416663	0.981751	0.376117
PSO	genus.Lactobacillus.id.1837	Inverse variance weighted	8	0.041751	0.0965246	0.665347	-0.147437	0.230939	1.04263	0.862917	1.25978	1.04 (0.86- 1.26)	0.67	0.972317	0.0561608	0.586368	0.0862711
PSO	genus.Lactococcus.id.1851	Inverse variance weighted	9	0.118603	0.0670835	0.0770625	-0.0128807	0.250087	1.12592	0.987202	1.28414	1.13 (0.99- 1.28)	0.08	0.858361	0.240688	0.298211	0.0528408
PSO	genus.Marvinbryantia.id.2005	Inverse variance weighted	10	-0.170758	0.133915	0.202268	-0.433232	0.0917165	0.843026	0.64841	1.09605	0.84 (0.65- 1.10)	0.2	0.858361	0.0429958	0.834707	0.0511973
PSO	genus.Methanobrevibacter.id.123	Inverse variance weighted	6	-0.00758103	0.0718816	0.916006	-0.148469	0.133307	0.992448	0.862027	1.1426	0.99 (0.86- 1.14)	0.92	0.99839	0.821977	0.960044	0.0904137
PSO	genus.Odoribacter.id.952	Inverse variance weighted	7	-0.224721	0.119605	0.0602636	-0.459147	0.00970472	0.798739	0.631822	1.00975	0.80 (0.63- 1.01)	0.06	0.858361	0.926505	0.656834	0.0523769
PSO	genus.Olsenella.id.822	Inverse variance weighted	11	-0.0160986	0.0496098	0.745556	-0.113334	0.0811366	0.98403	0.892853	1.08452	0.98 (0.89- 1.08)	0.75	0.980769	0.414823	0.0446872	0.132677
PSO	genus.Oscillibacter.id.2063	Inverse variance weighted	13	-0.0593262	0.0755312	0.432188	-0.207367	0.0887149	0.942399	0.812721	1.09277	0.94 (0.81- 1.09)	0.43	0.858361	0.261745	0.855338	0.176503
PSO	genus.Oscillospira.id.2064	Inverse variance weighted	8	0.0601649	0.159095	0.705304	-0.251661	0.371991	1.06201	0.777508	1.45062	1.06 (0.78- 1.45)	0.71	0.980769	0.005857	0.600558	0.449437
PSO	genus.Oxalobacter.id.2978	Inverse variance weighted	11	0.0310979	0.0529604	0.557075	-0.0727044	0.1349	1.03159	0.929876	1.14442	1.03 (0.93- 1.14)	0.56	0.945479	0.709891	0.50584	0.106818
PSO	genus.Romboutsia.id.11347	Inverse variance weighted	13	-0.0219727	0.0868066	0.800173	-0.192114	0.148168	0.978267	0.825213	1.15971	0.98 (0.83- 1.16)	0.8	0.991667	0.589539	0.863472	0.124582
PSO	genus.Roseburia.id.2012	Inverse variance weighted	14	0.133817	0.114513	0.242576	-0.0906288	0.358262	1.14318	0.913357	1.43084	1.14 (0.91- 1.43)	0.24	0.858361	0.139575	0.01706	0.603463
PSO	genus.Parasutterella.id.2892	Inverse variance weighted	14	-0.0815964	0.0916603	0.373357	-0.261251	0.0980579	0.921644	0.770088	1.10303	0.92 (0.77- 1.10)	0.37	0.858361	0.0531316	0.464769	0.050083
PSO	genus.Peptococcus.id.2037	Inverse variance weighted	12	0.0520294	0.0593822	0.380933	-0.0643597	0.168418	1.05341	0.937668	1.18343	1.05 (0.94- 1.18)	0.38	0.858361	0.337784	0.686709	0.0901212
PSO	genus.Phascolarctobacterium.id.2168	Inverse variance weighted	9	-0.0733041	0.0950201	0.440435	-0.259544	0.112935	0.929318	0.771404	1.11956	0.93 (0.77- 1.12)	0.44	0.858361	0.558236	0.788503	0.13755
PSO	genus.Prevotella7.id.11182	Inverse variance weighted	11	-0.0812523	0.0499763	0.103988	-0.179206	0.0167012	0.921961	0.835934	1.01684	0.92 (0.84- 1.02)	0.1	0.858361	0.983943	0.801479	0.523335
PSO	genus.Prevotella9.id.11183	Inverse variance weighted	15	-0.113944	0.0761255	0.134447	-0.26315	0.035262	0.892308	0.768627	1.03589	0.89 (0.77- 1.04)	0.13	0.858361	0.144163	0.619766	0.311426
PSO	genus.RikenellaceaeRC9gutgroup.id.11191	Inverse variance weighted	11	-0.0443973	0.0481638	0.356634	-0.138798	0.0500037	0.956574	0.870404	1.05128	0.96 (0.87- 1.05)	0.36	0.858361	0.870525	0.397798	0.427747
PSO	genus.RuminococcaceaeUCG005.id.11363	Inverse variance weighted	14	0.000911542	0.0893088	0.991856	-0.174134	0.175957	1.00091	0.840185	1.19239	1.00 (0.84- 1.19)	0.99	0.99839	0.264553	0.377196	0.0909804
PSO	genus.RuminococcaceaeUCG009.id.11366	Inverse variance weighted	11	0.0678611	0.0833245	0.415405	-0.095455	0.231177	1.07022	0.908959	1.26008	1.07 (0.91- 1.26)	0.42	0.858361	0.145817	0.976025	0.300125
PSO	genus.RuminococcaceaeUCG010.id.11367	Inverse variance weighted	6	-0.0342792	0.128906	0.790297	-0.286934	0.218376	0.966302	0.750561	1.24405	0.97 (0.75- 1.24)	0.79	0.991667	0.275805	0.687062	0.116917
PSO	genus.Ruminiclostridium5.id.11355	Inverse variance weighted	11	-0.0102369	0.106465	0.923399	-0.218908	0.198435	0.989815	0.803395	1.21949	0.99 (0.80- 1.22)	0.92	0.99839	0.74715	0.497333	0.264473
PSO	genus.Ruminiclostridium6.id.11356	Inverse variance weighted	16	-0.000813505	0.101416	0.9936	-0.199588	0.197961	0.999187	0.819068	1.21892	1.00 (0.82- 1.22)	0.99	0.99839	0.0519886	0.190126	0.0845621
PSO	genus.Ruminiclostridium9.id.11357	Inverse variance weighted	9	-0.126863	0.131229	0.33368	-0.384071	0.130346	0.880855	0.681083	1.13922	0.88 (0.68- 1.14)	0.33	0.858361	0.327763	0.723313	0.05123
PSO	genus.RuminococcaceaeNK4A214group.id.11358	Inverse variance weighted	13	-0.00460364	0.0901913	0.959291	-0.181379	0.172171	0.995407	0.834119	1.18788	1.00 (0.83- 1.19)	0.96	0.99839	0.622276	0.213147	0.0500214
PSO	genus.RuminococcaceaeUCG002.id.11360	Inverse variance weighted	21	-0.0523452	0.0745364	0.482507	-0.198437	0.0937462	0.949001	0.820012	1.09828	0.95 (0.82- 1.10)	0.48	0.906667	0.278027	0.0069158	0.0520496
PSO	genus.RuminococcaceaeUCG003.id.11361	Inverse variance weighted	12	0.0600207	0.0919553	0.513939	-0.120212	0.240253	1.06186	0.886733	1.27157	1.06 (0.89- 1.27)	0.51	0.919545	0.353829	0.311751	0.0518655
PSO	genus.RuminococcaceaeUCG004.id.11362	Inverse variance weighted	11	0.0371108	0.0791437	0.639138	-0.118011	0.192232	1.03781	0.888686	1.21195	1.04 (0.89- 1.21)	0.64	0.972317	0.980943	0.759637	0.0578935
PSO	genus.Terrisporobacter.id.11348	Inverse variance weighted	5	-0.215114	0.102755	0.0363082	-0.416515	-0.0137136	0.806449	0.659341	0.98638	0.81 (0.66- 0.99)	0.036	0.858361	0.743501	0.601779	0.216507
PSO	genus.Turicibacter.id.2162	Inverse variance weighted	10	0.0657465	0.0785705	0.402715	-0.0882517	0.219745	1.06796	0.91553	1.24576	1.07 (0.92- 1.25)	0.4	0.858361	0.590545	0.244137	0.192188
PSO	genus.RuminococcaceaeUCG011.id.11368	Inverse variance weighted	8	-0.076259	0.0554691	0.169193	-0.184978	0.0324604	0.926576	0.831122	1.03299	0.93 (0.83- 1.03)	0.17	0.858361	0.56396	0.610825	0.237308
PSO	genus.RuminococcaceaeUCG013.id.11370	Inverse variance weighted	11	-0.146687	0.0986478	0.137021	-0.340037	0.0466626	0.863564	0.711744	1.04777	0.86 (0.71- 1.05)	0.14	0.858361	0.710714	0.353628	0.137877
PSO	genus.RuminococcaceaeUCG014.id.11371	Inverse variance weighted	11	-0.0110844	0.0964858	0.908539	-0.200197	0.178028	0.988977	0.81857	1.19486	0.99 (0.82- 1.19)	0.91	0.99839	0.258793	0.832976	0.0876802
PSO	genus.Ruminococcus1.id.11373	Inverse variance weighted	10	0.0153617	0.0984845	0.876048	-0.177668	0.208391	1.01548	0.83722	1.2317	1.02 (0.84- 1.23)	0.88	0.99839	0.893573	0.897919	0.0616066
PSO	genus.Ruminococcus2.id.11374	Inverse variance weighted	15	0.0218685	0.110503	0.843124	-0.194718	0.238455	1.02211	0.823067	1.26929	1.02 (0.82- 1.27)	0.84	0.99839	0.00749476	0.169533	0.158137
PSO	genus.Sellimonas.id.14369	Inverse variance weighted	9	0.0552121	0.0542346	0.308667	-0.0510877	0.161512	1.05676	0.950195	1.17529	1.06 (0.95- 1.18)	0.31	0.858361	0.276354	0.383643	0.205748
PSO	genus.Senegalimassilia.id.11160	Inverse variance weighted	5	0.0162194	0.196385	0.934178	-0.368695	0.401134	1.01635	0.691636	1.49352	1.02 (0.69- 1.49)	0.93	0.99839	0.0114389	0.917053	0.176507
PSO	genus.Slackia.id.825	Inverse variance weighted	6	-0.0633765	0.0903952	0.483237	-0.240551	0.113798	0.93859	0.786195	1.12053	0.94 (0.79- 1.12)	0.48	0.906667	0.878287	0.62468	0.127187
PSO	genus.Streptococcus.id.1853	Inverse variance weighted	15	-0.157312	0.11525	0.172265	-0.383202	0.0685784	0.854437	0.681675	1.07098	0.85 (0.68- 1.07)	0.17	0.858361	0.0605407	0.982145	0.0506314
PSO	genus.Subdoligranulum.id.2070	Inverse variance weighted	11	-0.0198463	0.0980781	0.839642	-0.212079	0.172387	0.980349	0.808901	1.18814	0.98 (0.81- 1.19)	0.84	0.99839	0.441917	0.888094	0.0589082
PSO	genus.Sutterella.id.2896	Inverse variance weighted	12	-0.150596	0.0890909	0.0909593	-0.325214	0.0240226	0.860196	0.722373	1.02431	0.86 (0.72- 1.02)	0.09	0.858361	0.657295	0.273376	0.206637
PSO	genus.Tyzzerella3.id.11335	Inverse variance weighted	13	-0.0653864	0.0650451	0.314778	-0.192875	0.062102	0.936705	0.824585	1.06407	0.94 (0.82- 1.06)	0.31	0.858361	0.170915	0.780373	0.108953
PSO	genus.Veillonella.id.2198	Inverse variance weighted	6	-0.114054	0.10773	0.289734	-0.325204	0.0970964	0.89221	0.72238	1.10197	0.89 (0.72- 1.10)	0.29	0.858361	0.807747	0.601671	0.051188
PSO	genus.Victivallis.id.2256	Inverse variance weighted	10	-0.0347305	0.059107	0.55681	-0.15058	0.0811193	0.965866	0.860209	1.0845	0.97 (0.86- 1.08)	0.56	0.945479	0.222146	0.525996	0.10002
PSO	genus..Eubacteriumxylanophilumgroup.id.14375	MR Egger	9	0.266586	0.281889	0.375787	-0.285916	0.819088	1.3055	0.751326	2.26843	1.31 (0.75- 2.27)	0.38	0.99	0.982852
PSO	genus..Eubacteriumventriosumgroup.id.11341	MR Egger	15	0.730828	0.383391	0.0789696	-0.0206179	1.48227	2.0768	0.979593	4.40295	2.08 (0.98- 4.40)	0.08	0.957805	0.716713
PSO	genus..Ruminococcusgauvreauiigroup.id.11342	MR Egger	12	0.628234	0.400087	0.147432	-0.155937	1.4124	1.8743	0.855613	4.10582	1.87 (0.86- 4.11)	0.15	0.957805	0.275936
PSO	genus..Ruminococcusgnavusgroup.id.14376	MR Egger	11	0.447436	0.412963	0.306768	-0.361971	1.25684	1.5643	0.696303	3.51431	1.56 (0.70- 3.51)	0.31	0.957805	0.0659754
PSO	genus..Clostridiuminnocuumgroup.id.14397	MR Egger	8	0.651088	0.296913	0.0707955	0.0691383	1.23304	1.91763	1.07158	3.43164	1.92 (1.07- 3.43)	0.07	0.957805	0.50205
PSO	genus..Eubacteriumbrachygroup.id.11296	MR Egger	10	0.0245619	0.222619	0.914864	-0.411771	0.460894	1.02487	0.662476	1.58549	1.02 (0.66- 1.59)	0.91	0.99	0.707476
PSO	genus..Eubacteriumcoprostanoligenesgroup.id.11375	MR Egger	13	0.496498	0.460954	0.304486	-0.406971	1.39997	1.64296	0.665663	4.05507	1.64 (0.67- 4.06)	0.3	0.957805	0.201851
PSO	genus..Eubacteriumeligensgroup.id.14372	MR Egger	7	-0.760856	0.483084	0.176075	-1.7077	0.18599	0.467266	0.181282	1.20441	0.47 (0.18- 1.20)	0.18	0.957805	0.524531
PSO	genus..Eubacteriumfissicatenagroup.id.14373	MR Egger	9	0.282664	0.306416	0.386967	-0.317911	0.883239	1.32666	0.727667	2.41872	1.33 (0.73- 2.42)	0.39	0.99	0.488358
PSO	genus..Eubacteriumhalliigroup.id.11338	MR Egger	14	-0.154582	0.183322	0.415592	-0.513894	0.204729	0.856773	0.598162	1.22719	0.86 (0.60- 1.23)	0.42	0.99	0.306731
PSO	genus..Eubacteriumnodatumgroup.id.11297	MR Egger	11	-0.142267	0.214714	0.524199	-0.563107	0.278573	0.86739	0.569437	1.32124	0.87 (0.57- 1.32)	0.52	0.99	0.71161
PSO	genus..Eubacteriumoxidoreducensgroup.id.11339	MR Egger	5	0.122247	0.325142	0.731944	-0.515031	0.759526	1.13003	0.597482	2.13726	1.13 (0.60- 2.14)	0.73	0.99	0.46453
PSO	genus..Eubacteriumrectalegroup.id.14374	MR Egger	8	0.997785	0.471831	0.0788579	0.0729967	1.92257	2.71227	1.07573	6.83854	2.71 (1.08- 6.84)	0.08	0.957805	0.345503
PSO	genus..Eubacteriumruminantiumgroup.id.11340	MR Egger	18	-0.0484782	0.22841	0.834598	-0.496162	0.399205	0.952678	0.608863	1.49064	0.95 (0.61- 1.49)	0.83	0.99	0.0498836
PSO	genus.Anaerostipes.id.1991	MR Egger	13	-0.26874	0.403516	0.519137	-1.05963	0.522152	0.764342	0.346583	1.68565	0.76 (0.35- 1.69)	0.52	0.99	0.249518
PSO	genus.Anaerotruncus.id.2054	MR Egger	13	-0.444594	0.280913	0.141802	-0.995183	0.105996	0.641085	0.369656	1.11182	0.64 (0.37- 1.11)	0.14	0.957805	0.594328
PSO	genus.Bacteroides.id.918	MR Egger	9	0.650115	0.59431	0.310207	-0.514733	1.81496	1.91576	0.59766	6.14085	1.92 (0.60- 6.14)	0.31	0.957805	0.742314
PSO	genus..Ruminococcustorquesgroup.id.14377	MR Egger	9	0.792649	0.406371	0.0920927	-0.00383945	1.58914	2.20924	0.996168	4.89952	2.21 (1.00- 4.90)	0.09	0.957805	0.878613
PSO	genus.Actinomyces.id.423	MR Egger	7	0.0995795	0.282954	0.739239	-0.455011	0.65417	1.10471	0.634441	1.92355	1.10 (0.63- 1.92)	0.74	0.99	0.0864032
PSO	genus.Adlercreutzia.id.812	MR Egger	8	0.112965	0.39908	0.786641	-0.669231	0.895161	1.11959	0.512102	2.44773	1.12 (0.51- 2.45)	0.79	0.99	0.473101
PSO	genus.Akkermansia.id.4037	MR Egger	11	0.38937	0.290962	0.21365	-0.180915	0.959656	1.47605	0.834506	2.6108	1.48 (0.83- 2.61)	0.21	0.957805	0.767124
PSO	genus.Alistipes.id.968	MR Egger	13	-1.11248	0.626001	0.103173	-2.33944	0.11448	0.328742	0.0963813	1.12129	0.33 (0.10- 1.12)	0.1	0.957805	0.123216
PSO	genus.Allisonella.id.2174	MR Egger	8	0.279057	0.356824	0.463916	-0.420318	0.978432	1.32188	0.656838	2.66028	1.32 (0.66- 2.66)	0.46	0.99	0.641541
PSO	genus.Alloprevotella.id.961	MR Egger	5	0.406433	0.634076	0.567137	-0.836356	1.64922	1.50145	0.433287	5.20293	1.50 (0.43- 5.20)	0.57	0.99	0.31369
PSO	genus.Anaerofilum.id.2053	MR Egger	10	-0.337474	0.330992	0.337766	-0.986217	0.31127	0.713571	0.372985	1.36516	0.71 (0.37- 1.37)	0.34	0.963333	0.795779
PSO	genus.CandidatusSoleaferrea.id.11350	MR Egger	9	0.359164	0.716898	0.63174	-1.04596	1.76428	1.43213	0.351356	5.83739	1.43 (0.35- 5.84)	0.63	0.99	0.945579
PSO	genus.Catenibacterium.id.2153	MR Egger	4	-0.871472	1.34269	0.582885	-3.50315	1.7602	0.418335	0.0301025	5.81362	0.42 (0.03- 5.81)	0.58	0.99	0.160661
PSO	genus.ChristensenellaceaeR.7group.id.11283	MR Egger	9	-0.61086	0.708176	0.416937	-1.99888	0.777164	0.542884	0.135486	2.1753	0.54 (0.14- 2.18)	0.42	0.99	0.00409012
PSO	genus.Barnesiella.id.944	MR Egger	13	0.0316042	0.425388	0.942109	-0.802156	0.865364	1.03211	0.448361	2.37587	1.03 (0.45- 2.38)	0.94	0.99	0.17676
PSO	genus.Bifidobacterium.id.436	MR Egger	12	0.25453	0.197735	0.227011	-0.133032	0.642091	1.28985	0.875437	1.90045	1.29 (0.88- 1.90)	0.23	0.957805	0.583978
PSO	genus.Bilophila.id.3170	MR Egger	13	-0.932259	0.50633	0.0926969	-1.92467	0.0601486	0.393664	0.145925	1.06199	0.39 (0.15- 1.06)	0.09	0.957805	0.218802
PSO	genus.Blautia.id.1992	MR Egger	13	0.447169	0.315289	0.183812	-0.170798	1.06514	1.56388	0.842992	2.90123	1.56 (0.84- 2.90)	0.18	0.957805	0.169567
PSO	genus.Butyricicoccus.id.2055	MR Egger	8	-0.00432141	0.400524	0.991741	-0.789349	0.780706	0.995688	0.454141	2.18301	1.00 (0.45- 2.18)	0.99	0.99	0.00177454
PSO	genus.Butyricimonas.id.945	MR Egger	13	-0.468579	0.292993	0.138063	-1.04285	0.105688	0.625891	0.35245	1.11147	0.63 (0.35- 1.11)	0.14	0.957805	0.904599
PSO	genus.Butyrivibrio.id.1993	MR Egger	15	0.172658	0.218324	0.44323	-0.255257	0.600572	1.18846	0.774718	1.82316	1.19 (0.77- 1.82)	0.44	0.99	0.0776601
PSO	genus.Enterorhabdus.id.820	MR Egger	6	-0.158441	0.258076	0.572458	-0.664271	0.347388	0.853473	0.514648	1.41537	0.85 (0.51- 1.42)	0.57	0.99	0.547732
PSO	genus.Eisenbergiella.id.11304	MR Egger	11	0.0555287	0.454266	0.905396	-0.834833	0.945891	1.0571	0.433947	2.57511	1.06 (0.43- 2.58)	0.91	0.99	0.552149
PSO	genus.Erysipelatoclostridium.id.11381	MR Egger	15	0.00992364	0.265951	0.970802	-0.511341	0.531188	1.00997	0.599691	1.70095	1.01 (0.60- 1.70)	0.97	0.99	0.456544
PSO	genus.ErysipelotrichaceaeUCG003.id.11384	MR Egger	16	0.0726621	0.211699	0.736523	-0.342269	0.487593	1.07537	0.710157	1.62839	1.08 (0.71- 1.63)	0.74	0.99	0.716128
PSO	genus.Clostridiumsensustricto1.id.1873	MR Egger	7	-0.217952	0.468382	0.661258	-1.13598	0.700075	0.804164	0.321107	2.0139	0.80 (0.32- 2.01)	0.66	0.99	0.00736055
PSO	genus.Collinsella.id.815	MR Egger	9	-0.0400804	0.434603	0.929105	-0.891903	0.811742	0.960712	0.409875	2.25183	0.96 (0.41- 2.25)	0.93	0.99	0.486435
PSO	genus.Coprobacter.id.949	MR Egger	11	0.462666	0.340491	0.207279	-0.204697	1.13003	1.5883	0.814894	3.09574	1.59 (0.81- 3.10)	0.21	0.957805	0.0856438
PSO	genus.Coprococcus1.id.11301	MR Egger	12	0.012975	0.231677	0.956441	-0.441112	0.467062	1.01306	0.643321	1.5953	1.01 (0.64- 1.60)	0.96	0.99	0.441028
PSO	genus.Coprococcus2.id.11302	MR Egger	8	1.09291	1.0286	0.328881	-0.923146	3.10897	2.98296	0.397267	22.3981	2.98 (0.40- 22.40)	0.33	0.957805	0.156206
PSO	genus.Coprococcus3.id.11303	MR Egger	9	0.160553	0.652628	0.812732	-1.1186	1.4397	1.17416	0.326738	4.21944	1.17 (0.33- 4.22)	0.81	0.99	0.574239
PSO	genus.DefluviitaleaceaeUCG011.id.11287	MR Egger	9	-0.176806	0.307644	0.583478	-0.779788	0.426176	0.837942	0.458503	1.53139	0.84 (0.46- 1.53)	0.58	0.99	0.666038
PSO	genus.Desulfovibrio.id.3173	MR Egger	10	-0.436201	0.32227	0.212887	-1.06785	0.195449	0.646488	0.343747	1.21586	0.65 (0.34- 1.22)	0.21	0.957805	0.092789
PSO	genus.Dialister.id.2183	MR Egger	11	-0.223908	0.432868	0.617442	-1.07233	0.624514	0.799389	0.34221	1.86734	0.80 (0.34- 1.87)	0.62	0.99	0.18827
PSO	genus.Dorea.id.1997	MR Egger	10	0.038129	0.319753	0.908021	-0.588586	0.664844	1.03887	0.555111	1.94419	1.04 (0.56- 1.94)	0.91	0.99	0.678179
PSO	genus.Eggerthella.id.819	MR Egger	10	-0.0538544	0.314813	0.868418	-0.670888	0.56318	0.94757	0.511254	1.75625	0.95 (0.51- 1.76)	0.87	0.99	0.329442
PSO	genus.Howardella.id.2000	MR Egger	10	0.168104	0.297539	0.587575	-0.415073	0.751281	1.18306	0.660292	2.11971	1.18 (0.66- 2.12)	0.59	0.99	0.025635
PSO	genus.Hungatella.id.11306	MR Egger	5	0.691612	0.599548	0.332245	-0.483501	1.86672	1.99693	0.616621	6.46708	2.00 (0.62- 6.47)	0.33	0.957805	0.197687
PSO	genus.Intestinibacter.id.11345	MR Egger	15	-0.0939687	0.305838	0.763519	-0.69341	0.505473	0.910311	0.499868	1.65777	0.91 (0.50- 1.66)	0.76	0.99	0.0894289
PSO	genus.Escherichia.Shigella.id.3504	MR Egger	10	0.160602	0.451585	0.731305	-0.724504	1.04571	1.17422	0.484565	2.84541	1.17 (0.48- 2.85)	0.73	0.99	0.0281762
PSO	genus.Faecalibacterium.id.2057	MR Egger	10	0.221461	0.19442	0.287624	-0.159602	0.602524	1.2479	0.852483	1.82672	1.25 (0.85- 1.83)	0.29	0.957805	0.239566
PSO	genus.FamilyXIIIAD3011group.id.11293	MR Egger	13	-0.323054	0.815228	0.699481	-1.9209	1.27479	0.723935	0.146475	3.57796	0.72 (0.15- 3.58)	0.7	0.99	2.31902e-05
PSO	genus.FamilyXIIIUCG001.id.11294	MR Egger	8	-0.342809	0.38227	0.404383	-1.09206	0.406439	0.709773	0.335525	1.50146	0.71 (0.34- 1.50)	0.4	0.99	0.203097
PSO	genus.Flavonifractor.id.2059	MR Egger	5	-0.145703	0.487811	0.784673	-1.10181	0.810407	0.864415	0.332268	2.24882	0.86 (0.33- 2.25)	0.78	0.99	0.445432
PSO	genus.Fusicatenibacter.id.11305	MR Egger	18	-0.0145537	0.316878	0.963936	-0.635635	0.606528	0.985552	0.529599	1.83405	0.99 (0.53- 1.83)	0.96	0.99	0.606246
PSO	genus.Gordonibacter.id.821	MR Egger	11	-0.07081	0.267179	0.796957	-0.59448	0.45286	0.931639	0.551849	1.5728	0.93 (0.55- 1.57)	0.8	0.99	0.111062
PSO	genus.Haemophilus.id.3698	MR Egger	9	0.134797	0.192408	0.506177	-0.242323	0.511918	1.1443	0.784803	1.66849	1.14 (0.78- 1.67)	0.51	0.99	0.225745
PSO	genus.Holdemanella.id.11393	MR Egger	11	0.288812	0.198716	0.180076	-0.10067	0.678295	1.33484	0.904231	1.97052	1.33 (0.90- 1.97)	0.18	0.957805	0.304726
PSO	genus.Holdemania.id.2157	MR Egger	15	0.295352	0.232445	0.226129	-0.160241	0.750944	1.3436	0.851939	2.119	1.34 (0.85- 2.12)	0.23	0.957805	0.194503
PSO	genus.LachnospiraceaeUCG001.id.11321	MR Egger	13	0.186818	0.308766	0.557424	-0.418364	0.792	1.20541	0.658123	2.20781	1.21 (0.66- 2.21)	0.56	0.99	0.881149
PSO	genus.LachnospiraceaeUCG004.id.11324	MR Egger	12	0.638825	0.400912	0.142148	-0.146962	1.42461	1.89425	0.863326	4.15625	1.89 (0.86- 4.16)	0.14	0.957805	0.696412
PSO	genus.LachnospiraceaeUCG008.id.11328	MR Egger	10	0.803778	0.343588	0.0474625	0.130346	1.47721	2.23396	1.13922	4.3807	2.23 (1.14- 4.38)	0.047	0.957805	0.876365
PSO	genus.Intestinimonas.id.2062	MR Egger	16	-0.0825972	0.198492	0.683628	-0.471641	0.306446	0.920722	0.623978	1.35859	0.92 (0.62- 1.36)	0.68	0.99	0.593228
PSO	genus.Lachnoclostridium.id.11308	MR Egger	13	0.431241	0.330817	0.219004	-0.217159	1.07964	1.53917	0.804802	2.94363	1.54 (0.80- 2.94)	0.22	0.957805	0.781194
PSO	genus.Lachnospira.id.2004	MR Egger	6	-2.2379	1.18124	0.131062	-4.55312	0.0773269	0.106683	0.0105343	1.0804	0.11 (0.01- 1.08)	0.13	0.957805	0.123023
PSO	genus.LachnospiraceaeFCS020group.id.11314	MR Egger	12	0.112725	0.244466	0.654587	-0.366428	0.591879	1.11932	0.693206	1.80738	1.12 (0.69- 1.81)	0.65	0.99	0.325797
PSO	genus.LachnospiraceaeNC2004group.id.11316	MR Egger	9	0.0271351	0.371836	0.943867	-0.701663	0.755933	1.02751	0.49576	2.1296	1.03 (0.50- 2.13)	0.94	0.99	0.116579
PSO	genus.LachnospiraceaeND3007group.id.11317	MR Egger	3	2.73696	3.75318	0.598879	-4.61928	10.0932	15.44	0.00985994	24177.9	15.44 (0.01-24177.95)	0.6	0.99	0.271375
PSO	genus.LachnospiraceaeNK4A136group.id.11319	MR Egger	15	0.262706	0.155714	0.115416	-0.0424936	0.567906	1.30044	0.958397	1.76457	1.30 (0.96- 1.76)	0.12	0.957805	0.418039
PSO	genus.Parabacteroides.id.954	MR Egger	5	-0.0356087	0.928244	0.97181	-1.85497	1.78375	0.965018	0.156458	5.95213	0.97 (0.16- 5.95)	0.97	0.99	0.655453
PSO	genus.Paraprevotella.id.962	MR Egger	13	0.0527642	0.313768	0.869507	-0.562222	0.66775	1.05418	0.569941	1.94985	1.05 (0.57- 1.95)	0.87	0.99	0.0243271
PSO	genus.LachnospiraceaeUCG010.id.11330	MR Egger	10	-0.0368628	0.330015	0.913813	-0.683691	0.609966	0.963808	0.50475	1.84037	0.96 (0.50- 1.84)	0.91	0.99	0.323629
PSO	genus.Lactobacillus.id.1837	MR Egger	8	0.179835	0.260824	0.516281	-0.33138	0.691051	1.19702	0.717932	1.99581	1.20 (0.72- 2.00)	0.52	0.99	0.0427924
PSO	genus.Lactococcus.id.1851	MR Egger	9	-0.205875	0.296218	0.509452	-0.786463	0.374712	0.813934	0.455453	1.45457	0.81 (0.46- 1.45)	0.51	0.99	0.269099
PSO	genus.Marvinbryantia.id.2005	MR Egger	10	-0.0550231	0.55521	0.923495	-1.14324	1.03319	0.946463	0.318786	2.81001	0.95 (0.32- 2.81)	0.92	0.99	0.0272639
PSO	genus.Methanobrevibacter.id.123	MR Egger	6	-0.0214274	0.269512	0.94045	-0.549671	0.506816	0.9788	0.57714	1.66	0.98 (0.58- 1.66)	0.94	0.99	0.700997
PSO	genus.Odoribacter.id.952	MR Egger	7	-0.0573046	0.374348	0.884322	-0.791026	0.676417	0.944306	0.453379	1.96682	0.94 (0.45- 1.97)	0.88	0.99	0.888672
PSO	genus.Olsenella.id.822	MR Egger	11	0.345251	0.162557	0.0626418	0.0266393	0.663864	1.41234	1.027	1.94228	1.41 (1.03- 1.94)	0.06	0.957805	0.845963
PSO	genus.Oscillibacter.id.2063	MR Egger	13	-0.0051296	0.300869	0.986703	-0.594833	0.584574	0.994884	0.551655	1.79423	0.99 (0.55- 1.79)	0.99	0.99	0.201883
PSO	genus.Oscillospira.id.2064	MR Egger	8	-0.319371	0.707083	0.667372	-1.70525	1.06651	0.726606	0.181726	2.90523	0.73 (0.18- 2.91)	0.67	0.99	0.00432156
PSO	genus.Oxalobacter.id.2978	MR Egger	11	0.199737	0.249068	0.443246	-0.288436	0.68791	1.22108	0.749435	1.98955	1.22 (0.75- 1.99)	0.44	0.99	0.670012
PSO	genus.Romboutsia.id.11347	MR Egger	13	-0.0635368	0.251576	0.805269	-0.556625	0.429551	0.93844	0.57314	1.53657	0.94 (0.57- 1.54)	0.81	0.99	0.506242
PSO	genus.Roseburia.id.2012	MR Egger	14	-0.635997	0.294321	0.0516287	-1.21287	-0.0591276	0.529407	0.297344	0.942586	0.53 (0.30- 0.94)	0.05	0.957805	0.542641
PSO	genus.Parasutterella.id.2892	MR Egger	14	-0.263943	0.258862	0.328021	-0.771312	0.243426	0.768017	0.462406	1.27561	0.77 (0.46- 1.28)	0.33	0.957805	0.0483378
PSO	genus.Peptococcus.id.2037	MR Egger	12	0.147279	0.237531	0.549098	-0.318281	0.612839	1.15868	0.727398	1.84566	1.16 (0.73- 1.85)	0.55	0.99	0.275635
PSO	genus.Phascolarctobacterium.id.2168	MR Egger	9	0.0477728	0.444652	0.917456	-0.823745	0.919291	1.04893	0.438785	2.50751	1.05 (0.44- 2.51)	0.92	0.99	0.458235
PSO	genus.Prevotella7.id.11182	MR Egger	11	-0.00720874	0.290243	0.980727	-0.576085	0.561668	0.992817	0.562095	1.75359	0.99 (0.56- 1.75)	0.98	0.99	0.970981
PSO	genus.Prevotella9.id.11183	MR Egger	15	-0.00549148	0.227256	0.981089	-0.450913	0.43993	0.994524	0.637047	1.5526	0.99 (0.64- 1.55)	0.98	0.99	0.11726
PSO	genus.RikenellaceaeRC9gutgroup.id.11191	MR Egger	11	-0.307193	0.299929	0.332472	-0.895053	0.280668	0.735509	0.408586	1.32401	0.74 (0.41- 1.32)	0.33	0.957805	0.874897
PSO	genus.RuminococcaceaeUCG005.id.11363	MR Egger	14	-0.207643	0.244536	0.412429	-0.686933	0.271648	0.812497	0.503117	1.31212	0.81 (0.50- 1.31)	0.41	0.99	0.258771
PSO	genus.RuminococcaceaeUCG009.id.11366	MR Egger	11	0.0779291	0.337467	0.822538	-0.583506	0.739364	1.08105	0.557939	2.0946	1.08 (0.56- 2.09)	0.82	0.99	0.10141
PSO	genus.RuminococcaceaeUCG010.id.11367	MR Egger	6	-0.190409	0.386788	0.648316	-0.948512	0.567695	0.826621	0.387317	1.7642	0.83 (0.39- 1.76)	0.65	0.99	0.196038
PSO	genus.Ruminiclostridium5.id.11355	MR Egger	11	0.295109	0.444689	0.52356	-0.576481	1.1667	1.34327	0.561872	3.21137	1.34 (0.56- 3.21)	0.52	0.99	0.71284
PSO	genus.Ruminiclostridium6.id.11356	MR Egger	16	-0.32088	0.252449	0.224419	-0.815681	0.173921	0.72551	0.442338	1.18996	0.73 (0.44- 1.19)	0.22	0.957805	0.0809847
PSO	genus.Ruminiclostridium9.id.11357	MR Egger	9	-0.353486	0.63031	0.592414	-1.58889	0.881922	0.702236	0.204151	2.41554	0.70 (0.20- 2.42)	0.59	0.99	0.252647
PSO	genus.RuminococcaceaeNK4A214group.id.11358	MR Egger	13	0.369948	0.297424	0.239413	-0.213004	0.9529	1.44766	0.808153	2.59322	1.45 (0.81- 2.59)	0.24	0.957805	0.696956
PSO	genus.RuminococcaceaeUCG002.id.11360	MR Egger	21	-0.556505	0.180287	0.00607138	-0.909867	-0.203143	0.573209	0.402578	0.816161	0.57 (0.40- 0.82)	0.0061	0.7259	0.780651
PSO	genus.RuminococcaceaeUCG003.id.11361	MR Egger	12	0.363822	0.299446	0.252281	-0.223093	0.950737	1.43882	0.80004	2.58762	1.44 (0.80- 2.59)	0.25	0.957805	0.365754
PSO	genus.RuminococcaceaeUCG004.id.11362	MR Egger	11	0.173223	0.438729	0.702164	-0.686687	1.03313	1.18913	0.503241	2.80985	1.19 (0.50- 2.81)	0.7	0.99	0.967353
PSO	genus.Terrisporobacter.id.11348	MR Egger	5	-0.385087	0.309887	0.302269	-0.992466	0.222292	0.680391	0.370661	1.24894	0.68 (0.37- 1.25)	0.3	0.957805	0.654888
PSO	genus.Turicibacter.id.2162	MR Egger	10	-0.345403	0.336339	0.334491	-1.00463	0.313821	0.707935	0.366181	1.36864	0.71 (0.37- 1.37)	0.33	0.957805	0.662041
PSO	genus.RuminococcaceaeUCG011.id.11368	MR Egger	8	0.0694784	0.277184	0.810441	-0.473803	0.61276	1.07195	0.62263	1.84552	1.07 (0.62- 1.85)	0.81	0.99	0.48069
PSO	genus.RuminococcaceaeUCG013.id.11370	MR Egger	11	0.113227	0.283478	0.698895	-0.44239	0.668844	1.11989	0.642499	1.95198	1.12 (0.64- 1.95)	0.7	0.99	0.719875
PSO	genus.RuminococcaceaeUCG014.id.11371	MR Egger	11	0.0362115	0.240317	0.88355	-0.434811	0.507234	1.03688	0.647387	1.66069	1.04 (0.65- 1.66)	0.88	0.99	0.194733
PSO	genus.Ruminococcus1.id.11373	MR Egger	10	0.0475832	0.262497	0.860663	-0.466911	0.562078	1.04873	0.626936	1.75431	1.05 (0.63- 1.75)	0.86	0.99	0.834732
PSO	genus.Ruminococcus2.id.11374	MR Egger	15	-0.317521	0.256435	0.237531	-0.820133	0.18509	0.727951	0.440373	1.20333	0.73 (0.44- 1.20)	0.24	0.957805	0.0178035
PSO	genus.Sellimonas.id.14369	MR Egger	9	0.348301	0.320083	0.312566	-0.279062	0.975663	1.41666	0.756493	2.65293	1.42 (0.76- 2.65)	0.31	0.957805	0.270328
PSO	genus.Senegalimassilia.id.11160	MR Egger	5	0.11124	0.869674	0.906313	-1.59332	1.8158	1.11766	0.203249	6.146	1.12 (0.20- 6.15)	0.91	0.99	0.00483139
PSO	genus.Slackia.id.825	MR Egger	6	-0.371498	0.589226	0.562604	-1.52638	0.783386	0.6897	0.217321	2.18887	0.69 (0.22- 2.19)	0.56	0.99	0.826125
PSO	genus.Streptococcus.id.1853	MR Egger	15	-0.166893	0.436638	0.708472	-1.0227	0.688918	0.846291	0.359622	1.99156	0.85 (0.36- 1.99)	0.71	0.99	0.0418872
PSO	genus.Subdoligranulum.id.2070	MR Egger	11	-0.0553481	0.266074	0.839846	-0.576853	0.466157	0.946156	0.561663	1.59386	0.95 (0.56- 1.59)	0.84	0.99	0.353685
PSO	genus.Sutterella.id.2896	MR Egger	12	-0.585268	0.385472	0.159896	-1.34079	0.170257	0.556957	0.261638	1.18561	0.56 (0.26- 1.19)	0.16	0.957805	0.699482
PSO	genus.Tyzzerella3.id.11335	MR Egger	13	-0.174974	0.389426	0.66193	-0.93825	0.588301	0.839479	0.391312	1.80093	0.84 (0.39- 1.80)	0.66	0.99	0.128894
PSO	genus.Veillonella.id.2198	MR Egger	6	-0.595582	0.857631	0.525625	-2.27654	1.08537	0.551242	0.102639	2.96055	0.55 (0.10- 2.96)	0.53	0.99	0.741347
PSO	genus.Victivallis.id.2256	MR Egger	10	0.271322	0.465666	0.576176	-0.641384	1.18403	1.3117	0.526563	3.26751	1.31 (0.53- 3.27)	0.58	0.99	0.189067
PSO	genus..Eubacteriumxylanophilumgroup.id.14375	Weighted median	9	0.138045	0.115498	0.232003	-0.088331	0.36442	1.14803	0.915458	1.43968	1.15 (0.92- 1.44)	0.23	0.92225
PSO	genus..Eubacteriumventriosumgroup.id.11341	Weighted median	15	-0.0967723	0.123753	0.434228	-0.339329	0.145784	0.907763	0.712248	1.15695	0.91 (0.71- 1.16)	0.43	0.92225
PSO	genus..Ruminococcusgauvreauiigroup.id.11342	Weighted median	12	0.129285	0.122186	0.290008	-0.110199	0.368769	1.13801	0.895656	1.44595	1.14 (0.90- 1.45)	0.29	0.92225
PSO	genus..Ruminococcusgnavusgroup.id.14376	Weighted median	11	-0.0835336	0.091888	0.363307	-0.263634	0.0965668	0.91986	0.768255	1.10138	0.92 (0.77- 1.10)	0.36	0.92225
PSO	genus..Clostridiuminnocuumgroup.id.14397	Weighted median	8	0.0830943	0.0818216	0.309842	-0.0772761	0.243465	1.08664	0.925634	1.27566	1.09 (0.93- 1.28)	0.31	0.92225
PSO	genus..Eubacteriumbrachygroup.id.11296	Weighted median	10	-0.0175938	0.0721254	0.807282	-0.15896	0.123772	0.98256	0.853031	1.13176	0.98 (0.85- 1.13)	0.81	0.954356
PSO	genus..Eubacteriumcoprostanoligenesgroup.id.11375	Weighted median	13	-0.121262	0.14187	0.392694	-0.399327	0.156803	0.885802	0.670771	1.16976	0.89 (0.67- 1.17)	0.39	0.92225
PSO	genus..Eubacteriumeligensgroup.id.14372	Weighted median	7	0.117368	0.178134	0.509976	-0.231774	0.46651	1.12453	0.793125	1.59442	1.12 (0.79- 1.59)	0.51	0.92225
PSO	genus..Eubacteriumfissicatenagroup.id.14373	Weighted median	9	0.17309	0.0796496	0.0297697	0.0169766	0.329203	1.18897	1.01712	1.38986	1.19 (1.02- 1.39)	0.03	0.92225
PSO	genus..Eubacteriumhalliigroup.id.11338	Weighted median	14	-0.136705	0.120667	0.257252	-0.373213	0.0998027	0.872227	0.688519	1.10495	0.87 (0.69- 1.10)	0.26	0.92225
PSO	genus..Eubacteriumnodatumgroup.id.11297	Weighted median	11	-0.0432717	0.0652206	0.507031	-0.171104	0.0845606	0.957651	0.842734	1.08824	0.96 (0.84- 1.09)	0.51	0.92225
PSO	genus..Eubacteriumoxidoreducensgroup.id.11339	Weighted median	5	-0.0634031	0.116019	0.584729	-0.2908	0.163993	0.938565	0.747665	1.17821	0.94 (0.75- 1.18)	0.58	0.92225
PSO	genus..Eubacteriumrectalegroup.id.14374	Weighted median	8	0.243122	0.179254	0.175005	-0.108217	0.59446	1.27522	0.897433	1.81205	1.28 (0.90- 1.81)	0.18	0.92225
PSO	genus..Eubacteriumruminantiumgroup.id.11340	Weighted median	18	0.0498414	0.0788862	0.527508	-0.104776	0.204458	1.0511	0.900527	1.22686	1.05 (0.90- 1.23)	0.53	0.92225
PSO	genus.Anaerostipes.id.1991	Weighted median	13	0.290598	0.14393	0.0434844	0.00849578	0.572701	1.33723	1.00853	1.77305	1.34 (1.01- 1.77)	0.043	0.92225
PSO	genus.Anaerotruncus.id.2054	Weighted median	13	-0.20021	0.13291	0.131974	-0.460713	0.0602926	0.818559	0.630834	1.06215	0.82 (0.63- 1.06)	0.13	0.92225
PSO	genus.Bacteroides.id.918	Weighted median	9	0.0857646	0.143458	0.549949	-0.195414	0.366943	1.08955	0.822494	1.44332	1.09 (0.82- 1.44)	0.55	0.92225
PSO	genus..Ruminococcustorquesgroup.id.14377	Weighted median	9	-0.163082	0.179075	0.362459	-0.514069	0.187905	0.849522	0.598057	1.20672	0.85 (0.60- 1.21)	0.36	0.92225
PSO	genus.Actinomyces.id.423	Weighted median	7	-0.131124	0.120268	0.275595	-0.366849	0.1046	0.877109	0.692915	1.11027	0.88 (0.69- 1.11)	0.28	0.92225
PSO	genus.Adlercreutzia.id.812	Weighted median	8	-0.036109	0.112084	0.747332	-0.255794	0.183576	0.964535	0.774302	1.20151	0.96 (0.77- 1.20)	0.75	0.935
PSO	genus.Akkermansia.id.4037	Weighted median	11	0.151126	0.117808	0.199556	-0.0797772	0.382029	1.16314	0.923322	1.46525	1.16 (0.92- 1.47)	0.2	0.92225
PSO	genus.Alistipes.id.968	Weighted median	13	-0.149479	0.15417	0.332259	-0.451652	0.152694	0.861156	0.636576	1.16497	0.86 (0.64- 1.16)	0.33	0.92225
PSO	genus.Allisonella.id.2174	Weighted median	8	-0.0369882	0.0690136	0.591989	-0.172255	0.0982784	0.963687	0.841765	1.10327	0.96 (0.84- 1.10)	0.59	0.92225
PSO	genus.Alloprevotella.id.961	Weighted median	5	-0.0574102	0.0898523	0.522862	-0.233521	0.1187	0.944207	0.791741	1.12603	0.94 (0.79- 1.13)	0.52	0.92225
PSO	genus.Anaerofilum.id.2053	Weighted median	10	-0.0436468	0.0770875	0.571259	-0.194738	0.107445	0.957292	0.82305	1.11343	0.96 (0.82- 1.11)	0.57	0.92225
PSO	genus.CandidatusSoleaferrea.id.11350	Weighted median	9	-0.0457351	0.0883262	0.604599	-0.218854	0.127384	0.955295	0.803439	1.13585	0.96 (0.80- 1.14)	0.6	0.92225
PSO	genus.Catenibacterium.id.2153	Weighted median	4	0.0182522	0.0992308	0.854063	-0.17624	0.212745	1.01842	0.838417	1.23707	1.02 (0.84- 1.24)	0.85	0.95625
PSO	genus.ChristensenellaceaeR.7group.id.11283	Weighted median	9	0.0786282	0.191451	0.681295	-0.296615	0.453872	1.0818	0.74333	1.5744	1.08 (0.74- 1.57)	0.68	0.935
PSO	genus.Barnesiella.id.944	Weighted median	13	-0.0761586	0.135621	0.574419	-0.341976	0.189658	0.926669	0.710365	1.20884	0.93 (0.71- 1.21)	0.57	0.92225
PSO	genus.Bifidobacterium.id.436	Weighted median	12	-0.0912875	0.116424	0.432984	-0.319479	0.136904	0.912755	0.726528	1.14672	0.91 (0.73- 1.15)	0.43	0.92225
PSO	genus.Bilophila.id.3170	Weighted median	13	-0.0469263	0.123498	0.703962	-0.288982	0.195129	0.954158	0.749026	1.21547	0.95 (0.75- 1.22)	0.7	0.935
PSO	genus.Blautia.id.1992	Weighted median	13	0.128215	0.143885	0.372877	-0.153799	0.41023	1.1368	0.857444	1.50716	1.14 (0.86- 1.51)	0.37	0.92225
PSO	genus.Butyricicoccus.id.2055	Weighted median	8	-0.101658	0.152479	0.50496	-0.400516	0.1972	0.903338	0.669974	1.21799	0.90 (0.67- 1.22)	0.5	0.92225
PSO	genus.Butyricimonas.id.945	Weighted median	13	-0.0182265	0.112786	0.871619	-0.239288	0.202835	0.981939	0.787188	1.22487	0.98 (0.79- 1.22)	0.87	0.95625
PSO	genus.Butyrivibrio.id.1993	Weighted median	15	0.00203489	0.0590184	0.972495	-0.113641	0.117711	1.00204	0.892578	1.12492	1.00 (0.89- 1.12)	0.97	0.97
PSO	genus.Enterorhabdus.id.820	Weighted median	6	0.1132	0.131006	0.387541	-0.143571	0.369971	1.11986	0.866259	1.44769	1.12 (0.87- 1.45)	0.39	0.92225
PSO	genus.Eisenbergiella.id.11304	Weighted median	11	0.0395619	0.0783025	0.613387	-0.113911	0.193035	1.04035	0.892337	1.21293	1.04 (0.89- 1.21)	0.61	0.92225
PSO	genus.Erysipelatoclostridium.id.11381	Weighted median	15	0.166201	0.0928619	0.0734919	-0.0158085	0.34821	1.18081	0.984316	1.41653	1.18 (0.98- 1.42)	0.07	0.92225
PSO	genus.ErysipelotrichaceaeUCG003.id.11384	Weighted median	16	-0.0124199	0.103576	0.904554	-0.21543	0.19059	0.987657	0.806195	1.20996	0.99 (0.81- 1.21)	0.9	0.95625
PSO	genus.Clostridiumsensustricto1.id.1873	Weighted median	7	0.0860494	0.160851	0.592675	-0.229219	0.401318	1.08986	0.795154	1.49379	1.09 (0.80- 1.49)	0.59	0.92225
PSO	genus.Collinsella.id.815	Weighted median	9	-0.096834	0.152378	0.525111	-0.395495	0.201827	0.907707	0.673347	1.22364	0.91 (0.67- 1.22)	0.53	0.92225
PSO	genus.Coprobacter.id.949	Weighted median	11	0.128782	0.105786	0.223458	-0.0785581	0.336122	1.13744	0.924448	1.39951	1.14 (0.92- 1.40)	0.22	0.92225
PSO	genus.Coprococcus1.id.11301	Weighted median	12	0.0523204	0.130282	0.687984	-0.203033	0.307674	1.05371	0.816251	1.36026	1.05 (0.82- 1.36)	0.69	0.935
PSO	genus.Coprococcus2.id.11302	Weighted median	8	-0.011983	0.146166	0.934661	-0.298468	0.274502	0.988089	0.741954	1.31588	0.99 (0.74- 1.32)	0.93	0.96431
PSO	genus.Coprococcus3.id.11303	Weighted median	9	-0.24051	0.157191	0.126005	-0.548604	0.0675844	0.786227	0.577756	1.06992	0.79 (0.58- 1.07)	0.13	0.92225
PSO	genus.DefluviitaleaceaeUCG011.id.11287	Weighted median	9	-0.0318411	0.108378	0.768913	-0.244261	0.180579	0.968661	0.783283	1.19791	0.97 (0.78- 1.20)	0.77	0.935
PSO	genus.Desulfovibrio.id.3173	Weighted median	10	-0.110888	0.112509	0.324332	-0.331406	0.109629	0.895039	0.717913	1.11586	0.90 (0.72- 1.12)	0.32	0.92225
PSO	genus.Dialister.id.2183	Weighted median	11	-0.258738	0.132012	0.0500012	-0.517483	6.06e-06	0.772025	0.596019	1.00001	0.77 (0.60- 1.00)	0.05	0.92225
PSO	genus.Dorea.id.1997	Weighted median	10	-0.028346	0.156265	0.856056	-0.334626	0.277934	0.972052	0.715606	1.3204	0.97 (0.72- 1.32)	0.86	0.95625
PSO	genus.Eggerthella.id.819	Weighted median	10	0.043529	0.0857687	0.611793	-0.124578	0.211636	1.04449	0.88287	1.2357	1.04 (0.88- 1.24)	0.61	0.92225
PSO	genus.Howardella.id.2000	Weighted median	10	0.0607074	0.0752146	0.419596	-0.0867132	0.208128	1.06259	0.91694	1.23137	1.06 (0.92- 1.23)	0.42	0.92225
PSO	genus.Hungatella.id.11306	Weighted median	5	-0.067056	0.118103	0.570188	-0.298538	0.164426	0.935143	0.741902	1.17872	0.94 (0.74- 1.18)	0.57	0.92225
PSO	genus.Intestinibacter.id.11345	Weighted median	15	0.0147132	0.112697	0.896127	-0.206173	0.235599	1.01482	0.813693	1.26567	1.01 (0.81- 1.27)	0.9	0.95625
PSO	genus.Escherichia.Shigella.id.3504	Weighted median	10	0.0836633	0.145247	0.56461	-0.201021	0.368347	1.08726	0.817895	1.44534	1.09 (0.82- 1.45)	0.56	0.92225
PSO	genus.Faecalibacterium.id.2057	Weighted median	10	-0.0470938	0.129539	0.716194	-0.30099	0.206802	0.953998	0.740085	1.22974	0.95 (0.74- 1.23)	0.72	0.935
PSO	genus.FamilyXIIIAD3011group.id.11293	Weighted median	13	-0.0432797	0.146962	0.768379	-0.331325	0.244766	0.957644	0.717972	1.27732	0.96 (0.72- 1.28)	0.77	0.935
PSO	genus.FamilyXIIIUCG001.id.11294	Weighted median	8	-0.0561226	0.139461	0.687371	-0.329467	0.217221	0.945423	0.719307	1.24262	0.95 (0.72- 1.24)	0.69	0.935
PSO	genus.Flavonifractor.id.2059	Weighted median	5	-0.190741	0.158012	0.227383	-0.500444	0.118963	0.826347	0.606261	1.12633	0.83 (0.61- 1.13)	0.23	0.92225
PSO	genus.Fusicatenibacter.id.11305	Weighted median	18	0.0202516	0.119231	0.865127	-0.213441	0.253945	1.02046	0.8078	1.2891	1.02 (0.81- 1.29)	0.87	0.95625
PSO	genus.Gordonibacter.id.821	Weighted median	11	-0.0491247	0.0732191	0.502266	-0.192634	0.0943846	0.952062	0.824784	1.09898	0.95 (0.82- 1.10)	0.5	0.92225
PSO	genus.Haemophilus.id.3698	Weighted median	9	0.12336	0.104889	0.239556	-0.082223	0.328943	1.13129	0.921067	1.3895	1.13 (0.92- 1.39)	0.24	0.92225
PSO	genus.Holdemanella.id.11393	Weighted median	11	0.0201641	0.0947245	0.831428	-0.165496	0.205824	1.02037	0.847473	1.22854	1.02 (0.85- 1.23)	0.83	0.95625
PSO	genus.Holdemania.id.2157	Weighted median	15	0.108382	0.0909717	0.233504	-0.0699227	0.286686	1.11447	0.932466	1.33201	1.11 (0.93- 1.33)	0.23	0.92225
PSO	genus.LachnospiraceaeUCG001.id.11321	Weighted median	13	0.084519	0.0926211	0.361493	-0.0970183	0.266056	1.08819	0.907539	1.30481	1.09 (0.91- 1.30)	0.36	0.92225
PSO	genus.LachnospiraceaeUCG004.id.11324	Weighted median	12	-0.0314215	0.12616	0.803314	-0.278695	0.215852	0.969067	0.756771	1.24092	0.97 (0.76- 1.24)	0.8	0.952
PSO	genus.LachnospiraceaeUCG008.id.11328	Weighted median	10	0.0751944	0.0929088	0.418322	-0.106907	0.257296	1.07809	0.898609	1.29343	1.08 (0.90- 1.29)	0.42	0.92225
PSO	genus.Intestinimonas.id.2062	Weighted median	16	0.0380279	0.101184	0.707044	-0.160293	0.236349	1.03876	0.851894	1.26662	1.04 (0.85- 1.27)	0.71	0.935
PSO	genus.Lachnoclostridium.id.11308	Weighted median	13	0.0386113	0.130029	0.766509	-0.216245	0.293467	1.03937	0.805538	1.34107	1.04 (0.81- 1.34)	0.77	0.935
PSO	genus.Lachnospira.id.2004	Weighted median	6	-0.221927	0.211775	0.294669	-0.637006	0.193153	0.800974	0.528873	1.21307	0.80 (0.53- 1.21)	0.29	0.92225
PSO	genus.LachnospiraceaeFCS020group.id.11314	Weighted median	12	0.162069	0.115006	0.15877	-0.0633429	0.387481	1.17594	0.938622	1.47326	1.18 (0.94- 1.47)	0.16	0.92225
PSO	genus.LachnospiraceaeNC2004group.id.11316	Weighted median	9	0.00752827	0.107386	0.94411	-0.202948	0.218005	1.00756	0.816321	1.24359	1.01 (0.82- 1.24)	0.94	0.96431
PSO	genus.LachnospiraceaeND3007group.id.11317	Weighted median	3	0.0824744	0.265606	0.75617	-0.438113	0.603062	1.08597	0.645253	1.82771	1.09 (0.65- 1.83)	0.76	0.935
PSO	genus.LachnospiraceaeNK4A136group.id.11319	Weighted median	15	0.0120914	0.117144	0.91779	-0.21751	0.241693	1.01216	0.804519	1.2734	1.01 (0.80- 1.27)	0.92	0.96431
PSO	genus.Parabacteroides.id.954	Weighted median	5	0.16095	0.182393	0.377543	-0.196541	0.51844	1.17463	0.821568	1.67941	1.17 (0.82- 1.68)	0.38	0.92225
PSO	genus.Paraprevotella.id.962	Weighted median	13	-0.0722791	0.0831249	0.384561	-0.235204	0.0906458	0.930271	0.79041	1.09488	0.93 (0.79- 1.09)	0.38	0.92225
PSO	genus.LachnospiraceaeUCG010.id.11330	Weighted median	10	-0.0301314	0.137193	0.826161	-0.299031	0.238768	0.970318	0.741537	1.26968	0.97 (0.74- 1.27)	0.83	0.95625
PSO	genus.Lactobacillus.id.1837	Weighted median	8	0.026528	0.104239	0.799116	-0.177781	0.230837	1.02688	0.837126	1.25965	1.03 (0.84- 1.26)	0.8	0.952
PSO	genus.Lactococcus.id.1851	Weighted median	9	0.0999347	0.0875409	0.25363	-0.0716454	0.271515	1.1051	0.930861	1.31195	1.11 (0.93- 1.31)	0.25	0.92225
PSO	genus.Marvinbryantia.id.2005	Weighted median	10	-0.0853488	0.14119	0.545514	-0.362081	0.191383	0.918192	0.696226	1.21092	0.92 (0.70- 1.21)	0.55	0.92225
PSO	genus.Methanobrevibacter.id.123	Weighted median	6	-0.0125809	0.0904404	0.889365	-0.189844	0.164682	0.987498	0.827088	1.17902	0.99 (0.83- 1.18)	0.89	0.95625
PSO	genus.Odoribacter.id.952	Weighted median	7	-0.178416	0.152264	0.241295	-0.476854	0.120021	0.836594	0.620733	1.12752	0.84 (0.62- 1.13)	0.24	0.92225
PSO	genus.Olsenella.id.822	Weighted median	11	0.0536005	0.0694355	0.440147	-0.0824932	0.189694	1.05506	0.920818	1.20888	1.06 (0.92- 1.21)	0.44	0.92225
PSO	genus.Oscillibacter.id.2063	Weighted median	13	-0.102101	0.0977697	0.296345	-0.29373	0.0895275	0.902938	0.745478	1.09366	0.90 (0.75- 1.09)	0.3	0.92225
PSO	genus.Oscillospira.id.2064	Weighted median	8	0.125167	0.139924	0.371035	-0.149084	0.399419	1.13334	0.861497	1.49096	1.13 (0.86- 1.49)	0.37	0.92225
PSO	genus.Oxalobacter.id.2978	Weighted median	11	-0.00499248	0.0713064	0.944182	-0.144753	0.134768	0.99502	0.865236	1.14427	1.00 (0.87- 1.14)	0.94	0.96431
PSO	genus.Romboutsia.id.11347	Weighted median	13	-0.0445216	0.121335	0.71367	-0.282338	0.193294	0.956455	0.754019	1.21324	0.96 (0.75- 1.21)	0.71	0.935
PSO	genus.Roseburia.id.2012	Weighted median	14	0.00510737	0.140233	0.970947	-0.26975	0.279965	1.00512	0.76357	1.32308	1.01 (0.76- 1.32)	0.97	0.97
PSO	genus.Parasutterella.id.2892	Weighted median	14	-0.22451	0.107028	0.0359344	-0.434285	-0.0147344	0.798908	0.647728	0.985374	0.80 (0.65- 0.99)	0.036	0.92225
PSO	genus.Peptococcus.id.2037	Weighted median	12	0.0646451	0.0800167	0.419151	-0.0921877	0.221478	1.06678	0.911934	1.24792	1.07 (0.91- 1.25)	0.42	0.92225
PSO	genus.Phascolarctobacterium.id.2168	Weighted median	9	-0.0628916	0.126235	0.618337	-0.310313	0.18453	0.939045	0.733217	1.20265	0.94 (0.73- 1.20)	0.62	0.92225
PSO	genus.Prevotella7.id.11182	Weighted median	11	-0.0748632	0.0637738	0.240441	-0.19986	0.0501335	0.92787	0.818845	1.05141	0.93 (0.82- 1.05)	0.24	0.92225
PSO	genus.Prevotella9.id.11183	Weighted median	15	-0.196522	0.0933099	0.0351942	-0.379409	-0.0136342	0.821584	0.684266	0.986458	0.82 (0.68- 0.99)	0.035	0.92225
PSO	genus.RikenellaceaeRC9gutgroup.id.11191	Weighted median	11	-0.0894689	0.0603677	0.138322	-0.20779	0.0288517	0.914417	0.812378	1.02927	0.91 (0.81- 1.03)	0.14	0.92225
PSO	genus.RuminococcaceaeUCG005.id.11363	Weighted median	14	-0.0653199	0.118189	0.580489	-0.296971	0.166331	0.936768	0.743065	1.18096	0.94 (0.74- 1.18)	0.58	0.92225
PSO	genus.RuminococcaceaeUCG009.id.11366	Weighted median	11	0.0615919	0.0968668	0.52488	-0.128267	0.251451	1.06353	0.879618	1.28589	1.06 (0.88- 1.29)	0.52	0.92225
PSO	genus.RuminococcaceaeUCG010.id.11367	Weighted median	6	-0.00956666	0.160312	0.952414	-0.323778	0.304645	0.990479	0.723411	1.35614	0.99 (0.72- 1.36)	0.95	0.966239
PSO	genus.Ruminiclostridium5.id.11355	Weighted median	11	-0.0718682	0.143732	0.617063	-0.353582	0.209846	0.930654	0.702168	1.23349	0.93 (0.70- 1.23)	0.62	0.92225
PSO	genus.Ruminiclostridium6.id.11356	Weighted median	16	-0.116745	0.120289	0.33178	-0.352511	0.119022	0.889812	0.702921	1.12639	0.89 (0.70- 1.13)	0.33	0.92225
PSO	genus.Ruminiclostridium9.id.11357	Weighted median	9	-0.185747	0.170237	0.275226	-0.519412	0.147918	0.830484	0.59487	1.15942	0.83 (0.59- 1.16)	0.28	0.92225
PSO	genus.RuminococcaceaeNK4A214group.id.11358	Weighted median	13	0.0419638	0.121613	0.730049	-0.196397	0.280325	1.04286	0.821686	1.32356	1.04 (0.82- 1.32)	0.73	0.935
PSO	genus.RuminococcaceaeUCG002.id.11360	Weighted median	21	-0.166715	0.100725	0.0978924	-0.364135	0.030705	0.846441	0.694797	1.03118	0.85 (0.69- 1.03)	0.1	0.92225
PSO	genus.RuminococcaceaeUCG003.id.11361	Weighted median	12	0.0572623	0.125816	0.649018	-0.189337	0.303862	1.05893	0.827507	1.35508	1.06 (0.83- 1.36)	0.65	0.935
PSO	genus.RuminococcaceaeUCG004.id.11362	Weighted median	11	0.013494	0.100703	0.893404	-0.183884	0.210872	1.01359	0.832032	1.23475	1.01 (0.83- 1.23)	0.89	0.95625
PSO	genus.Terrisporobacter.id.11348	Weighted median	5	-0.212652	0.13419	0.113032	-0.475664	0.0503602	0.808438	0.621472	1.05165	0.81 (0.62- 1.05)	0.11	0.92225
PSO	genus.Turicibacter.id.2162	Weighted median	10	0.0965989	0.109061	0.375761	-0.11716	0.310358	1.10142	0.889443	1.36391	1.10 (0.89- 1.36)	0.38	0.92225
PSO	genus.RuminococcaceaeUCG011.id.11368	Weighted median	8	-0.0759386	0.0743878	0.307327	-0.221739	0.0698615	0.926873	0.801125	1.07236	0.93 (0.80- 1.07)	0.31	0.92225
PSO	genus.RuminococcaceaeUCG013.id.11370	Weighted median	11	-0.164583	0.130036	0.205629	-0.419453	0.0902868	0.848247	0.657406	1.09449	0.85 (0.66- 1.09)	0.21	0.92225
PSO	genus.RuminococcaceaeUCG014.id.11371	Weighted median	11	-0.016868	0.124036	0.891827	-0.259978	0.226242	0.983273	0.771068	1.25388	0.98 (0.77- 1.25)	0.89	0.95625
PSO	genus.Ruminococcus1.id.11373	Weighted median	10	0.0498968	0.124951	0.689649	-0.195006	0.2948	1.05116	0.822829	1.34286	1.05 (0.82- 1.34)	0.69	0.935
PSO	genus.Ruminococcus2.id.11374	Weighted median	15	0.0572561	0.115186	0.619137	-0.168509	0.283021	1.05893	0.844924	1.32713	1.06 (0.84- 1.33)	0.62	0.92225
PSO	genus.Sellimonas.id.14369	Weighted median	9	0.0355965	0.0687815	0.604786	-0.0992152	0.170408	1.03624	0.905548	1.18579	1.04 (0.91- 1.19)	0.6	0.92225
PSO	genus.Senegalimassilia.id.11160	Weighted median	5	0.0511335	0.176534	0.772083	-0.294874	0.397141	1.05246	0.744625	1.48757	1.05 (0.74- 1.49)	0.77	0.935
PSO	genus.Slackia.id.825	Weighted median	6	-0.0652164	0.109016	0.549687	-0.278887	0.148454	0.936865	0.756625	1.16004	0.94 (0.76- 1.16)	0.55	0.92225
PSO	genus.Streptococcus.id.1853	Weighted median	15	-0.133395	0.134205	0.320238	-0.396437	0.129646	0.875119	0.672713	1.13843	0.88 (0.67- 1.14)	0.32	0.92225
PSO	genus.Subdoligranulum.id.2070	Weighted median	11	0.0554807	0.132829	0.676177	-0.204864	0.315825	1.05705	0.814758	1.37139	1.06 (0.81- 1.37)	0.68	0.935
PSO	genus.Sutterella.id.2896	Weighted median	12	-0.1171	0.120312	0.330405	-0.352912	0.118712	0.889496	0.702639	1.12605	0.89 (0.70- 1.13)	0.33	0.92225
PSO	genus.Tyzzerella3.id.11335	Weighted median	13	-0.0636999	0.084071	0.448635	-0.228479	0.101079	0.938287	0.795743	1.10636	0.94 (0.80- 1.11)	0.45	0.92225
PSO	genus.Veillonella.id.2198	Weighted median	6	-0.13359	0.134023	0.318875	-0.396275	0.129094	0.874949	0.672822	1.1378	0.87 (0.67- 1.14)	0.32	0.92225
PSO	genus.Victivallis.id.2256	Weighted median	10	-0.0322963	0.0712937	0.650546	-0.172032	0.107439	0.96822	0.841952	1.11342	0.97 (0.84- 1.11)	0.65	0.935
