# Supplementary material for: The causal relationship between gut microbiota and immune skin diseases: A bidirectional Mendelian randomization
Source: PLoS One. 2024 Mar 21;19(3):e0298443. doi: 10.1371/journal.pone.0298443 (PMC10956797; doi:10.1371/journal.pone.0298443)
Supplement: S3 Table — (XLSX) [file pone.0298443.s003.xlsx]

## Sheet: Sheet1
outcome	exposure	method	nsnp	b	se	pval	lo_ci	up_ci	or	or_lci95	or_uci95	estimate	pvalue	FDR	Heterogeneity_Pvalue	pleiotropy_test_Pvalue	MR_power
AD	genus..Eubacteriumxylanophilumgroup.id.14375	Inverse variance weighted	9	0.0749328	0.099439	0.451116	-0.119967	0.269833	1.07781	0.886949	1.30975	1.08 (0.89- 1.31)	0.45	0.914058	0.00950806	0.487453	0.28412
AD	genus..Eubacteriumventriosumgroup.id.11341	Inverse variance weighted	15	0.0648266	0.0604899	0.283858	-0.0537336	0.183387	1.06697	0.947685	1.20128	1.07 (0.95- 1.20)	0.28	0.914058	0.322205	0.133429	0.252721
AD	genus..Ruminococcusgauvreauiigroup.id.11342	Inverse variance weighted	12	0.0116584	0.0616605	0.850035	-0.109196	0.132513	1.01173	0.896555	1.14169	1.01 (0.90- 1.14)	0.85	0.993592	0.341021	0.541443	0.0551569
AD	genus..Ruminococcusgnavusgroup.id.14376	Inverse variance weighted	11	-0.00972898	0.0532552	0.855044	-0.114109	0.0946511	0.990318	0.892161	1.09928	0.99 (0.89- 1.10)	0.86	0.993592	0.116901	0.0149646	0.0560898
AD	genus..Clostridiuminnocuumgroup.id.14397	Inverse variance weighted	8	0.0384353	0.0409686	0.34816	-0.0418632	0.118734	1.03918	0.959001	1.12607	1.04 (0.96- 1.13)	0.35	0.914058	0.365831	0.443909	0.201248
AD	genus..Eubacteriumbrachygroup.id.11296	Inverse variance weighted	10	-0.0772831	0.0367672	0.035557	-0.149347	-0.00521939	0.925628	0.86127	0.994794	0.93 (0.86- 0.99)	0.036	0.68	0.512953	0.789687	0.61202
AD	genus..Eubacteriumcoprostanoligenesgroup.id.11375	Inverse variance weighted	13	-0.136412	0.0846316	0.106999	-0.30229	0.0294661	0.872483	0.739124	1.0299	0.87 (0.74- 1.03)	0.11	0.818125	0.0969057	0.896943	0.570778
AD	genus..Eubacteriumeligensgroup.id.14372	Inverse variance weighted	7	0.000554258	0.0831508	0.994682	-0.162421	0.16353	1.00055	0.850083	1.17766	1.00 (0.85- 1.18)	0.99	0.99839	0.437016	0.482299	0.0500092
AD	genus..Eubacteriumfissicatenagroup.id.14373	Inverse variance weighted	9	0.0203924	0.0480785	0.671458	-0.0738415	0.114626	1.0206	0.928819	1.12145	1.02 (0.93- 1.12)	0.67	0.983571	0.151226	0.891421	0.0876421
AD	genus..Eubacteriumhalliigroup.id.11338	Inverse variance weighted	14	-0.00280576	0.0731832	0.969418	-0.146245	0.140633	0.997198	0.863946	1.151	1.00 (0.86- 1.15)	0.97	0.996752	0.0355526	0.289	0.0503355
AD	genus..Eubacteriumnodatumgroup.id.11297	Inverse variance weighted	11	0.0441429	0.0354179	0.212638	-0.0252762	0.113562	1.04513	0.975041	1.12026	1.05 (0.98- 1.12)	0.21	0.872667	0.26991	0.656307	0.317517
AD	genus..Eubacteriumoxidoreducensgroup.id.11339	Inverse variance weighted	5	-0.00188404	0.0585103	0.974312	-0.116564	0.112796	0.998118	0.889973	1.1194	1.00 (0.89- 1.12)	0.97	0.996752	0.853995	0.550287	0.0501624
AD	genus..Eubacteriumrectalegroup.id.14374	Inverse variance weighted	8	-0.0418508	0.093144	0.653206	-0.224413	0.140712	0.959013	0.798985	1.15109	0.96 (0.80- 1.15)	0.65	0.983571	0.233077	0.302683	0.0964248
AD	genus..Eubacteriumruminantiumgroup.id.11340	Inverse variance weighted	18	-0.00920781	0.0354042	0.794805	-0.0786001	0.0601844	0.990834	0.92441	1.06203	0.99 (0.92- 1.06)	0.79	0.983571	0.467073	0.425195	0.058644
AD	genus.Anaerostipes.id.1991	Inverse variance weighted	13	-0.0485057	0.0664408	0.465354	-0.17873	0.0817182	0.952652	0.836332	1.08515	0.95 (0.84- 1.09)	0.47	0.914058	0.941269	0.998526	0.139287
AD	genus.Anaerotruncus.id.2054	Inverse variance weighted	13	0.0566599	0.0675369	0.4015	-0.0757126	0.189032	1.0583	0.927083	1.20808	1.06 (0.93- 1.21)	0.4	0.914058	0.331726	0.0672078	0.182563
AD	genus.Bacteroides.id.918	Inverse variance weighted	9	0.111533	0.0760747	0.142622	-0.0375735	0.260639	1.11799	0.963124	1.29776	1.12 (0.96- 1.30)	0.14	0.872667	0.488365	0.54234	0.425431
AD	genus..Ruminococcustorquesgroup.id.14377	Inverse variance weighted	9	0.0239717	0.0838707	0.775018	-0.140415	0.188358	1.02426	0.868998	1.20727	1.02 (0.87- 1.21)	0.78	0.983571	0.75819	0.791896	0.0681653
AD	genus.Actinomyces.id.423	Inverse variance weighted	7	-0.0604307	0.0598609	0.312726	-0.177758	0.0568966	0.941359	0.837145	1.05855	0.94 (0.84- 1.06)	0.31	0.914058	0.317754	0.100123	0.218954
AD	genus.Adlercreutzia.id.812	Inverse variance weighted	8	-0.0457512	0.0592116	0.439716	-0.161806	0.0703036	0.95528	0.850606	1.07283	0.96 (0.85- 1.07)	0.44	0.914058	0.63971	0.794199	0.16374
AD	genus.Akkermansia.id.4037	Inverse variance weighted	11	-0.00467828	0.058782	0.936566	-0.119891	0.110534	0.995333	0.887017	1.11687	1.00 (0.89- 1.12)	0.94	0.996752	0.393169	0.978338	0.0509292
AD	genus.Alistipes.id.968	Inverse variance weighted	13	0.0168015	0.0711521	0.813328	-0.122657	0.15626	1.01694	0.884567	1.16913	1.02 (0.88- 1.17)	0.81	0.983571	0.591849	0.786385	0.0583467
AD	genus.Allisonella.id.2174	Inverse variance weighted	8	0.0255303	0.0410064	0.533552	-0.0548422	0.105903	1.02586	0.946634	1.11171	1.03 (0.95- 1.11)	0.53	0.914058	0.213245	0.25602	0.122778
AD	genus.Alloprevotella.id.961	Inverse variance weighted	5	-0.040636	0.0532003	0.444968	-0.144909	0.0636366	0.960179	0.865101	1.06571	0.96 (0.87- 1.07)	0.44	0.914058	0.222126	0.541274	0.167735
AD	genus.Anaerofilum.id.2053	Inverse variance weighted	10	-0.0560186	0.0404093	0.165661	-0.135221	0.0231836	0.945522	0.873523	1.02345	0.95 (0.87- 1.02)	0.17	0.872667	0.716034	0.178521	0.320419
AD	genus.CandidatusSoleaferrea.id.11350	Inverse variance weighted	9	-0.0718508	0.0618827	0.245609	-0.193141	0.0494392	0.93067	0.824366	1.05068	0.93 (0.82- 1.05)	0.25	0.901515	0.0798515	0.947136	0.518835
AD	genus.Catenibacterium.id.2153	Inverse variance weighted	4	-0.039801	0.052776	0.45076	-0.143242	0.0636399	0.960981	0.866544	1.06571	0.96 (0.87- 1.07)	0.45	0.914058	0.81263	0.640472	0.122229
AD	genus.ChristensenellaceaeR.7group.id.11283	Inverse variance weighted	9	-0.214869	0.0806408	0.00770981	-0.372925	-0.0568131	0.806647	0.688717	0.944771	0.81 (0.69- 0.94)	0.0077	0.45815	0.443149	0.157951	0.782787
AD	genus.Barnesiella.id.944	Inverse variance weighted	13	0.0655048	0.0593746	0.26992	-0.0508694	0.181879	1.0677	0.950403	1.19947	1.07 (0.95- 1.20)	0.27	0.914058	0.950756	0.352396	0.27291
AD	genus.Bifidobacterium.id.436	Inverse variance weighted	12	-0.0361576	0.0528448	0.493835	-0.139733	0.0674183	0.964488	0.86959	1.06974	0.96 (0.87- 1.07)	0.49	0.914058	0.549435	0.559293	0.12232
AD	genus.Bilophila.id.3170	Inverse variance weighted	13	-0.0311974	0.059324	0.598971	-0.147472	0.0850777	0.969284	0.862886	1.0888	0.97 (0.86- 1.09)	0.6	0.952	0.457784	0.746249	0.0951185
AD	genus.Blautia.id.1992	Inverse variance weighted	13	0.00728649	0.067718	0.914313	-0.125441	0.140014	1.00731	0.882108	1.15029	1.01 (0.88- 1.15)	0.91	0.996752	0.985756	0.38428	0.0518685
AD	genus.Butyricicoccus.id.2055	Inverse variance weighted	8	0.0249624	0.0724745	0.730523	-0.117088	0.167012	1.02528	0.889507	1.18177	1.03 (0.89- 1.18)	0.73	0.983571	0.760405	0.409428	0.0719186
AD	genus.Butyricimonas.id.945	Inverse variance weighted	13	0.0389349	0.054878	0.478026	-0.0686259	0.146496	1.0397	0.933676	1.15777	1.04 (0.93- 1.16)	0.48	0.914058	0.801705	0.857777	0.156022
AD	genus.Butyrivibrio.id.1993	Inverse variance weighted	15	-0.0511827	0.0266279	0.0545875	-0.103373	0.001008	0.950105	0.90179	1.00101	0.95 (0.90- 1.00)	0.05	0.68	0.591347	0.444323	0.499445
AD	genus.Enterorhabdus.id.820	Inverse variance weighted	6	0.0558281	0.06493	0.389888	-0.0714346	0.183091	1.05742	0.931057	1.20092	1.06 (0.93- 1.20)	0.39	0.914058	0.984071	0.897608	0.245228
AD	genus.Eisenbergiella.id.11304	Inverse variance weighted	11	0.0228193	0.0406489	0.57454	-0.0568524	0.102491	1.02308	0.944733	1.10793	1.02 (0.94- 1.11)	0.57	0.942083	0.688262	0.271128	0.0927813
AD	genus.Erysipelatoclostridium.id.11381	Inverse variance weighted	15	0.042685	0.0465544	0.359203	-0.0485616	0.133932	1.04361	0.952599	1.14331	1.04 (0.95- 1.14)	0.36	0.914058	0.382439	0.170884	0.184331
AD	genus.ErysipelotrichaceaeUCG003.id.11384	Inverse variance weighted	16	-0.0609941	0.0600093	0.309434	-0.178612	0.0566241	0.940829	0.83643	1.05826	0.94 (0.84- 1.06)	0.31	0.914058	0.155155	0.271022	0.250746
AD	genus.Clostridiumsensustricto1.id.1873	Inverse variance weighted	7	-0.07069	0.0872135	0.41763	-0.241629	0.100249	0.931751	0.785348	1.10545	0.93 (0.79- 1.11)	0.42	0.914058	0.129413	0.429368	0.20972
AD	genus.Collinsella.id.815	Inverse variance weighted	9	0.0671795	0.0910015	0.460379	-0.111184	0.245542	1.06949	0.894775	1.27831	1.07 (0.89- 1.28)	0.46	0.914058	0.196593	0.541734	0.206995
AD	genus.Coprobacter.id.949	Inverse variance weighted	11	0.0595077	0.0626036	0.341834	-0.0631954	0.182211	1.06131	0.93876	1.19987	1.06 (0.94- 1.20)	0.34	0.914058	0.0318769	0.888052	0.410812
AD	genus.Coprococcus1.id.11301	Inverse variance weighted	12	-0.0262507	0.0612572	0.668264	-0.146315	0.0938134	0.974091	0.863886	1.09835	0.97 (0.86- 1.10)	0.67	0.983571	0.598493	0.25481	0.0782781
AD	genus.Coprococcus2.id.11302	Inverse variance weighted	8	-0.00525849	0.0729325	0.942522	-0.148206	0.137689	0.994755	0.862253	1.14762	0.99 (0.86- 1.15)	0.94	0.996752	0.360061	0.504269	0.0509613
AD	genus.Coprococcus3.id.11303	Inverse variance weighted	9	-0.0578907	0.0909198	0.524306	-0.236093	0.120312	0.943753	0.789707	1.12785	0.94 (0.79- 1.13)	0.52	0.914058	0.221289	0.170524	0.136016
AD	genus.DefluviitaleaceaeUCG011.id.11287	Inverse variance weighted	9	-0.0161245	0.0567241	0.776209	-0.127304	0.0950546	0.984005	0.880466	1.09972	0.98 (0.88- 1.10)	0.78	0.983571	0.686668	0.307882	0.0632067
AD	genus.Desulfovibrio.id.3173	Inverse variance weighted	10	-0.000157398	0.0554229	0.997734	-0.108786	0.108472	0.999843	0.896922	1.11457	1.00 (0.90- 1.11)	1	1	0.488601	0.953078	0.0500013
AD	genus.Dialister.id.2183	Inverse variance weighted	11	-0.161261	0.0595465	0.00676587	-0.277972	-0.0445499	0.85107	0.757318	0.956428	0.85 (0.76- 0.96)	0.0068	0.45815	0.685713	0.653611	0.774034
AD	genus.Dorea.id.1997	Inverse variance weighted	10	0.0826678	0.0836457	0.323001	-0.0812777	0.246613	1.08618	0.921938	1.27968	1.09 (0.92- 1.28)	0.32	0.914058	0.288419	0.781735	0.270172
AD	genus.Eggerthella.id.819	Inverse variance weighted	10	0.0910534	0.0502682	0.0700866	-0.00747233	0.189579	1.09533	0.992556	1.20874	1.10 (0.99- 1.21)	0.07	0.68	0.173074	0.124732	0.662343
AD	genus.Howardella.id.2000	Inverse variance weighted	10	-0.00827676	0.0326178	0.799689	-0.0722076	0.0556541	0.991757	0.930338	1.05723	0.99 (0.93- 1.06)	0.8	0.983571	0.497769	0.330102	0.0574579
AD	genus.Hungatella.id.11306	Inverse variance weighted	5	-0.0096323	0.0753753	0.898314	-0.157368	0.138103	0.990414	0.85439	1.14809	0.99 (0.85- 1.15)	0.9	0.996752	0.0841621	0.911284	0.0540066
AD	genus.Intestinibacter.id.11345	Inverse variance weighted	15	-0.00138155	0.0568408	0.980609	-0.112789	0.110026	0.998619	0.893339	1.11631	1.00 (0.89- 1.12)	0.98	0.996752	0.203927	0.402973	0.0500897
AD	genus.Escherichia.Shigella.id.3504	Inverse variance weighted	10	0.0444952	0.0658618	0.499304	-0.0845939	0.173584	1.0455	0.918885	1.18956	1.05 (0.92- 1.19)	0.5	0.914058	0.577218	0.803105	0.161457
AD	genus.Faecalibacterium.id.2057	Inverse variance weighted	10	0.0543251	0.076616	0.478289	-0.0958422	0.204492	1.05583	0.908607	1.2269	1.06 (0.91- 1.23)	0.48	0.914058	0.072672	0.0354936	0.197642
AD	genus.FamilyXIIIAD3011group.id.11293	Inverse variance weighted	13	0.060874	0.0799639	0.446496	-0.0958551	0.217603	1.06277	0.908596	1.24309	1.06 (0.91- 1.24)	0.45	0.914058	0.0389279	0.568508	0.224852
AD	genus.FamilyXIIIUCG001.id.11294	Inverse variance weighted	8	-0.134947	0.0734276	0.0660886	-0.278865	0.00897122	0.873762	0.756642	1.00901	0.87 (0.76- 1.01)	0.07	0.68	0.348224	0.868062	0.586372
AD	genus.Flavonifractor.id.2059	Inverse variance weighted	5	-0.0241019	0.119198	0.83976	-0.257729	0.209525	0.976186	0.772805	1.23309	0.98 (0.77- 1.23)	0.84	0.993592	0.0722161	0.371359	0.0680018
AD	genus.Fusicatenibacter.id.11305	Inverse variance weighted	18	-0.0351173	0.0676978	0.603945	-0.167805	0.0975704	0.965492	0.845519	1.10249	0.97 (0.85- 1.10)	0.6	0.952	0.104983	0.906919	0.102965
AD	genus.Gordonibacter.id.821	Inverse variance weighted	11	-0.0320995	0.0343753	0.35041	-0.0994751	0.0352761	0.96841	0.905313	1.03591	0.97 (0.91- 1.04)	0.35	0.914058	0.379127	0.49603	0.212527
AD	genus.Haemophilus.id.3698	Inverse variance weighted	9	-0.0414201	0.0574737	0.471106	-0.154068	0.0712283	0.959426	0.857213	1.07383	0.96 (0.86- 1.07)	0.47	0.914058	0.213424	0.414348	0.173406
AD	genus.Holdemanella.id.11393	Inverse variance weighted	11	0.0133009	0.0426123	0.754936	-0.0702192	0.096821	1.01339	0.932189	1.10166	1.01 (0.93- 1.10)	0.75	0.983571	0.895482	0.648413	0.0650517
AD	genus.Holdemania.id.2157	Inverse variance weighted	15	0.082969	0.0508842	0.102987	-0.0167641	0.182702	1.08651	0.983376	1.20046	1.09 (0.98- 1.20)	0.1	0.793333	0.173319	0.212302	0.646878
AD	genus.LachnospiraceaeUCG001.id.11321	Inverse variance weighted	13	0.0715776	0.0575318	0.213449	-0.0411848	0.18434	1.0742	0.959652	1.20242	1.07 (0.96- 1.20)	0.21	0.872667	0.125353	0.338064	0.41487
AD	genus.LachnospiraceaeUCG004.id.11324	Inverse variance weighted	12	0.0265085	0.0643159	0.680221	-0.0995505	0.152568	1.02686	0.905244	1.16482	1.03 (0.91- 1.16)	0.68	0.983571	0.741246	0.403682	0.0751143
AD	genus.LachnospiraceaeUCG008.id.11328	Inverse variance weighted	10	0.0555663	0.044956	0.216453	-0.0325475	0.14368	1.05714	0.967976	1.15451	1.06 (0.97- 1.15)	0.22	0.872667	0.851414	0.650564	0.285472
AD	genus.Intestinimonas.id.2062	Inverse variance weighted	16	-0.108825	0.0477926	0.0227853	-0.202498	-0.015151	0.896888	0.816688	0.984963	0.90 (0.82- 0.98)	0.023	0.5474	0.614571	0.108539	0.740422
AD	genus.Lachnoclostridium.id.11308	Inverse variance weighted	13	-0.0965457	0.0778974	0.215199	-0.249225	0.0561332	0.907968	0.779405	1.05774	0.91 (0.78- 1.06)	0.22	0.872667	0.135287	0.144997	0.342435
AD	genus.Lachnospira.id.2004	Inverse variance weighted	6	-0.036757	0.152791	0.809888	-0.336228	0.262714	0.96391	0.71446	1.30045	0.96 (0.71- 1.30)	0.81	0.983571	0.0382123	0.219116	0.0718199
AD	genus.LachnospiraceaeFCS020group.id.11314	Inverse variance weighted	12	-0.047263	0.0718538	0.510688	-0.188096	0.0935704	0.953836	0.828535	1.09809	0.95 (0.83- 1.10)	0.51	0.914058	0.0993082	0.0220513	0.165008
AD	genus.LachnospiraceaeNC2004group.id.11316	Inverse variance weighted	9	-0.0217408	0.0473565	0.646171	-0.11456	0.071078	0.978494	0.891759	1.07366	0.98 (0.89- 1.07)	0.65	0.983571	0.767794	0.346151	0.078604
AD	genus.LachnospiraceaeND3007group.id.11317	Inverse variance weighted	3	0.249492	0.134383	0.0633726	-0.0138995	0.512883	1.28337	0.986197	1.6701	1.28 (0.99- 1.67)	0.06	0.68	0.429856	0.582019	0.608083
AD	genus.LachnospiraceaeNK4A136group.id.11319	Inverse variance weighted	15	0.0323789	0.0510194	0.525664	-0.0676192	0.132377	1.03291	0.934616	1.14154	1.03 (0.93- 1.14)	0.53	0.914058	0.49059	0.152658	0.102965
AD	genus.Parabacteroides.id.954	Inverse variance weighted	5	0.148633	0.0986894	0.132049	-0.0447981	0.342064	1.16025	0.956191	1.40785	1.16 (0.96- 1.41)	0.13	0.872667	0.575427	0.867424	0.561909
AD	genus.Paraprevotella.id.962	Inverse variance weighted	13	-0.0100693	0.0390669	0.796604	-0.0866405	0.0665018	0.989981	0.917007	1.06876	0.99 (0.92- 1.07)	0.8	0.983571	0.847825	0.0519044	0.0577165
AD	genus.LachnospiraceaeUCG010.id.11330	Inverse variance weighted	10	-0.0202005	0.0789586	0.798077	-0.174959	0.134558	0.980002	0.839491	1.14403	0.98 (0.84- 1.14)	0.8	0.983571	0.187424	0.261622	0.0665951
AD	genus.Lactobacillus.id.1837	Inverse variance weighted	8	0.0559583	0.0456993	0.220768	-0.0336124	0.145529	1.05755	0.966946	1.15665	1.06 (0.97- 1.16)	0.22	0.872667	0.661595	0.686709	0.265532
AD	genus.Lactococcus.id.1851	Inverse variance weighted	9	0.0440062	0.0484527	0.363757	-0.0509611	0.138974	1.04499	0.950316	1.14909	1.04 (0.95- 1.15)	0.36	0.914058	0.139026	0.242456	0.271315
AD	genus.Marvinbryantia.id.2005	Inverse variance weighted	10	-0.0165945	0.0655408	0.800119	-0.145054	0.111865	0.983542	0.864975	1.11836	0.98 (0.86- 1.12)	0.8	0.983571	0.402131	0.72642	0.0607771
AD	genus.Methanobrevibacter.id.123	Inverse variance weighted	6	0.0121903	0.0683837	0.858517	-0.121842	0.146222	1.01226	0.885288	1.15745	1.01 (0.89- 1.16)	0.86	0.993592	0.0697355	0.796706	0.0621219
AD	genus.Odoribacter.id.952	Inverse variance weighted	7	0.0510241	0.0794399	0.520679	-0.104678	0.206726	1.05235	0.900614	1.22965	1.05 (0.90- 1.23)	0.52	0.914058	0.59278	0.972577	0.121246
AD	genus.Olsenella.id.822	Inverse variance weighted	11	-0.00275595	0.0324362	0.932289	-0.066331	0.0608191	0.997248	0.935821	1.06271	1.00 (0.94- 1.06)	0.93	0.996752	0.953545	0.729543	0.0508446
AD	genus.Oscillibacter.id.2063	Inverse variance weighted	13	-0.0236764	0.0620717	0.70288	-0.145337	0.0979842	0.976602	0.864731	1.10295	0.98 (0.86- 1.10)	0.7	0.983571	0.0330458	0.329795	0.0922228
AD	genus.Oscillospira.id.2064	Inverse variance weighted	8	-0.0167544	0.0676766	0.804471	-0.1494	0.115892	0.983385	0.861224	1.12287	0.98 (0.86- 1.12)	0.8	0.983571	0.317746	0.481864	0.0595836
AD	genus.Oxalobacter.id.2978	Inverse variance weighted	11	-0.001233	0.0398265	0.975302	-0.079293	0.076827	0.998768	0.923769	1.07986	1.00 (0.92- 1.08)	0.98	0.996752	0.2322	0.784626	0.0501718
AD	genus.Romboutsia.id.11347	Inverse variance weighted	13	-0.00759333	0.0577026	0.895305	-0.12069	0.105504	0.992435	0.886308	1.11127	0.99 (0.89- 1.11)	0.9	0.996752	0.673147	0.281573	0.0527194
AD	genus.Roseburia.id.2012	Inverse variance weighted	14	-0.0855223	0.0712323	0.229902	-0.225138	0.054093	0.918033	0.798406	1.05558	0.92 (0.80- 1.06)	0.23	0.882903	0.238501	0.722305	0.356419
AD	genus.Parasutterella.id.2892	Inverse variance weighted	14	-0.00497835	0.0465984	0.91492	-0.0963113	0.0863546	0.995034	0.908181	1.09019	1.00 (0.91- 1.09)	0.91	0.996752	0.775327	0.696554	0.0514864
AD	genus.Peptococcus.id.2037	Inverse variance weighted	12	-0.061239	0.0427831	0.152321	-0.145094	0.022616	0.940598	0.864941	1.02287	0.94 (0.86- 1.02)	0.15	0.872667	0.204582	0.226261	0.474519
AD	genus.Phascolarctobacterium.id.2168	Inverse variance weighted	9	-0.0391179	0.0631032	0.535321	-0.1628	0.0845643	0.961637	0.849761	1.08824	0.96 (0.85- 1.09)	0.54	0.918	0.533109	0.988535	0.111813
AD	genus.Prevotella7.id.11182	Inverse variance weighted	11	-0.0597996	0.0332804	0.0723607	-0.125029	0.00542995	0.941953	0.882471	1.00544	0.94 (0.88- 1.01)	0.07	0.68	0.748819	0.994629	0.493221
AD	genus.Prevotella9.id.11183	Inverse variance weighted	15	-0.075644	0.0427014	0.0764835	-0.159339	0.00805073	0.927146	0.852708	1.00808	0.93 (0.85- 1.01)	0.08	0.68	0.790732	0.391743	0.490099
AD	genus.RikenellaceaeRC9gutgroup.id.11191	Inverse variance weighted	11	-0.0181282	0.0326313	0.578522	-0.0820855	0.0458291	0.982035	0.921193	1.0469	0.98 (0.92- 1.05)	0.58	0.945479	0.406975	0.903688	0.098769
AD	genus.RuminococcaceaeUCG005.id.11363	Inverse variance weighted	14	0.0569443	0.0760686	0.454103	-0.0921501	0.206039	1.0586	0.911968	1.2288	1.06 (0.91- 1.23)	0.45	0.914058	0.017611	0.88377	0.221256
AD	genus.RuminococcaceaeUCG009.id.11366	Inverse variance weighted	11	-0.0195347	0.0528794	0.711815	-0.123178	0.0841089	0.980655	0.884106	1.08775	0.98 (0.88- 1.09)	0.71	0.983571	0.200786	0.434251	0.0767602
AD	genus.RuminococcaceaeUCG010.id.11367	Inverse variance weighted	6	-0.0770233	0.0963282	0.423947	-0.265827	0.11178	0.925868	0.766572	1.11827	0.93 (0.77- 1.12)	0.42	0.914058	0.15574	0.277472	0.20273
AD	genus.Ruminiclostridium5.id.11355	Inverse variance weighted	11	-0.0902952	0.0706879	0.201469	-0.228844	0.0482531	0.913661	0.795453	1.04944	0.91 (0.80- 1.05)	0.2	0.872667	0.546192	0.344105	0.335179
AD	genus.Ruminiclostridium6.id.11356	Inverse variance weighted	16	0.0901729	0.0523121	0.0847536	-0.0123589	0.192705	1.09436	0.987717	1.21252	1.09 (0.99- 1.21)	0.08	0.68	0.946509	0.512989	0.554277
AD	genus.Ruminiclostridium9.id.11357	Inverse variance weighted	9	0.0337023	0.100136	0.736444	-0.162563	0.229968	1.03428	0.849962	1.25856	1.03 (0.85- 1.26)	0.74	0.983571	0.144939	0.193208	0.0931603
AD	genus.RuminococcaceaeNK4A214group.id.11358	Inverse variance weighted	13	0.149128	0.0598671	0.0127392	0.0317882	0.266467	1.16082	1.0323	1.30534	1.16 (1.03- 1.31)	0.013	0.515667	0.493858	0.44293	0.87341
AD	genus.RuminococcaceaeUCG002.id.11360	Inverse variance weighted	21	0.0597663	0.0465723	0.199386	-0.0315154	0.151048	1.06159	0.968976	1.16305	1.06 (0.97- 1.16)	0.2	0.872667	0.423794	0.902943	0.307565
AD	genus.RuminococcaceaeUCG003.id.11361	Inverse variance weighted	12	-0.11102	0.0602758	0.0654957	-0.22916	0.00712104	0.894921	0.795201	1.00715	0.89 (0.80- 1.01)	0.07	0.68	0.3774	0.988639	0.502431
AD	genus.RuminococcaceaeUCG004.id.11362	Inverse variance weighted	11	0.00136329	0.0524306	0.979256	-0.101401	0.104127	1.00136	0.903571	1.10974	1.00 (0.90- 1.11)	0.98	0.996752	0.775298	0.5881	0.050093
AD	genus.Terrisporobacter.id.11348	Inverse variance weighted	5	0.0992847	0.0683292	0.146214	-0.0346405	0.23321	1.10438	0.965953	1.26265	1.10 (0.97- 1.26)	0.15	0.872667	0.955847	0.923009	0.466438
AD	genus.Turicibacter.id.2162	Inverse variance weighted	10	0.0653141	0.0522502	0.21129	-0.0370963	0.167724	1.06749	0.963583	1.18261	1.07 (0.96- 1.18)	0.21	0.872667	0.555171	0.772938	0.329868
AD	genus.RuminococcaceaeUCG011.id.11368	Inverse variance weighted	8	0.0843251	0.0368403	0.0220831	0.0121181	0.156532	1.08798	1.01219	1.16945	1.09 (1.01- 1.17)	0.022	0.5474	0.888161	0.865005	0.667022
AD	genus.RuminococcaceaeUCG013.id.11370	Inverse variance weighted	11	-0.0795295	0.084442	0.346283	-0.245036	0.0859768	0.923551	0.782676	1.08978	0.92 (0.78- 1.09)	0.35	0.914058	0.0839291	0.721099	0.263402
AD	genus.RuminococcaceaeUCG014.id.11371	Inverse variance weighted	11	0.0480098	0.070693	0.497055	-0.0905485	0.186568	1.04918	0.91343	1.20511	1.05 (0.91- 1.21)	0.5	0.914058	0.126786	0.223874	0.176671
AD	genus.Ruminococcus1.id.11373	Inverse variance weighted	10	0.00243097	0.0651987	0.970257	-0.125358	0.13022	1.00243	0.882181	1.13908	1.00 (0.88- 1.14)	0.97	0.996752	0.978761	0.631182	0.0502202
AD	genus.Ruminococcus2.id.11374	Inverse variance weighted	15	-0.0170412	0.0544523	0.754314	-0.123768	0.0896853	0.983103	0.883585	1.09383	0.98 (0.88- 1.09)	0.75	0.983571	0.282886	0.258423	0.0638167
AD	genus.Sellimonas.id.14369	Inverse variance weighted	9	0.0534687	0.0382213	0.161836	-0.021445	0.128382	1.05492	0.978783	1.13699	1.05 (0.98- 1.14)	0.16	0.872667	0.19587	0.966013	0.474587
AD	genus.Senegalimassilia.id.11160	Inverse variance weighted	5	-0.0412805	0.0728654	0.571033	-0.184097	0.101536	0.95956	0.831855	1.10687	0.96 (0.83- 1.11)	0.57	0.942083	0.398685	0.21299	0.126151
AD	genus.Slackia.id.825	Inverse variance weighted	6	0.010393	0.060683	0.864014	-0.108546	0.129332	1.01045	0.897138	1.13807	1.01 (0.90- 1.14)	0.86	0.993592	0.401726	0.322828	0.0559051
AD	genus.Streptococcus.id.1853	Inverse variance weighted	15	0.0293151	0.0723144	0.685195	-0.112421	0.171051	1.02975	0.893668	1.18655	1.03 (0.89- 1.19)	0.69	0.983571	0.113616	0.162093	0.0878793
AD	genus.Subdoligranulum.id.2070	Inverse variance weighted	11	-0.0112746	0.0691089	0.870407	-0.146728	0.124179	0.988789	0.863529	1.13222	0.99 (0.86- 1.13)	0.87	0.995481	0.339806	0.250747	0.05408
AD	genus.Sutterella.id.2896	Inverse variance weighted	12	0.0262334	0.0591347	0.657316	-0.0896706	0.142137	1.02658	0.914232	1.15273	1.03 (0.91- 1.15)	0.66	0.983571	0.516572	0.238922	0.0744964
AD	genus.Tyzzerella3.id.11335	Inverse variance weighted	13	0.0296193	0.0455176	0.515226	-0.0595952	0.118834	1.03006	0.942146	1.12618	1.03 (0.94- 1.13)	0.52	0.914058	0.109829	0.98459	0.155499
AD	genus.Veillonella.id.2198	Inverse variance weighted	6	-0.0847492	0.0715362	0.236135	-0.22496	0.0554617	0.918743	0.798548	1.05703	0.92 (0.80- 1.06)	0.24	0.8925	0.659593	0.225783	0.287202
AD	genus.Victivallis.id.2256	Inverse variance weighted	10	0.0479672	0.0445825	0.281964	-0.0394146	0.135349	1.04914	0.961352	1.14494	1.05 (0.96- 1.14)	0.28	0.914058	0.0830536	0.146113	0.401295
AD	genus..Eubacteriumxylanophilumgroup.id.14375	MR Egger	9	0.285954	0.305624	0.380605	-0.313069	0.884977	1.33103	0.731199	2.42293	1.33 (0.73- 2.42)	0.38	0.912877	0.0088838
AD	genus..Eubacteriumventriosumgroup.id.11341	MR Egger	15	0.465118	0.256553	0.0929852	-0.0377257	0.967961	1.5922	0.962977	2.63257	1.59 (0.96- 2.63)	0.09	0.912877	0.42902
AD	genus..Ruminococcusgauvreauiigroup.id.11342	MR Egger	12	0.172559	0.262293	0.525465	-0.341536	0.686655	1.18834	0.710678	1.98706	1.19 (0.71- 1.99)	0.53	0.912877	0.296324
AD	genus..Ruminococcusgnavusgroup.id.14376	MR Egger	11	0.593589	0.205645	0.0179873	0.190525	0.996654	1.81047	1.20988	2.7092	1.81 (1.21- 2.71)	0.018	0.912877	0.69523
AD	genus..Clostridiuminnocuumgroup.id.14397	MR Egger	8	-0.130889	0.210876	0.557628	-0.544205	0.282427	0.877315	0.580303	1.32635	0.88 (0.58- 1.33)	0.56	0.912877	0.33331
AD	genus..Eubacteriumbrachygroup.id.11296	MR Egger	10	-0.0374738	0.149023	0.807795	-0.329559	0.254612	0.96322	0.719241	1.28996	0.96 (0.72- 1.29)	0.81	0.96757	0.42045
AD	genus..Eubacteriumcoprostanoligenesgroup.id.11375	MR Egger	13	-0.18076	0.346038	0.611771	-0.858995	0.497475	0.834636	0.423588	1.64456	0.83 (0.42- 1.64)	0.61	0.930641	0.0679378
AD	genus..Eubacteriumeligensgroup.id.14372	MR Egger	7	0.242137	0.329704	0.495677	-0.404083	0.888357	1.27397	0.667589	2.43113	1.27 (0.67- 2.43)	0.5	0.912877	0.383694
AD	genus..Eubacteriumfissicatenagroup.id.14373	MR Egger	9	0.0574932	0.267076	0.835695	-0.465976	0.580963	1.05918	0.627522	1.78776	1.06 (0.63- 1.79)	0.84	0.96757	0.101707
AD	genus..Eubacteriumhalliigroup.id.11338	MR Egger	14	0.143642	0.150627	0.359086	-0.151586	0.438871	1.15447	0.859344	1.55095	1.15 (0.86- 1.55)	0.36	0.912877	0.0453852
AD	genus..Eubacteriumnodatumgroup.id.11297	MR Egger	11	-0.0295786	0.164399	0.861201	-0.3518	0.292643	0.970855	0.703421	1.33996	0.97 (0.70- 1.34)	0.86	0.96757	0.216166
AD	genus..Eubacteriumoxidoreducensgroup.id.11339	MR Egger	5	0.138515	0.217279	0.569122	-0.287351	0.564381	1.14857	0.750248	1.75836	1.15 (0.75- 1.76)	0.57	0.916622	0.827099
AD	genus..Eubacteriumrectalegroup.id.14374	MR Egger	8	-0.402983	0.333143	0.27191	-1.05594	0.249977	0.668324	0.347865	1.284	0.67 (0.35- 1.28)	0.27	0.912877	0.264142
AD	genus..Eubacteriumruminantiumgroup.id.11340	MR Egger	18	0.0834492	0.11868	0.492071	-0.149164	0.316062	1.08703	0.861428	1.37172	1.09 (0.86- 1.37)	0.49	0.912877	0.44337
AD	genus.Anaerostipes.id.1991	MR Egger	13	-0.0480681	0.240908	0.845489	-0.520247	0.424111	0.953069	0.594374	1.52823	0.95 (0.59- 1.53)	0.85	0.96757	0.907476
AD	genus.Anaerotruncus.id.2054	MR Egger	13	-0.296553	0.185227	0.137676	-0.659599	0.0664923	0.743376	0.517059	1.06875	0.74 (0.52- 1.07)	0.14	0.912877	0.584331
AD	genus.Bacteroides.id.918	MR Egger	9	0.360294	0.395911	0.393058	-0.415691	1.13628	1.43375	0.659884	3.11516	1.43 (0.66- 3.12)	0.39	0.912877	0.42441
AD	genus..Ruminococcustorquesgroup.id.14377	MR Egger	9	0.0947036	0.271309	0.737308	-0.437063	0.62647	1.09933	0.645931	1.87099	1.10 (0.65- 1.87)	0.74	0.96757	0.669834
AD	genus.Actinomyces.id.423	MR Egger	7	0.187072	0.134751	0.223725	-0.0770389	0.451183	1.20571	0.925854	1.57017	1.21 (0.93- 1.57)	0.22	0.912877	0.703529
AD	genus.Adlercreutzia.id.812	MR Egger	8	-0.116091	0.264614	0.676222	-0.634735	0.402553	0.890394	0.530076	1.49564	0.89 (0.53- 1.50)	0.68	0.943793	0.532114
AD	genus.Akkermansia.id.4037	MR Egger	11	0.000935578	0.21042	0.996549	-0.411489	0.41336	1.00094	0.662663	1.51189	1.00 (0.66- 1.51)	1	1	0.307469
AD	genus.Alistipes.id.968	MR Egger	13	0.109895	0.342686	0.754458	-0.561769	0.781558	1.11616	0.570199	2.18487	1.12 (0.57- 2.18)	0.75	0.96757	0.512681
AD	genus.Allisonella.id.2174	MR Egger	8	0.356494	0.266568	0.229574	-0.16598	0.878968	1.42831	0.847063	2.40841	1.43 (0.85- 2.41)	0.23	0.912877	0.269522
AD	genus.Alloprevotella.id.961	MR Egger	5	-0.37882	0.495368	0.500086	-1.34974	0.5921	0.684669	0.259307	1.80778	0.68 (0.26- 1.81)	0.5	0.912877	0.176946
AD	genus.Anaerofilum.id.2053	MR Egger	10	-0.375487	0.220366	0.126798	-0.807405	0.0564314	0.686955	0.446014	1.05805	0.69 (0.45- 1.06)	0.13	0.912877	0.851513
AD	genus.CandidatusSoleaferrea.id.11350	MR Egger	9	-0.118003	0.674873	0.866146	-1.44075	1.20475	0.888693	0.236749	3.33592	0.89 (0.24- 3.34)	0.87	0.96757	0.0500421
AD	genus.Catenibacterium.id.2153	MR Egger	4	0.319361	0.661264	0.676824	-0.976717	1.61544	1.37625	0.376545	5.0301	1.38 (0.38- 5.03)	0.68	0.943793	0.720337
AD	genus.ChristensenellaceaeR.7group.id.11283	MR Egger	9	0.196314	0.272334	0.494362	-0.337461	0.730089	1.21691	0.71358	2.07526	1.22 (0.71- 2.08)	0.49	0.912877	0.610933
AD	genus.Barnesiella.id.944	MR Egger	13	-0.162278	0.241974	0.516281	-0.636547	0.31199	0.850205	0.529116	1.36614	0.85 (0.53- 1.37)	0.52	0.912877	0.961592
AD	genus.Bifidobacterium.id.436	MR Egger	12	0.0365097	0.131404	0.786792	-0.221041	0.294061	1.03718	0.801684	1.34187	1.04 (0.80- 1.34)	0.79	0.96757	0.492349
AD	genus.Bilophila.id.3170	MR Egger	13	0.0669678	0.302101	0.82863	-0.52515	0.659085	1.06926	0.591467	1.93302	1.07 (0.59- 1.93)	0.83	0.96757	0.384063
AD	genus.Blautia.id.1992	MR Egger	13	-0.143318	0.17947	0.441445	-0.495079	0.208443	0.866478	0.609522	1.23176	0.87 (0.61- 1.23)	0.44	0.912877	0.990137
AD	genus.Butyricicoccus.id.2055	MR Egger	8	0.132944	0.141727	0.384436	-0.144841	0.41073	1.14219	0.86516	1.50792	1.14 (0.87- 1.51)	0.38	0.912877	0.759791
AD	genus.Butyricimonas.id.945	MR Egger	13	0.00467866	0.194623	0.981252	-0.376783	0.38614	1.00469	0.686065	1.47129	1.00 (0.69- 1.47)	0.98	1	0.735398
AD	genus.Butyrivibrio.id.1993	MR Egger	15	-0.13894	0.114384	0.246089	-0.363132	0.0852516	0.87028	0.695494	1.08899	0.87 (0.70- 1.09)	0.25	0.912877	0.563686
AD	genus.Enterorhabdus.id.820	MR Egger	6	0.0776199	0.171745	0.674729	-0.259	0.41424	1.08071	0.771823	1.51322	1.08 (0.77- 1.51)	0.67	0.943793	0.956075
AD	genus.Eisenbergiella.id.11304	MR Egger	11	0.372708	0.30119	0.24723	-0.217623	0.96304	1.45166	0.804428	2.61965	1.45 (0.80- 2.62)	0.25	0.912877	0.738453
AD	genus.Erysipelatoclostridium.id.11381	MR Egger	15	-0.204609	0.176456	0.267089	-0.550464	0.141246	0.814966	0.576682	1.15171	0.81 (0.58- 1.15)	0.27	0.912877	0.460526
AD	genus.ErysipelotrichaceaeUCG003.id.11384	MR Egger	16	-0.234164	0.162366	0.171243	-0.552401	0.0840732	0.791232	0.575566	1.08771	0.79 (0.58- 1.09)	0.17	0.912877	0.176688
AD	genus.Clostridiumsensustricto1.id.1873	MR Egger	7	-0.252376	0.22944	0.321465	-0.702079	0.197327	0.776953	0.495554	1.21814	0.78 (0.50- 1.22)	0.32	0.912877	0.125396
AD	genus.Collinsella.id.815	MR Egger	9	0.285584	0.353434	0.445662	-0.407147	0.978314	1.33054	0.665546	2.65997	1.33 (0.67- 2.66)	0.45	0.912877	0.163187
AD	genus.Coprobacter.id.949	MR Egger	11	0.0233954	0.257941	0.929717	-0.482169	0.52896	1.02367	0.617442	1.69717	1.02 (0.62- 1.70)	0.93	0.988125	0.0199414
AD	genus.Coprococcus1.id.11301	MR Egger	12	-0.198253	0.154995	0.229748	-0.502043	0.105538	0.820162	0.605293	1.11131	0.82 (0.61- 1.11)	0.23	0.912877	0.648933
AD	genus.Coprococcus2.id.11302	MR Egger	8	-0.425008	0.595902	0.502495	-1.59298	0.74296	0.653765	0.20332	2.10215	0.65 (0.20- 2.10)	0.5	0.912877	0.311671
AD	genus.Coprococcus3.id.11303	MR Egger	9	-0.76651	0.471541	0.148075	-1.69073	0.157712	0.464632	0.184385	1.17083	0.46 (0.18- 1.17)	0.15	0.912877	0.33252
AD	genus.DefluviitaleaceaeUCG011.id.11287	MR Egger	9	0.200345	0.204873	0.360702	-0.201206	0.601896	1.22182	0.817744	1.82558	1.22 (0.82- 1.83)	0.36	0.912877	0.728143
AD	genus.Desulfovibrio.id.3173	MR Egger	10	-0.00977544	0.168356	0.955122	-0.339752	0.320201	0.990272	0.711947	1.37741	0.99 (0.71- 1.38)	0.96	1	0.390293
AD	genus.Dialister.id.2183	MR Egger	11	-0.271212	0.24429	0.295692	-0.75002	0.207597	0.762455	0.472357	1.23072	0.76 (0.47- 1.23)	0.3	0.912877	0.616281
AD	genus.Dorea.id.1997	MR Egger	10	0.148399	0.245784	0.562714	-0.333336	0.630135	1.15998	0.716529	1.87786	1.16 (0.72- 1.88)	0.56	0.912877	0.218818
AD	genus.Eggerthella.id.819	MR Egger	10	-0.261415	0.210545	0.249548	-0.674083	0.151253	0.769962	0.509624	1.16329	0.77 (0.51- 1.16)	0.25	0.912877	0.314334
AD	genus.Howardella.id.2000	MR Egger	10	0.125963	0.133507	0.373047	-0.135712	0.387638	1.13424	0.873094	1.4735	1.13 (0.87- 1.47)	0.37	0.912877	0.505653
AD	genus.Hungatella.id.11306	MR Egger	5	-0.0724796	0.526276	0.899184	-1.10398	0.959022	0.930085	0.331548	2.60914	0.93 (0.33- 2.61)	0.9	0.973636	0.0426135
AD	genus.Intestinibacter.id.11345	MR Egger	15	-0.155087	0.186817	0.421435	-0.521249	0.211074	0.85634	0.593778	1.235	0.86 (0.59- 1.24)	0.42	0.912877	0.195629
AD	genus.Escherichia.Shigella.id.3504	MR Egger	10	0.0945869	0.205198	0.657104	-0.307601	0.496775	1.0992	0.735209	1.64341	1.10 (0.74- 1.64)	0.66	0.943793	0.482623
AD	genus.Faecalibacterium.id.2057	MR Egger	10	0.311407	0.118468	0.0302435	0.0792087	0.543604	1.36534	1.08243	1.7222	1.37 (1.08- 1.72)	0.03	0.912877	0.363536
AD	genus.FamilyXIIIAD3011group.id.11293	MR Egger	13	0.284934	0.389925	0.480214	-0.47932	1.04919	1.32967	0.619204	2.85533	1.33 (0.62- 2.86)	0.48	0.912877	0.0312581
AD	genus.FamilyXIIIUCG001.id.11294	MR Egger	8	-0.175345	0.246082	0.502881	-0.657666	0.306976	0.839167	0.518059	1.35931	0.84 (0.52- 1.36)	0.5	0.912877	0.254159
AD	genus.Flavonifractor.id.2059	MR Egger	5	-0.500585	0.469372	0.364408	-1.42055	0.419384	0.606176	0.24158	1.52102	0.61 (0.24- 1.52)	0.36	0.912877	0.0985159
AD	genus.Fusicatenibacter.id.11305	MR Egger	18	-0.0649843	0.260919	0.806484	-0.576386	0.446417	0.937082	0.561926	1.5627	0.94 (0.56- 1.56)	0.81	0.96757	0.0783744
AD	genus.Gordonibacter.id.821	MR Egger	11	0.0708615	0.149356	0.646482	-0.221877	0.3636	1.07343	0.801014	1.4385	1.07 (0.80- 1.44)	0.65	0.943793	0.337726
AD	genus.Haemophilus.id.3698	MR Egger	9	0.060152	0.130819	0.659592	-0.196253	0.316557	1.062	0.821804	1.37239	1.06 (0.82- 1.37)	0.66	0.943793	0.203231
AD	genus.Holdemanella.id.11393	MR Egger	11	-0.0406108	0.121993	0.746837	-0.279717	0.198495	0.960203	0.755998	1.21957	0.96 (0.76- 1.22)	0.75	0.96757	0.858616
AD	genus.Holdemania.id.2157	MR Egger	15	-0.10529	0.151855	0.500288	-0.402925	0.192346	0.900064	0.668362	1.21209	0.90 (0.67- 1.21)	0.5	0.912877	0.218756
AD	genus.LachnospiraceaeUCG001.id.11321	MR Egger	13	0.314218	0.248991	0.233062	-0.173803	0.80224	1.36919	0.840462	2.23053	1.37 (0.84- 2.23)	0.23	0.912877	0.133379
AD	genus.LachnospiraceaeUCG004.id.11324	MR Egger	12	-0.200174	0.267807	0.472	-0.725076	0.324729	0.818589	0.484288	1.38366	0.82 (0.48- 1.38)	0.47	0.912877	0.732571
AD	genus.LachnospiraceaeUCG008.id.11328	MR Egger	10	0.160339	0.227181	0.500358	-0.284935	0.605613	1.17391	0.752063	1.83238	1.17 (0.75- 1.83)	0.5	0.912877	0.801553
AD	genus.Intestinimonas.id.2062	MR Egger	16	0.102828	0.132399	0.450285	-0.156673	0.36233	1.1083	0.854983	1.43667	1.11 (0.85- 1.44)	0.45	0.912877	0.769263
AD	genus.Lachnoclostridium.id.11308	MR Egger	13	-0.47225	0.250527	0.086103	-0.963284	0.018783	0.623597	0.381638	1.01896	0.62 (0.38- 1.02)	0.09	0.912877	0.221283
AD	genus.Lachnospira.id.2004	MR Egger	6	-1.20578	0.814716	0.212976	-2.80262	0.391068	0.29946	0.060651	1.47856	0.30 (0.06- 1.48)	0.21	0.912877	0.10373
AD	genus.LachnospiraceaeFCS020group.id.11314	MR Egger	12	0.33573	0.152649	0.0524985	0.0365372	0.634923	1.39896	1.03721	1.88688	1.40 (1.04- 1.89)	0.05	0.912877	0.442879
AD	genus.LachnospiraceaeNC2004group.id.11316	MR Egger	9	0.166634	0.192438	0.415229	-0.210545	0.543813	1.18132	0.810143	1.72256	1.18 (0.81- 1.72)	0.42	0.912877	0.793044
AD	genus.LachnospiraceaeND3007group.id.11317	MR Egger	3	2.04202	2.33023	0.541903	-2.52522	6.60927	7.70619	0.0800408	741.938	7.71 (0.08-741.94)	0.54	0.912877	0.303338
AD	genus.LachnospiraceaeNK4A136group.id.11319	MR Egger	15	0.166613	0.102032	0.126451	-0.0333684	0.366595	1.1813	0.967182	1.44281	1.18 (0.97- 1.44)	0.13	0.912877	0.597997
AD	genus.Parabacteroides.id.954	MR Egger	5	0.258839	0.614608	0.702001	-0.945793	1.46347	1.29543	0.388372	4.32093	1.30 (0.39- 4.32)	0.7	0.946591	0.413281
AD	genus.Paraprevotella.id.962	MR Egger	13	0.299938	0.147501	0.0668517	0.0108357	0.58904	1.34978	1.01089	1.80226	1.35 (1.01- 1.80)	0.07	0.912877	0.996554
AD	genus.LachnospiraceaeUCG010.id.11330	MR Egger	10	-0.288832	0.235375	0.254664	-0.750167	0.172503	0.749138	0.472288	1.18828	0.75 (0.47- 1.19)	0.25	0.912877	0.228026
AD	genus.Lactobacillus.id.1837	MR Egger	8	0.0101834	0.117357	0.933676	-0.219836	0.240203	1.01024	0.80265	1.27151	1.01 (0.80- 1.27)	0.93	0.988125	0.568756
AD	genus.Lactococcus.id.1851	MR Egger	9	-0.215967	0.208918	0.335644	-0.625446	0.193512	0.805762	0.535023	1.2135	0.81 (0.54- 1.21)	0.34	0.912877	0.190671
AD	genus.Marvinbryantia.id.2005	MR Egger	10	0.0781841	0.270448	0.779862	-0.451894	0.608262	1.08132	0.636421	1.83724	1.08 (0.64- 1.84)	0.78	0.96757	0.322639
AD	genus.Methanobrevibacter.id.123	MR Egger	6	0.0877553	0.28472	0.773302	-0.470296	0.645807	1.09172	0.624817	1.90753	1.09 (0.62- 1.91)	0.77	0.96757	0.0402376
AD	genus.Odoribacter.id.952	MR Egger	7	0.0425178	0.248482	0.870847	-0.444508	0.529543	1.04343	0.64114	1.69816	1.04 (0.64- 1.70)	0.87	0.96757	0.463559
AD	genus.Olsenella.id.822	MR Egger	11	0.0338341	0.107588	0.760326	-0.177038	0.244707	1.03441	0.837748	1.27725	1.03 (0.84- 1.28)	0.76	0.96757	0.92825
AD	genus.Oscillibacter.id.2063	MR Egger	13	0.209445	0.236877	0.395508	-0.254835	0.673725	1.23299	0.775045	1.96153	1.23 (0.78- 1.96)	0.4	0.912877	0.0390991
AD	genus.Oscillospira.id.2064	MR Egger	8	-0.23171	0.295172	0.462314	-0.810248	0.346827	0.793176	0.444748	1.41457	0.79 (0.44- 1.41)	0.46	0.912877	0.279433
AD	genus.Oxalobacter.id.2978	MR Egger	11	0.0528297	0.196489	0.794093	-0.332288	0.437948	1.05425	0.71728	1.54952	1.05 (0.72- 1.55)	0.79	0.96757	0.174851
AD	genus.Romboutsia.id.11347	MR Egger	13	0.170333	0.167392	0.330741	-0.157756	0.498423	1.1857	0.854058	1.64612	1.19 (0.85- 1.65)	0.33	0.912877	0.707597
AD	genus.Roseburia.id.2012	MR Egger	14	-0.163677	0.227107	0.484895	-0.608808	0.281453	0.849016	0.543999	1.32505	0.85 (0.54- 1.33)	0.48	0.912877	0.190176
AD	genus.Parasutterella.id.2892	MR Egger	14	-0.053106	0.129172	0.688227	-0.306283	0.200071	0.948279	0.736178	1.22149	0.95 (0.74- 1.22)	0.69	0.943793	0.719169
AD	genus.Peptococcus.id.2037	MR Egger	12	-0.259877	0.159552	0.134412	-0.572598	0.0528443	0.771146	0.564058	1.05427	0.77 (0.56- 1.05)	0.13	0.912877	0.255058
AD	genus.Phascolarctobacterium.id.2168	MR Egger	9	-0.0434206	0.295795	0.887434	-0.623178	0.536337	0.957509	0.536237	1.70973	0.96 (0.54- 1.71)	0.89	0.973636	0.425506
AD	genus.Prevotella7.id.11182	MR Egger	11	-0.0584821	0.193262	0.769068	-0.437276	0.320312	0.943195	0.645793	1.37756	0.94 (0.65- 1.38)	0.77	0.96757	0.663137
AD	genus.Prevotella9.id.11183	MR Egger	15	0.0276449	0.12416	0.827264	-0.21571	0.270999	1.02803	0.805969	1.31127	1.03 (0.81- 1.31)	0.83	0.96757	0.786683
AD	genus.RikenellaceaeRC9gutgroup.id.11191	MR Egger	11	0.00818166	0.214169	0.970361	-0.41159	0.427954	1.00822	0.662596	1.53411	1.01 (0.66- 1.53)	0.97	1	0.321212
AD	genus.RuminococcaceaeUCG005.id.11363	MR Egger	14	0.0867694	0.214813	0.69337	-0.334265	0.507804	1.09065	0.715864	1.66164	1.09 (0.72- 1.66)	0.69	0.943793	0.0113155
AD	genus.RuminococcaceaeUCG009.id.11366	MR Egger	11	-0.182569	0.206336	0.399279	-0.586988	0.22185	0.833127	0.555999	1.24838	0.83 (0.56- 1.25)	0.4	0.912877	0.186738
AD	genus.RuminococcaceaeUCG010.id.11367	MR Egger	6	0.215685	0.250259	0.437373	-0.274822	0.706192	1.24071	0.759708	2.02626	1.24 (0.76- 2.03)	0.44	0.912877	0.21912
AD	genus.Ruminiclostridium5.id.11355	MR Egger	11	0.195917	0.295217	0.523558	-0.38271	0.774543	1.21643	0.682011	2.1696	1.22 (0.68- 2.17)	0.52	0.912877	0.548817
AD	genus.Ruminiclostridium6.id.11356	MR Egger	16	0.173055	0.1341	0.217785	-0.0897803	0.43589	1.18893	0.914132	1.54634	1.19 (0.91- 1.55)	0.22	0.912877	0.937717
AD	genus.Ruminiclostridium9.id.11357	MR Egger	9	-0.565443	0.426729	0.226763	-1.40183	0.270945	0.568108	0.246146	1.3112	0.57 (0.25- 1.31)	0.23	0.912877	0.227198
AD	genus.RuminococcaceaeNK4A214group.id.11358	MR Egger	13	-0.00055155	0.197363	0.99782	-0.387383	0.38628	0.999449	0.678831	1.4715	1.00 (0.68- 1.47)	1	1	0.461875
AD	genus.RuminococcaceaeUCG002.id.11360	MR Egger	21	0.073964	0.124416	0.559199	-0.169892	0.31782	1.07677	0.843756	1.37413	1.08 (0.84- 1.37)	0.56	0.912877	0.362915
AD	genus.RuminococcaceaeUCG003.id.11361	MR Egger	12	-0.108139	0.207211	0.613118	-0.514272	0.297994	0.897503	0.597936	1.34715	0.90 (0.60- 1.35)	0.61	0.930641	0.297369
AD	genus.RuminococcaceaeUCG004.id.11362	MR Egger	11	0.161481	0.289892	0.591083	-0.406707	0.729669	1.17525	0.665839	2.07439	1.18 (0.67- 2.07)	0.59	0.930641	0.725417
AD	genus.Terrisporobacter.id.11348	MR Egger	5	0.119724	0.206315	0.60243	-0.284654	0.524101	1.12719	0.752274	1.68894	1.13 (0.75- 1.69)	0.6	0.930641	0.884504
AD	genus.Turicibacter.id.2162	MR Egger	10	0.000473684	0.223427	0.99836	-0.437443	0.43839	1.00047	0.645686	1.55021	1.00 (0.65- 1.55)	1	1	0.462952
AD	genus.RuminococcaceaeUCG011.id.11368	MR Egger	8	0.116337	0.184137	0.550818	-0.244572	0.477245	1.12337	0.78304	1.61163	1.12 (0.78- 1.61)	0.55	0.912877	0.817063
AD	genus.RuminococcaceaeUCG013.id.11370	MR Egger	11	0.00834715	0.254377	0.974539	-0.490232	0.506927	1.00838	0.612484	1.66018	1.01 (0.61- 1.66)	0.97	1	0.0600342
AD	genus.RuminococcaceaeUCG014.id.11371	MR Egger	11	-0.143401	0.161683	0.398199	-0.4603	0.173498	0.866406	0.631094	1.18946	0.87 (0.63- 1.19)	0.4	0.912877	0.175051
AD	genus.Ruminococcus1.id.11373	MR Egger	10	0.082783	0.173713	0.646426	-0.257694	0.42326	1.08631	0.772832	1.52693	1.09 (0.77- 1.53)	0.65	0.943793	0.969301
AD	genus.Ruminococcus2.id.11374	MR Egger	15	0.122187	0.129464	0.362485	-0.131562	0.375936	1.12997	0.876725	1.45635	1.13 (0.88- 1.46)	0.36	0.912877	0.312778
AD	genus.Sellimonas.id.14369	MR Egger	9	0.0430036	0.240499	0.863152	-0.428374	0.514381	1.04394	0.651568	1.6726	1.04 (0.65- 1.67)	0.86	0.96757	0.134273
AD	genus.Senegalimassilia.id.11160	MR Egger	5	0.380127	0.27692	0.263465	-0.162637	0.922891	1.46247	0.8499	2.51655	1.46 (0.85- 2.52)	0.26	0.912877	0.666456
AD	genus.Slackia.id.825	MR Egger	6	-0.425335	0.391301	0.338163	-1.19229	0.341615	0.653551	0.303527	1.40722	0.65 (0.30- 1.41)	0.34	0.912877	0.42703
AD	genus.Streptococcus.id.1853	MR Egger	15	-0.333357	0.254324	0.212623	-0.831831	0.165117	0.716514	0.435251	1.17953	0.72 (0.44- 1.18)	0.21	0.912877	0.174027
AD	genus.Subdoligranulum.id.2070	MR Egger	11	0.185757	0.174091	0.313751	-0.155461	0.526976	1.20413	0.85602	1.6938	1.20 (0.86- 1.69)	0.31	0.912877	0.382095
AD	genus.Sutterella.id.2896	MR Egger	12	-0.284936	0.255399	0.290663	-0.785518	0.215646	0.752062	0.455883	1.24066	0.75 (0.46- 1.24)	0.29	0.912877	0.57182
AD	genus.Tyzzerella3.id.11335	MR Egger	13	0.0349486	0.273884	0.900766	-0.501864	0.571762	1.03557	0.605401	1.77138	1.04 (0.61- 1.77)	0.9	0.973636	0.0771278
AD	genus.Veillonella.id.2198	MR Egger	6	0.721753	0.568272	0.272909	-0.39206	1.83557	2.05804	0.675663	6.26868	2.06 (0.68- 6.27)	0.27	0.912877	0.875481
AD	genus.Victivallis.id.2256	MR Egger	10	0.547738	0.313169	0.118409	-0.0660724	1.16155	1.72934	0.936063	3.19488	1.73 (0.94- 3.19)	0.12	0.912877	0.172164
AD	genus..Eubacteriumxylanophilumgroup.id.14375	Weighted median	9	0.132984	0.0962203	0.166948	-0.055608	0.321576	1.14223	0.94591	1.3793	1.14 (0.95- 1.38)	0.17	0.943019
AD	genus..Eubacteriumventriosumgroup.id.11341	Weighted median	15	0.0025444	0.080162	0.974679	-0.154573	0.159662	1.00255	0.856781	1.17311	1.00 (0.86- 1.17)	0.97	0.988305
AD	genus..Ruminococcusgauvreauiigroup.id.11342	Weighted median	12	0.0130045	0.0814485	0.873145	-0.146635	0.172644	1.01309	0.863609	1.18844	1.01 (0.86- 1.19)	0.87	0.988305
AD	genus..Ruminococcusgnavusgroup.id.14376	Weighted median	11	0.0117149	0.0644696	0.855809	-0.114645	0.138075	1.01178	0.891682	1.14806	1.01 (0.89- 1.15)	0.86	0.988305
AD	genus..Clostridiuminnocuumgroup.id.14397	Weighted median	8	0.080596	0.05322	0.129926	-0.0237151	0.184907	1.08393	0.976564	1.20311	1.08 (0.98- 1.20)	0.13	0.943019
AD	genus..Eubacteriumbrachygroup.id.11296	Weighted median	10	-0.11487	0.0509112	0.0240533	-0.214656	-0.0150838	0.891482	0.806819	0.985029	0.89 (0.81- 0.99)	0.024	0.943019
AD	genus..Eubacteriumcoprostanoligenesgroup.id.11375	Weighted median	13	-0.0336408	0.0974965	0.730059	-0.224734	0.157452	0.966919	0.798729	1.17052	0.97 (0.80- 1.17)	0.73	0.988305
AD	genus..Eubacteriumeligensgroup.id.14372	Weighted median	7	-0.088073	0.105754	0.40495	-0.29535	0.119204	0.915694	0.744271	1.1266	0.92 (0.74- 1.13)	0.4	0.943019
AD	genus..Eubacteriumfissicatenagroup.id.14373	Weighted median	9	0.0128951	0.058605	0.825844	-0.101971	0.127761	1.01298	0.903056	1.13628	1.01 (0.90- 1.14)	0.83	0.988305
AD	genus..Eubacteriumhalliigroup.id.11338	Weighted median	14	0.09102	0.0823318	0.268931	-0.0703503	0.25239	1.09529	0.932067	1.2871	1.10 (0.93- 1.29)	0.27	0.943019
AD	genus..Eubacteriumnodatumgroup.id.11297	Weighted median	11	0.0642274	0.0457753	0.160586	-0.025492	0.153947	1.06633	0.97483	1.16643	1.07 (0.97- 1.17)	0.16	0.943019
AD	genus..Eubacteriumoxidoreducensgroup.id.11339	Weighted median	5	-0.0325888	0.0747375	0.662805	-0.179074	0.113897	0.967936	0.836044	1.12064	0.97 (0.84- 1.12)	0.66	0.988305
AD	genus..Eubacteriumrectalegroup.id.14374	Weighted median	8	0.00957811	0.111871	0.93177	-0.209688	0.228844	1.00962	0.810837	1.25715	1.01 (0.81- 1.26)	0.93	0.988305
AD	genus..Eubacteriumruminantiumgroup.id.11340	Weighted median	18	0.0507229	0.049952	0.3099	-0.0471831	0.148629	1.05203	0.953913	1.16024	1.05 (0.95- 1.16)	0.31	0.943019
AD	genus.Anaerostipes.id.1991	Weighted median	13	-0.0440485	0.0873031	0.613877	-0.215162	0.127066	0.956908	0.80641	1.13549	0.96 (0.81- 1.14)	0.61	0.988305
AD	genus.Anaerotruncus.id.2054	Weighted median	13	0.0285121	0.0920276	0.756697	-0.151862	0.208886	1.02892	0.859107	1.2323	1.03 (0.86- 1.23)	0.76	0.988305
AD	genus.Bacteroides.id.918	Weighted median	9	0.0885149	0.106474	0.405786	-0.120173	0.297203	1.09255	0.886767	1.34609	1.09 (0.89- 1.35)	0.41	0.943019
AD	genus..Ruminococcustorquesgroup.id.14377	Weighted median	9	0.0262588	0.11121	0.813341	-0.191713	0.244231	1.02661	0.825544	1.27664	1.03 (0.83- 1.28)	0.81	0.988305
AD	genus.Actinomyces.id.423	Weighted median	7	-0.0240005	0.0748644	0.748524	-0.170735	0.122734	0.976285	0.843045	1.13058	0.98 (0.84- 1.13)	0.75	0.988305
AD	genus.Adlercreutzia.id.812	Weighted median	8	-0.00448372	0.0739052	0.951623	-0.149338	0.14037	0.995526	0.861278	1.1507	1.00 (0.86- 1.15)	0.95	0.988305
AD	genus.Akkermansia.id.4037	Weighted median	11	-0.031469	0.0807914	0.6969	-0.18982	0.126882	0.969021	0.827108	1.13528	0.97 (0.83- 1.14)	0.7	0.988305
AD	genus.Alistipes.id.968	Weighted median	13	-0.00444267	0.0952992	0.962818	-0.191229	0.182344	0.995567	0.825943	1.20003	1.00 (0.83- 1.20)	0.96	0.988305
AD	genus.Allisonella.id.2174	Weighted median	8	-0.00744093	0.0462766	0.872257	-0.098143	0.0832611	0.992587	0.906519	1.08683	0.99 (0.91- 1.09)	0.87	0.988305
AD	genus.Alloprevotella.id.961	Weighted median	5	-0.0327313	0.0636949	0.607339	-0.157573	0.0921107	0.967799	0.854214	1.09649	0.97 (0.85- 1.10)	0.61	0.988305
AD	genus.Anaerofilum.id.2053	Weighted median	10	-0.061082	0.0543841	0.26137	-0.167675	0.0455109	0.940746	0.845629	1.04656	0.94 (0.85- 1.05)	0.26	0.943019
AD	genus.CandidatusSoleaferrea.id.11350	Weighted median	9	-0.122683	0.0667243	0.0659669	-0.253462	0.00809709	0.884544	0.776109	1.00813	0.88 (0.78- 1.01)	0.07	0.943019
AD	genus.Catenibacterium.id.2153	Weighted median	4	-0.0609305	0.0594458	0.305375	-0.177444	0.0555832	0.940889	0.837408	1.05716	0.94 (0.84- 1.06)	0.31	0.943019
AD	genus.ChristensenellaceaeR.7group.id.11283	Weighted median	9	-0.222268	0.116678	0.0567847	-0.450957	0.00642144	0.800701	0.637018	1.00644	0.80 (0.64- 1.01)	0.06	0.943019
AD	genus.Barnesiella.id.944	Weighted median	13	0.0204001	0.0804481	0.79982	-0.137278	0.178078	1.02061	0.871728	1.19492	1.02 (0.87- 1.19)	0.8	0.988305
AD	genus.Bifidobacterium.id.436	Weighted median	12	-0.0166868	0.0721849	0.817185	-0.158169	0.124796	0.983452	0.853705	1.13292	0.98 (0.85- 1.13)	0.82	0.988305
AD	genus.Bilophila.id.3170	Weighted median	13	-0.0180964	0.0784719	0.817618	-0.171901	0.135709	0.982066	0.842062	1.14535	0.98 (0.84- 1.15)	0.82	0.988305
AD	genus.Blautia.id.1992	Weighted median	13	0.0107341	0.0863003	0.901014	-0.158415	0.179883	1.01079	0.853496	1.19708	1.01 (0.85- 1.20)	0.9	0.988305
AD	genus.Butyricicoccus.id.2055	Weighted median	8	0.091525	0.0926871	0.323416	-0.0901417	0.273192	1.09584	0.913802	1.31415	1.10 (0.91- 1.31)	0.32	0.943019
AD	genus.Butyricimonas.id.945	Weighted median	13	0.0734421	0.0728039	0.313087	-0.0692536	0.216138	1.07621	0.93309	1.24127	1.08 (0.93- 1.24)	0.31	0.943019
AD	genus.Butyrivibrio.id.1993	Weighted median	15	-0.0703117	0.0360393	0.0510602	-0.140949	0.000325303	0.932103	0.868534	1.00033	0.93 (0.87- 1.00)	0.05	0.943019
AD	genus.Enterorhabdus.id.820	Weighted median	6	0.0631416	0.0832719	0.448296	-0.100071	0.226354	1.06518	0.904773	1.25402	1.07 (0.90- 1.25)	0.45	0.988305
AD	genus.Eisenbergiella.id.11304	Weighted median	11	0.00602238	0.0548975	0.912645	-0.101577	0.113621	1.00604	0.903412	1.12033	1.01 (0.90- 1.12)	0.91	0.988305
AD	genus.Erysipelatoclostridium.id.11381	Weighted median	15	0.0600283	0.065355	0.358359	-0.0680675	0.188124	1.06187	0.934197	1.20698	1.06 (0.93- 1.21)	0.36	0.943019
AD	genus.ErysipelotrichaceaeUCG003.id.11384	Weighted median	16	-0.0139507	0.0727289	0.847885	-0.156499	0.128598	0.986146	0.855132	1.13723	0.99 (0.86- 1.14)	0.85	0.988305
AD	genus.Clostridiumsensustricto1.id.1873	Weighted median	7	0.0127785	0.090086	0.8872	-0.16379	0.189347	1.01286	0.84892	1.20846	1.01 (0.85- 1.21)	0.89	0.988305
AD	genus.Collinsella.id.815	Weighted median	9	-0.0778953	0.110251	0.47986	-0.293987	0.138196	0.925061	0.745286	1.1482	0.93 (0.75- 1.15)	0.48	0.988305
AD	genus.Coprobacter.id.949	Weighted median	11	0.0379429	0.0688576	0.58161	-0.097018	0.172904	1.03867	0.90754	1.18875	1.04 (0.91- 1.19)	0.58	0.988305
AD	genus.Coprococcus1.id.11301	Weighted median	12	0.00316126	0.0822628	0.969346	-0.158074	0.164396	1.00317	0.853787	1.17868	1.00 (0.85- 1.18)	0.97	0.988305
AD	genus.Coprococcus2.id.11302	Weighted median	8	0.021677	0.0940741	0.817761	-0.162708	0.206062	1.02191	0.849839	1.22883	1.02 (0.85- 1.23)	0.82	0.988305
AD	genus.Coprococcus3.id.11303	Weighted median	9	-0.12898	0.112011	0.249531	-0.348522	0.0905623	0.878992	0.70573	1.09479	0.88 (0.71- 1.09)	0.25	0.943019
AD	genus.DefluviitaleaceaeUCG011.id.11287	Weighted median	9	0.0021031	0.0731631	0.977068	-0.141297	0.145503	1.00211	0.868232	1.15662	1.00 (0.87- 1.16)	0.98	0.988305
AD	genus.Desulfovibrio.id.3173	Weighted median	10	0.0133046	0.0763865	0.861728	-0.136413	0.163022	1.01339	0.872482	1.17706	1.01 (0.87- 1.18)	0.86	0.988305
AD	genus.Dialister.id.2183	Weighted median	11	-0.13952	0.0794301	0.079001	-0.295203	0.0161631	0.869776	0.74438	1.01629	0.87 (0.74- 1.02)	0.08	0.943019
AD	genus.Dorea.id.1997	Weighted median	10	0.0693688	0.107856	0.52012	-0.142029	0.280766	1.07183	0.867596	1.32414	1.07 (0.87- 1.32)	0.52	0.988305
AD	genus.Eggerthella.id.819	Weighted median	10	0.099675	0.0629719	0.113456	-0.0237499	0.2231	1.10481	0.97653	1.24995	1.10 (0.98- 1.25)	0.11	0.943019
AD	genus.Howardella.id.2000	Weighted median	10	-0.0207719	0.0461312	0.652509	-0.111189	0.0696452	0.979442	0.89477	1.07213	0.98 (0.89- 1.07)	0.65	0.988305
AD	genus.Hungatella.id.11306	Weighted median	5	-0.0205509	0.0714078	0.773502	-0.16051	0.119408	0.979659	0.851709	1.12683	0.98 (0.85- 1.13)	0.77	0.988305
AD	genus.Intestinibacter.id.11345	Weighted median	15	-0.0226049	0.0704352	0.748262	-0.160658	0.115448	0.977649	0.851583	1.12238	0.98 (0.85- 1.12)	0.75	0.988305
AD	genus.Escherichia.Shigella.id.3504	Weighted median	10	0.0461834	0.0845139	0.58475	-0.119464	0.211831	1.04727	0.887396	1.23594	1.05 (0.89- 1.24)	0.58	0.988305
AD	genus.Faecalibacterium.id.2057	Weighted median	10	0.0609777	0.0760044	0.422384	-0.0879908	0.209946	1.06288	0.915769	1.23361	1.06 (0.92- 1.23)	0.42	0.943019
AD	genus.FamilyXIIIAD3011group.id.11293	Weighted median	13	0.129988	0.0875206	0.137483	-0.0415523	0.301529	1.13881	0.959299	1.35192	1.14 (0.96- 1.35)	0.14	0.943019
AD	genus.FamilyXIIIUCG001.id.11294	Weighted median	8	-0.0922854	0.0932625	0.322407	-0.27508	0.090509	0.911845	0.759512	1.09473	0.91 (0.76- 1.09)	0.32	0.943019
AD	genus.Flavonifractor.id.2059	Weighted median	5	-0.0267101	0.118408	0.821531	-0.25879	0.20537	0.973643	0.771985	1.22798	0.97 (0.77- 1.23)	0.82	0.988305
AD	genus.Fusicatenibacter.id.11305	Weighted median	18	0.0294662	0.0819072	0.719033	-0.131072	0.190004	1.0299	0.877155	1.20925	1.03 (0.88- 1.21)	0.72	0.988305
AD	genus.Gordonibacter.id.821	Weighted median	11	-0.047628	0.0486233	0.327318	-0.14293	0.0476737	0.953488	0.866815	1.04883	0.95 (0.87- 1.05)	0.33	0.943019
AD	genus.Haemophilus.id.3698	Weighted median	9	-0.0974595	0.0723596	0.17802	-0.239284	0.0443653	0.907139	0.787191	1.04536	0.91 (0.79- 1.05)	0.18	0.943019
AD	genus.Holdemanella.id.11393	Weighted median	11	-0.00760704	0.0545303	0.889054	-0.114486	0.0992723	0.992422	0.891824	1.10437	0.99 (0.89- 1.10)	0.89	0.988305
AD	genus.Holdemania.id.2157	Weighted median	15	-0.00991415	0.0658596	0.880343	-0.138999	0.119171	0.990135	0.870229	1.12656	0.99 (0.87- 1.13)	0.88	0.988305
AD	genus.LachnospiraceaeUCG001.id.11321	Weighted median	13	0.0344295	0.066638	0.60539	-0.0961809	0.16504	1.03503	0.9083	1.17944	1.04 (0.91- 1.18)	0.61	0.988305
AD	genus.LachnospiraceaeUCG004.id.11324	Weighted median	12	0.0726896	0.08529	0.394068	-0.0944788	0.239858	1.0754	0.909847	1.27107	1.08 (0.91- 1.27)	0.39	0.943019
AD	genus.LachnospiraceaeUCG008.id.11328	Weighted median	10	0.047863	0.0591873	0.418705	-0.0681441	0.16387	1.04903	0.934126	1.17806	1.05 (0.93- 1.18)	0.42	0.943019
AD	genus.Intestinimonas.id.2062	Weighted median	16	-0.0822244	0.0645142	0.202481	-0.208672	0.0442234	0.921065	0.811661	1.04522	0.92 (0.81- 1.05)	0.2	0.943019
AD	genus.Lachnoclostridium.id.11308	Weighted median	13	-0.123242	0.0969283	0.20356	-0.313221	0.0667376	0.88405	0.731088	1.06901	0.88 (0.73- 1.07)	0.2	0.943019
AD	genus.Lachnospira.id.2004	Weighted median	6	0.118045	0.132336	0.372387	-0.141334	0.377424	1.12529	0.8682	1.45852	1.13 (0.87- 1.46)	0.37	0.943019
AD	genus.LachnospiraceaeFCS020group.id.11314	Weighted median	12	0.0397065	0.0799298	0.619353	-0.116956	0.196369	1.04051	0.889625	1.21698	1.04 (0.89- 1.22)	0.62	0.988305
AD	genus.LachnospiraceaeNC2004group.id.11316	Weighted median	9	-0.0484798	0.0587916	0.409596	-0.163711	0.0667518	0.952677	0.848987	1.06903	0.95 (0.85- 1.07)	0.41	0.943019
AD	genus.LachnospiraceaeND3007group.id.11317	Weighted median	3	0.327293	0.176317	0.0634141	-0.0182881	0.672874	1.38721	0.981878	1.95986	1.39 (0.98- 1.96)	0.06	0.943019
AD	genus.LachnospiraceaeNK4A136group.id.11319	Weighted median	15	0.0285072	0.0795626	0.72012	-0.127436	0.18445	1.02892	0.88035	1.20256	1.03 (0.88- 1.20)	0.72	0.988305
AD	genus.Parabacteroides.id.954	Weighted median	5	0.066916	0.126297	0.596229	-0.180626	0.314458	1.06921	0.834748	1.36952	1.07 (0.83- 1.37)	0.6	0.988305
AD	genus.Paraprevotella.id.962	Weighted median	13	-0.0298787	0.0540467	0.580378	-0.13581	0.0760527	0.970563	0.873008	1.07902	0.97 (0.87- 1.08)	0.58	0.988305
AD	genus.LachnospiraceaeUCG010.id.11330	Weighted median	10	0.0809985	0.0966422	0.401959	-0.10842	0.270417	1.08437	0.89725	1.31051	1.08 (0.90- 1.31)	0.4	0.943019
AD	genus.Lactobacillus.id.1837	Weighted median	8	0.0578735	0.0601229	0.335754	-0.0599672	0.175714	1.05958	0.941795	1.1921	1.06 (0.94- 1.19)	0.34	0.943019
AD	genus.Lactococcus.id.1851	Weighted median	9	0.0829024	0.0520909	0.111498	-0.0191958	0.185001	1.08644	0.980987	1.20322	1.09 (0.98- 1.20)	0.11	0.943019
AD	genus.Marvinbryantia.id.2005	Weighted median	10	0.00845975	0.0888919	0.924181	-0.165768	0.182688	1.0085	0.847242	1.20044	1.01 (0.85- 1.20)	0.92	0.988305
AD	genus.Methanobrevibacter.id.123	Weighted median	6	-0.00189113	0.0696157	0.978328	-0.138338	0.134556	0.998111	0.870804	1.14403	1.00 (0.87- 1.14)	0.98	0.988305
AD	genus.Odoribacter.id.952	Weighted median	7	0.0876599	0.102311	0.391557	-0.11287	0.28819	1.09162	0.893267	1.33401	1.09 (0.89- 1.33)	0.39	0.943019
AD	genus.Olsenella.id.822	Weighted median	11	-0.00571149	0.0424649	0.893008	-0.0889428	0.0775198	0.994305	0.914898	1.0806	0.99 (0.91- 1.08)	0.89	0.988305
AD	genus.Oscillibacter.id.2063	Weighted median	13	0.000321895	0.0658446	0.996099	-0.128734	0.129377	1.00032	0.879208	1.13812	1.00 (0.88- 1.14)	1	1
AD	genus.Oscillospira.id.2064	Weighted median	8	-0.043528	0.0821797	0.596342	-0.2046	0.117544	0.957406	0.814973	1.12473	0.96 (0.81- 1.12)	0.6	0.988305
AD	genus.Oxalobacter.id.2978	Weighted median	11	-0.0212455	0.0467819	0.649728	-0.112938	0.070447	0.978979	0.893206	1.07299	0.98 (0.89- 1.07)	0.65	0.988305
AD	genus.Romboutsia.id.11347	Weighted median	13	0.0250383	0.0746401	0.737283	-0.121256	0.171333	1.02535	0.885807	1.18689	1.03 (0.89- 1.19)	0.74	0.988305
AD	genus.Roseburia.id.2012	Weighted median	14	-0.138102	0.0919823	0.133253	-0.318387	0.0421834	0.87101	0.727321	1.04309	0.87 (0.73- 1.04)	0.13	0.943019
AD	genus.Parasutterella.id.2892	Weighted median	14	-0.0350637	0.0606198	0.562981	-0.153878	0.0837511	0.965544	0.857376	1.08736	0.97 (0.86- 1.09)	0.56	0.988305
AD	genus.Peptococcus.id.2037	Weighted median	12	-0.0882953	0.0505726	0.0808264	-0.187418	0.010827	0.91549	0.829097	1.01089	0.92 (0.83- 1.01)	0.08	0.943019
AD	genus.Phascolarctobacterium.id.2168	Weighted median	9	-0.0586247	0.0854946	0.492895	-0.226194	0.108945	0.943061	0.797563	1.1151	0.94 (0.80- 1.12)	0.49	0.988305
AD	genus.Prevotella7.id.11182	Weighted median	11	-0.0620382	0.0441203	0.159689	-0.148514	0.0244375	0.939847	0.861988	1.02474	0.94 (0.86- 1.02)	0.16	0.943019
AD	genus.Prevotella9.id.11183	Weighted median	15	-0.0424857	0.0588213	0.47012	-0.157775	0.0728041	0.958404	0.854042	1.07552	0.96 (0.85- 1.08)	0.47	0.988305
AD	genus.RikenellaceaeRC9gutgroup.id.11191	Weighted median	11	-0.0593036	0.0450106	0.187656	-0.147524	0.0289173	0.942421	0.862841	1.02934	0.94 (0.86- 1.03)	0.19	0.943019
AD	genus.RuminococcaceaeUCG005.id.11363	Weighted median	14	0.0835211	0.0829528	0.314006	-0.0790664	0.246109	1.08711	0.923979	1.27904	1.09 (0.92- 1.28)	0.31	0.943019
AD	genus.RuminococcaceaeUCG009.id.11366	Weighted median	11	0.0339028	0.0649085	0.60145	-0.093318	0.161123	1.03448	0.910904	1.17483	1.03 (0.91- 1.17)	0.6	0.988305
AD	genus.RuminococcaceaeUCG010.id.11367	Weighted median	6	-0.0658814	0.102517	0.52046	-0.266816	0.135053	0.936242	0.765814	1.1446	0.94 (0.77- 1.14)	0.52	0.988305
AD	genus.Ruminiclostridium5.id.11355	Weighted median	11	-0.0308158	0.097451	0.751836	-0.22182	0.160188	0.969654	0.80106	1.17373	0.97 (0.80- 1.17)	0.75	0.988305
AD	genus.Ruminiclostridium6.id.11356	Weighted median	16	0.10236	0.0687424	0.136476	-0.0323748	0.237095	1.10778	0.968144	1.26756	1.11 (0.97- 1.27)	0.14	0.943019
AD	genus.Ruminiclostridium9.id.11357	Weighted median	9	0.0577513	0.116661	0.620575	-0.170904	0.286407	1.05945	0.842902	1.33163	1.06 (0.84- 1.33)	0.62	0.988305
AD	genus.RuminococcaceaeNK4A214group.id.11358	Weighted median	13	0.136453	0.0820818	0.096433	-0.0244277	0.297333	1.1462	0.975868	1.34626	1.15 (0.98- 1.35)	0.1	0.943019
AD	genus.RuminococcaceaeUCG002.id.11360	Weighted median	21	0.0827477	0.0673786	0.219409	-0.0493144	0.21481	1.08627	0.951882	1.23963	1.09 (0.95- 1.24)	0.22	0.943019
AD	genus.RuminococcaceaeUCG003.id.11361	Weighted median	12	-0.089042	0.0756639	0.239272	-0.237343	0.0592593	0.914807	0.78872	1.06105	0.91 (0.79- 1.06)	0.24	0.943019
AD	genus.RuminococcaceaeUCG004.id.11362	Weighted median	11	-0.00159046	0.0660654	0.980794	-0.131079	0.127898	0.998411	0.877149	1.13644	1.00 (0.88- 1.14)	0.98	0.988305
AD	genus.Terrisporobacter.id.11348	Weighted median	5	0.0743738	0.0826519	0.368203	-0.0876239	0.236371	1.07721	0.916105	1.26664	1.08 (0.92- 1.27)	0.37	0.943019
AD	genus.Turicibacter.id.2162	Weighted median	10	0.0718038	0.0711003	0.312546	-0.0675528	0.21116	1.07444	0.934678	1.23511	1.07 (0.93- 1.24)	0.31	0.943019
AD	genus.RuminococcaceaeUCG011.id.11368	Weighted median	8	0.0764348	0.0471628	0.105091	-0.0160044	0.168874	1.07943	0.984123	1.18397	1.08 (0.98- 1.18)	0.11	0.943019
AD	genus.RuminococcaceaeUCG013.id.11370	Weighted median	11	-0.132283	0.0945714	0.161883	-0.317643	0.0530766	0.876093	0.727862	1.05451	0.88 (0.73- 1.05)	0.16	0.943019
AD	genus.RuminococcaceaeUCG014.id.11371	Weighted median	11	0.00513386	0.0822734	0.950244	-0.156122	0.16639	1.00515	0.855455	1.18103	1.01 (0.86- 1.18)	0.95	0.988305
AD	genus.Ruminococcus1.id.11373	Weighted median	10	0.0298377	0.0844465	0.723839	-0.135677	0.195353	1.03029	0.873124	1.21574	1.03 (0.87- 1.22)	0.72	0.988305
AD	genus.Ruminococcus2.id.11374	Weighted median	15	-0.0196797	0.0754685	0.794272	-0.167598	0.128239	0.980513	0.845694	1.13682	0.98 (0.85- 1.14)	0.79	0.988305
AD	genus.Sellimonas.id.14369	Weighted median	9	0.0645701	0.0449165	0.150559	-0.0234662	0.152606	1.0667	0.976807	1.16487	1.07 (0.98- 1.16)	0.15	0.943019
AD	genus.Senegalimassilia.id.11160	Weighted median	5	-0.0795091	0.0948473	0.40187	-0.26541	0.106392	0.92357	0.766892	1.11226	0.92 (0.77- 1.11)	0.4	0.943019
AD	genus.Slackia.id.825	Weighted median	6	-0.0210653	0.0812674	0.795473	-0.180349	0.138219	0.979155	0.834978	1.14823	0.98 (0.83- 1.15)	0.8	0.988305
AD	genus.Streptococcus.id.1853	Weighted median	15	-0.00543013	0.0845446	0.948789	-0.171138	0.160277	0.994585	0.842706	1.17384	0.99 (0.84- 1.17)	0.95	0.988305
AD	genus.Subdoligranulum.id.2070	Weighted median	11	-0.0760051	0.0879604	0.387542	-0.248407	0.0963973	0.926812	0.780042	1.1012	0.93 (0.78- 1.10)	0.39	0.943019
AD	genus.Sutterella.id.2896	Weighted median	12	0.0956976	0.0820081	0.243239	-0.0650383	0.256434	1.10043	0.937032	1.29231	1.10 (0.94- 1.29)	0.24	0.943019
AD	genus.Tyzzerella3.id.11335	Weighted median	13	-0.0306008	0.0527693	0.561983	-0.134029	0.072827	0.969863	0.874565	1.07554	0.97 (0.87- 1.08)	0.56	0.988305
AD	genus.Veillonella.id.2198	Weighted median	6	-0.119322	0.0884532	0.177343	-0.29269	0.0540466	0.887522	0.746253	1.05553	0.89 (0.75- 1.06)	0.18	0.943019
AD	genus.Victivallis.id.2256	Weighted median	10	-0.0121544	0.0502306	0.808801	-0.110606	0.0862975	0.987919	0.895291	1.09013	0.99 (0.90- 1.09)	0.81	0.988305
