# Supplementary material for: The causal relationship between gut microbiota and immune skin diseases: A bidirectional Mendelian randomization
Source: PLoS One. 2024 Mar 21;19(3):e0298443. doi: 10.1371/journal.pone.0298443 (PMC10956797; doi:10.1371/journal.pone.0298443)
Supplement: S4 Table — (XLSX) [file pone.0298443.s004.xlsx]

## Sheet: Sheet1
outcome	exposure	method	nsnp	b	se	pval	lo_ci	up_ci	or	or_lci95	or_uci95	estimate	pvalue	FDR	Heterogeneity_Pvalue	pleiotropy_test_Pvalue	MR_power
ACNE	genus..Eubacteriumxylanophilumgroup.id.14375	Inverse variance weighted	9	0.150387	0.132298	0.255649	-0.108916	0.409691	1.16228	0.896806	1.50635	1.16 (0.90- 1.51)	0.26	0.99839	0.451276	0.806865	0.268423
ACNE	genus..Eubacteriumventriosumgroup.id.11341	Inverse variance weighted	15	0.0915045	0.120506	0.447652	-0.144687	0.327696	1.09582	0.865293	1.38777	1.10 (0.87- 1.39)	0.45	0.99839	0.995514	0.257882	0.137314
ACNE	genus..Ruminococcusgauvreauiigroup.id.11342	Inverse variance weighted	12	0.0348181	0.130145	0.789059	-0.220267	0.289903	1.03543	0.802305	1.3363	1.04 (0.80- 1.34)	0.79	0.99839	0.348493	0.178909	0.0600946
ACNE	genus..Ruminococcusgnavusgroup.id.14376	Inverse variance weighted	11	0.0369332	0.11183	0.741202	-0.182253	0.256119	1.03762	0.83339	1.29191	1.04 (0.83- 1.29)	0.74	0.99839	0.126418	0.701749	0.0697765
ACNE	genus..Clostridiuminnocuumgroup.id.14397	Inverse variance weighted	8	-0.00967975	0.0829999	0.907158	-0.172359	0.153	0.990367	0.841677	1.16532	0.99 (0.84- 1.17)	0.91	0.99839	0.638834	0.698801	0.0518615
ACNE	genus..Eubacteriumbrachygroup.id.11296	Inverse variance weighted	10	-0.0154062	0.0778743	0.843175	-0.16804	0.137227	0.984712	0.84532	1.14709	0.98 (0.85- 1.15)	0.84	0.99839	0.814324	0.442948	0.0551961
ACNE	genus..Eubacteriumcoprostanoligenesgroup.id.11375	Inverse variance weighted	11	-0.420622	0.175677	0.0166522	-0.764948	-0.0762962	0.656638	0.465358	0.926542	0.66 (0.47-0.93)	0.017	0.4165	0.038352	0.422819	0.765092
ACNE	genus..Eubacteriumeligensgroup.id.14372	Inverse variance weighted	7	-0.10162	0.198295	0.608323	-0.490277	0.287038	0.903373	0.612457	1.33247	0.90 (0.61- 1.33)	0.61	0.99839	0.270795	0.842115	0.111597
ACNE	genus..Eubacteriumfissicatenagroup.id.14373	Inverse variance weighted	9	0.00108916	0.100863	0.991384	-0.196603	0.198781	1.00109	0.821517	1.21991	1.00 (0.82- 1.22)	0.99	0.99839	0.162526	0.771083	0.0500221
ACNE	genus..Eubacteriumhalliigroup.id.11338	Inverse variance weighted	14	-0.0876766	0.128508	0.495071	-0.339552	0.164199	0.916057	0.712089	1.17845	0.92 (0.71- 1.18)	0.5	0.99839	0.238401	0.535291	0.116498
ACNE	genus..Eubacteriumnodatumgroup.id.11297	Inverse variance weighted	11	-0.130463	0.0678693	0.054572	-0.263487	0.00256084	0.877689	0.768368	1.00256	0.88 (0.77- 1.00)	0.05	0.540909	0.673179	0.579268	0.462365
ACNE	genus..Eubacteriumoxidoreducensgroup.id.11339	Inverse variance weighted	5	-0.0183645	0.124143	0.882398	-0.261685	0.224956	0.981803	0.769754	1.25227	0.98 (0.77- 1.25)	0.88	0.99839	0.671911	0.645457	0.0532508
ACNE	genus..Eubacteriumrectalegroup.id.14374	Inverse variance weighted	8	-0.0756471	0.200003	0.70526	-0.467653	0.316359	0.927143	0.626471	1.37212	0.93 (0.63- 1.37)	0.71	0.99839	0.217338	0.15826	0.0810649
ACNE	genus..Eubacteriumruminantiumgroup.id.11340	Inverse variance weighted	18	-0.122935	0.0778056	0.114102	-0.275434	0.0295643	0.884321	0.759243	1.03001	0.88 (0.76- 1.03)	0.11	0.727222	0.37299	0.361034	0.359518
ACNE	genus.Anaerostipes.id.1991	Inverse variance weighted	13	-0.0681059	0.140809	0.628617	-0.344092	0.20788	0.934161	0.708863	1.23107	0.93 (0.71- 1.23)	0.63	0.99839	0.944602	0.312501	0.0860646
ACNE	genus.Anaerotruncus.id.2054	Inverse variance weighted	13	0.064455	0.134949	0.632918	-0.200045	0.328955	1.06658	0.818694	1.38952	1.07 (0.82- 1.39)	0.63	0.99839	0.916616	0.229436	0.0859755
ACNE	genus.Bacteroides.id.918	Inverse variance weighted	9	0.448784	0.183317	0.0143596	0.0894839	0.808085	1.56641	1.09361	2.24361	1.57 (1.09- 2.24)	0.014	0.4165	0.241966	0.351254	0.97597
ACNE	genus..Ruminococcustorquesgroup.id.14377	Inverse variance weighted	9	-0.511286	0.177521	0.00397497	-0.859227	-0.163344	0.599724	0.423489	0.849299	0.60 (0.42- 0.85)	0.004	0.4165	0.515	0.0897689	0.859195
ACNE	genus.Actinomyces.id.423	Inverse variance weighted	7	0.0983842	0.153635	0.521928	-0.20274	0.399509	1.10339	0.81649	1.49109	1.10 (0.82- 1.49)	0.52	0.99839	0.111012	0.681965	0.160349
ACNE	genus.Adlercreutzia.id.812	Inverse variance weighted	8	0.0517746	0.125591	0.680158	-0.194384	0.297933	1.05314	0.823342	1.34707	1.05 (0.82- 1.35)	0.68	0.99839	0.88562	0.887183	0.0832287
ACNE	genus.Akkermansia.id.4037	Inverse variance weighted	11	-0.0225191	0.150811	0.881301	-0.318109	0.273071	0.977733	0.727524	1.31399	0.98 (0.73- 1.31)	0.88	0.99839	0.116595	0.580497	0.05453
ACNE	genus.Alistipes.id.968	Inverse variance weighted	13	-0.00605902	0.164198	0.970564	-0.327888	0.31577	0.993959	0.720444	1.37131	0.99 (0.72- 1.37)	0.97	0.99839	0.288164	0.446516	0.050226
ACNE	genus.Allisonella.id.2174	Inverse variance weighted	8	0.215543	0.0827378	0.00918382	0.053377	0.377709	1.24054	1.05483	1.45894	1.24 (1.05- 1.46)	0.0092	0.4165	0.2739	0.336336	0.920398
ACNE	genus.Alloprevotella.id.961	Inverse variance weighted	5	-0.0486789	0.0944029	0.606099	-0.233709	0.136351	0.952487	0.791592	1.14608	0.95 (0.79- 1.15)	0.61	0.99839	0.749632	0.752492	0.0847458
ACNE	genus.Anaerofilum.id.2053	Inverse variance weighted	10	-0.103701	0.0856841	0.226176	-0.271642	0.0642401	0.901495	0.762127	1.06635	0.90 (0.76- 1.07)	0.23	0.99839	0.44186	0.275856	0.23827
ACNE	genus.CandidatusSoleaferrea.id.11350	Inverse variance weighted	9	-0.143304	0.102426	0.161784	-0.344059	0.057451	0.866491	0.708887	1.05913	0.87 (0.71- 1.06)	0.16	0.879565	0.378122	0.607372	0.430109
ACNE	genus.Catenibacterium.id.2153	Inverse variance weighted	4	-0.0459138	0.111878	0.68152	-0.265195	0.173368	0.955124	0.767056	1.1893	0.96 (0.77- 1.19)	0.68	0.99839	0.887938	0.917726	0.0699151
ACNE	genus.ChristensenellaceaeR.7group.id.11283	Inverse variance weighted	9	0.0203016	0.171091	0.905545	-0.315037	0.35564	1.02051	0.729762	1.42709	1.02 (0.73- 1.43)	0.91	0.99839	0.890856	0.644705	0.0520361
ACNE	genus.Barnesiella.id.944	Inverse variance weighted	13	-0.0219552	0.134693	0.870517	-0.285954	0.242044	0.978284	0.751297	1.27385	0.98 (0.75- 1.27)	0.87	0.99839	0.317683	0.657567	0.0546621
ACNE	genus.Bifidobacterium.id.436	Inverse variance weighted	12	-0.108856	0.122598	0.374588	-0.349147	0.131435	0.89686	0.70529	1.14046	0.90 (0.71- 1.14)	0.37	0.99839	0.283524	0.863317	0.182309
ACNE	genus.Bilophila.id.3170	Inverse variance weighted	13	-0.0695941	0.125739	0.579936	-0.316043	0.176855	0.932772	0.729028	1.19346	0.93 (0.73- 1.19)	0.58	0.99839	0.837589	0.837015	0.096148
ACNE	genus.Blautia.id.1992	Inverse variance weighted	13	-0.313812	0.290599	0.280196	-0.883386	0.255762	0.730656	0.413381	1.29145	0.73 (0.41- 1.29)	0.28	0.99839	1.75342e-06	0.394528	0.586903
ACNE	genus.Butyricicoccus.id.2055	Inverse variance weighted	8	0.0751533	0.217696	0.729928	-0.351531	0.501837	1.07805	0.70361	1.65175	1.08 (0.70- 1.65)	0.73	0.99839	0.0485768	0.477163	0.0951964
ACNE	genus.Butyricimonas.id.945	Inverse variance weighted	13	0.0995065	0.116428	0.392738	-0.128692	0.327705	1.10463	0.879245	1.38778	1.10 (0.88- 1.39)	0.39	0.99839	0.968824	0.987951	0.209232
ACNE	genus.Butyrivibrio.id.1993	Inverse variance weighted	15	0.0113052	0.0564372	0.841235	-0.0993117	0.121922	1.01137	0.90546	1.12967	1.01 (0.91- 1.13)	0.84	0.99839	0.6536	0.0989514	0.0548685
ACNE	genus.Enterorhabdus.id.820	Inverse variance weighted	6	0.00232234	0.137645	0.986539	-0.267462	0.272107	1.00233	0.765319	1.31273	1.00 (0.77- 1.31)	0.99	0.99839	0.487639	0.309253	0.0500649
ACNE	genus.Eisenbergiella.id.11304	Inverse variance weighted	11	0.0366503	0.0861524	0.670536	-0.132208	0.205509	1.03733	0.876158	1.22815	1.04 (0.88- 1.23)	0.67	0.99839	0.742116	0.839753	0.0737329
ACNE	genus.Erysipelatoclostridium.id.11381	Inverse variance weighted	15	-0.0274807	0.0954246	0.773359	-0.214513	0.159552	0.972893	0.806934	1.17298	0.97 (0.81- 1.17)	0.77	0.99839	0.566621	0.688097	0.0606601
ACNE	genus.ErysipelotrichaceaeUCG003.id.11384	Inverse variance weighted	16	0.00886522	0.108848	0.935087	-0.204477	0.222207	1.0089	0.815073	1.24883	1.01 (0.82- 1.25)	0.94	0.99839	0.696655	0.424551	0.0509127
ACNE	genus.Clostridiumsensustricto1.id.1873	Inverse variance weighted	7	0.282651	0.189628	0.136077	-0.0890187	0.654322	1.32664	0.914828	1.92384	1.33 (0.91- 1.92)	0.14	0.876842	0.118656	0.478809	0.715624
ACNE	genus.Collinsella.id.815	Inverse variance weighted	9	0.0813996	0.212004	0.701014	-0.334129	0.496928	1.0848	0.715961	1.64366	1.08 (0.72- 1.64)	0.7	0.99839	0.0993225	0.416091	0.0987588
ACNE	genus.Coprobacter.id.949	Inverse variance weighted	11	0.144102	0.109913	0.189838	-0.0713269	0.359531	1.155	0.931157	1.43266	1.16 (0.93- 1.43)	0.19	0.942083	0.195686	0.22115	0.527719
ACNE	genus.Coprococcus1.id.11301	Inverse variance weighted	12	0.03515	0.129818	0.786573	-0.219294	0.289594	1.03578	0.803086	1.33588	1.04 (0.80- 1.34)	0.79	0.99839	0.775104	0.275436	0.0613899
ACNE	genus.Coprococcus2.id.11302	Inverse variance weighted	8	0.113491	0.148159	0.443674	-0.176902	0.403883	1.12018	0.837862	1.49763	1.12 (0.84- 1.50)	0.44	0.99839	0.421145	0.945256	0.162571
ACNE	genus.Coprococcus3.id.11303	Inverse variance weighted	9	0.394535	0.166991	0.0181468	0.0672322	0.721837	1.48369	1.06954	2.05821	1.48 (1.07- 2.06)	0.018	0.4165	0.47743	0.73639	0.919483
ACNE	genus.DefluviitaleaceaeUCG011.id.11287	Inverse variance weighted	9	0.125972	0.145172	0.385533	-0.158564	0.410509	1.13425	0.853368	1.50758	1.13 (0.85- 1.51)	0.39	0.99839	0.167877	0.838377	0.258471
ACNE	genus.Desulfovibrio.id.3173	Inverse variance weighted	10	0.0723557	0.206401	0.72592	-0.332191	0.476902	1.07504	0.71735	1.61108	1.08 (0.72- 1.61)	0.73	0.99839	0.000954825	0.036275	0.113815
ACNE	genus.Dialister.id.2183	Inverse variance weighted	11	-0.297136	0.13304	0.0255205	-0.557894	-0.0363774	0.742943	0.572413	0.964276	0.74 (0.57- 0.96)	0.026	0.442	0.351508	0.432614	0.577336
ACNE	genus.Dorea.id.1997	Inverse variance weighted	10	-0.0235202	0.250623	0.925231	-0.514742	0.467701	0.976754	0.597655	1.59632	0.98 (0.60- 1.60)	0.93	0.99839	0.0102554	0.157692	0.0532581
ACNE	genus.Eggerthella.id.819	Inverse variance weighted	10	0.0257908	0.0895092	0.773243	-0.149647	0.201229	1.02613	0.861012	1.2229	1.03 (0.86- 1.22)	0.77	0.99839	0.643517	0.901221	0.0605455
ACNE	genus.Howardella.id.2000	Inverse variance weighted	10	0.0956916	0.0691276	0.166274	-0.0397984	0.231182	1.10042	0.960983	1.26009	1.10 (0.96- 1.26)	0.17	0.879565	0.90547	0.566546	0.299222
ACNE	genus.Hungatella.id.11306	Inverse variance weighted	5	0.00441867	0.11145	0.968374	-0.214023	0.222861	1.00443	0.80733	1.24965	1.00 (0.81- 1.25)	0.97	0.99839	0.504962	0.999419	0.0501822
ACNE	genus.Intestinibacter.id.11345	Inverse variance weighted	15	-0.0811663	0.109951	0.460389	-0.29667	0.134337	0.92204	0.743289	1.14378	0.92 (0.74- 1.14)	0.46	0.99839	0.373265	0.247757	0.113107
ACNE	genus.Escherichia.Shigella.id.3504	Inverse variance weighted	10	0.178333	0.19128	0.351176	-0.196577	0.553242	1.19522	0.821538	1.73888	1.20 (0.82- 1.74)	0.35	0.99839	0.0517718	0.880729	0.481609
ACNE	genus.Faecalibacterium.id.2057	Inverse variance weighted	10	-0.0473739	0.157048	0.762917	-0.355188	0.26044	0.953731	0.701042	1.2975	0.95 (0.70- 1.30)	0.76	0.99839	0.103873	0.6316	0.0709247
ACNE	genus.FamilyXIIIAD3011group.id.11293	Inverse variance weighted	13	-0.0593537	0.125547	0.636384	-0.305426	0.186719	0.942373	0.736809	1.20529	0.94 (0.74- 1.21)	0.64	0.99839	0.903481	0.476286	0.0804711
ACNE	genus.FamilyXIIIUCG001.id.11294	Inverse variance weighted	8	-0.0309338	0.179349	0.863061	-0.382457	0.320589	0.96954	0.682183	1.37794	0.97 (0.68- 1.38)	0.86	0.99839	0.167526	0.799774	0.0567181
ACNE	genus.Flavonifractor.id.2059	Inverse variance weighted	5	-0.00153295	0.172691	0.992917	-0.340008	0.336942	0.998468	0.711765	1.40066	1.00 (0.71- 1.40)	0.99	0.99839	0.422299	0.633354	0.0500157
ACNE	genus.Fusicatenibacter.id.11305	Inverse variance weighted	18	-0.202877	0.11931	0.0890527	-0.436724	0.030971	0.816379	0.646149	1.03146	0.82 (0.65- 1.03)	0.09	0.7	0.561464	0.336621	0.378838
ACNE	genus.Gordonibacter.id.821	Inverse variance weighted	11	0.00936688	0.0703475	0.894073	-0.128514	0.147248	1.00941	0.879401	1.15864	1.01 (0.88- 1.16)	0.89	0.99839	0.798384	0.64988	0.0529164
ACNE	genus.Haemophilus.id.3698	Inverse variance weighted	9	-0.197996	0.10879	0.0687605	-0.411224	0.0152316	0.820373	0.662838	1.01535	0.82 (0.66- 1.02)	0.07	0.640769	0.376498	0.157283	0.545395
ACNE	genus.Holdemanella.id.11393	Inverse variance weighted	11	0.000356358	0.0903405	0.996853	-0.176711	0.177424	1.00036	0.838022	1.19414	1.00 (0.84- 1.19)	1	1	0.763191	0.356565	0.0500023
ACNE	genus.Holdemania.id.2157	Inverse variance weighted	15	0.103801	0.0931418	0.265089	-0.0787567	0.286359	1.10938	0.924265	1.33157	1.11 (0.92- 1.33)	0.27	0.99839	0.912367	0.0888088	0.277873
ACNE	genus.LachnospiraceaeUCG001.id.11321	Inverse variance weighted	13	0.101146	0.100496	0.314193	-0.0958269	0.298118	1.10644	0.908621	1.34732	1.11 (0.91- 1.35)	0.31	0.99839	0.959149	0.842121	0.21261
ACNE	genus.LachnospiraceaeUCG004.id.11324	Inverse variance weighted	12	0.0495976	0.175413	0.77737	-0.294212	0.393407	1.05085	0.745118	1.48202	1.05 (0.75- 1.48)	0.78	0.99839	0.0773588	0.546987	0.0691998
ACNE	genus.LachnospiraceaeUCG008.id.11328	Inverse variance weighted	10	0.177003	0.0952919	0.0632424	-0.00976902	0.363775	1.19363	0.990279	1.43875	1.19 (0.99- 1.44)	0.06	0.595	0.672279	0.665182	0.588218
ACNE	genus.Intestinimonas.id.2062	Inverse variance weighted	16	0.0351595	0.116654	0.76311	-0.193483	0.263802	1.03578	0.824084	1.30187	1.04 (0.82- 1.30)	0.76	0.99839	0.17342	0.238992	0.0700399
ACNE	genus.Lachnoclostridium.id.11308	Inverse variance weighted	13	0.0036919	0.137124	0.97852	-0.265071	0.272455	1.0037	0.767152	1.31318	1.00 (0.77- 1.31)	0.98	0.99839	0.923675	0.183464	0.0500947
ACNE	genus.Lachnospira.id.2004	Inverse variance weighted	6	0.190532	0.211845	0.368443	-0.224684	0.605748	1.20989	0.798769	1.83262	1.21 (0.80- 1.83)	0.37	0.99839	0.505569	0.916003	0.213549
ACNE	genus.LachnospiraceaeFCS020group.id.11314	Inverse variance weighted	12	0.00856825	0.14078	0.951469	-0.267361	0.284498	1.00861	0.765397	1.32909	1.01 (0.77- 1.33)	0.95	0.99839	0.193497	0.566858	0.0508128
ACNE	genus.LachnospiraceaeNC2004group.id.11316	Inverse variance weighted	9	-0.121217	0.100337	0.227009	-0.317878	0.0754433	0.885842	0.727692	1.07836	0.89 (0.73- 1.08)	0.23	0.99839	0.470446	0.166043	0.229439
ACNE	genus.LachnospiraceaeND3007group.id.11317	Inverse variance weighted	3	-0.32734	0.285148	0.250983	-0.886231	0.23155	0.720838	0.412206	1.26055	0.72 (0.41- 1.26)	0.25	0.99839	0.741612	0.769002	0.177742
ACNE	genus.LachnospiraceaeNK4A136group.id.11319	Inverse variance weighted	15	0.0969336	0.118939	0.415081	-0.136187	0.330054	1.10179	0.872679	1.39104	1.10 (0.87- 1.39)	0.42	0.99839	0.260719	0.323542	0.160418
ACNE	genus.Parabacteroides.id.954	Inverse variance weighted	5	-0.0024851	0.209319	0.990527	-0.41275	0.40778	0.997518	0.661828	1.50348	1.00 (0.66- 1.50)	0.99	0.99839	0.415148	0.426842	0.0500266
ACNE	genus.Paraprevotella.id.962	Inverse variance weighted	13	-0.0510845	0.108196	0.636823	-0.263149	0.16098	0.950198	0.768627	1.17466	0.95 (0.77- 1.17)	0.64	0.99839	0.0567687	0.36853	0.0914537
ACNE	genus.LachnospiraceaeUCG010.id.11330	Inverse variance weighted	10	-0.28897	0.14234	0.0423427	-0.567956	-0.00998313	0.749035	0.566682	0.990067	0.75 (0.57- 0.99)	0.042	0.4998	0.723861	0.341531	0.595274
ACNE	genus.Lactobacillus.id.1837	Inverse variance weighted	8	-0.196923	0.0969763	0.0422923	-0.386997	-0.00684971	0.821254	0.679093	0.993174	0.82 (0.68- 0.99)	0.042	0.4998	0.472351	0.203283	0.484151
ACNE	genus.Lactococcus.id.1851	Inverse variance weighted	9	0.00426209	0.0829993	0.959046	-0.158417	0.166941	1.00427	0.853494	1.18168	1.00 (0.85- 1.18)	0.96	0.99839	0.640363	0.517701	0.0504035
ACNE	genus.Marvinbryantia.id.2005	Inverse variance weighted	10	-0.0362654	0.136277	0.79015	-0.303368	0.230837	0.964384	0.738328	1.25965	0.96 (0.74- 1.26)	0.79	0.99839	0.655138	0.621554	0.0607789
ACNE	genus.Methanobrevibacter.id.123	Inverse variance weighted	6	-0.0823712	0.167324	0.622518	-0.410327	0.245585	0.92093	0.663433	1.27837	0.92 (0.66- 1.28)	0.62	0.99839	0.0176302	0.926679	0.162137
ACNE	genus.Odoribacter.id.952	Inverse variance weighted	7	0.168902	0.168437	0.315977	-0.161235	0.499039	1.184	0.851092	1.64714	1.18 (0.85- 1.65)	0.32	0.99839	0.482391	0.698776	0.243008
ACNE	genus.Olsenella.id.822	Inverse variance weighted	11	-0.0261505	0.0830691	0.75291	-0.188966	0.136665	0.974188	0.827815	1.14644	0.97 (0.83- 1.15)	0.75	0.99839	0.146821	0.11196	0.0660199
ACNE	genus.Oscillibacter.id.2063	Inverse variance weighted	13	-0.0436278	0.0971287	0.653305	-0.234	0.146744	0.95731	0.791362	1.15806	0.96 (0.79- 1.16)	0.65	0.99839	0.430773	0.171338	0.0798305
ACNE	genus.Oscillospira.id.2064	Inverse variance weighted	8	0.0408527	0.132753	0.758283	-0.219342	0.301048	1.0417	0.803047	1.35127	1.04 (0.80- 1.35)	0.76	0.99839	0.941254	0.500715	0.062899
ACNE	genus.Oxalobacter.id.2978	Inverse variance weighted	11	0.0228082	0.0744498	0.759333	-0.123113	0.16873	1.02307	0.884163	1.1838	1.02 (0.88- 1.18)	0.76	0.99839	0.713506	0.402547	0.0629604
ACNE	genus.Romboutsia.id.11347	Inverse variance weighted	13	0.0497025	0.138277	0.719265	-0.22132	0.320725	1.05096	0.80146	1.37813	1.05 (0.80- 1.38)	0.72	0.99839	0.226783	0.755263	0.0766847
ACNE	genus.Roseburia.id.2012	Inverse variance weighted	14	-0.221448	0.135195	0.101424	-0.48643	0.0435344	0.801358	0.614817	1.0445	0.80 (0.61- 1.04)	0.1	0.7	0.552473	0.455997	0.428628
ACNE	genus.Parasutterella.id.2892	Inverse variance weighted	14	0.0174899	0.101789	0.863575	-0.182016	0.216995	1.01764	0.833588	1.24234	1.02 (0.83- 1.24)	0.86	0.99839	0.387454	0.849375	0.0540135
ACNE	genus.Peptococcus.id.2037	Inverse variance weighted	12	-0.081488	0.0979147	0.405277	-0.273401	0.110425	0.921744	0.760788	1.11675	0.92 (0.76- 1.12)	0.41	0.99839	0.109529	0.360743	0.21064
ACNE	genus.Phascolarctobacterium.id.2168	Inverse variance weighted	9	0.12787	0.133901	0.339598	-0.134576	0.390317	1.13641	0.874086	1.47745	1.14 (0.87- 1.48)	0.34	0.99839	0.625301	0.190037	0.220416
ACNE	genus.Prevotella7.id.11182	Inverse variance weighted	11	0.0149591	0.112872	0.894564	-0.20627	0.236189	1.01507	0.813613	1.26641	1.02 (0.81- 1.27)	0.89	0.99839	0.00413426	0.547759	0.0562209
ACNE	genus.Prevotella9.id.11183	Inverse variance weighted	15	0.00968908	0.0904784	0.91472	-0.167649	0.187027	1.00974	0.845651	1.20566	1.01 (0.85- 1.21)	0.91	0.99839	0.651596	0.630921	0.0516283
ACNE	genus.RikenellaceaeRC9gutgroup.id.11191	Inverse variance weighted	11	-0.156222	0.0678084	0.0212294	-0.289127	-0.023318	0.855369	0.748917	0.976952	0.86 (0.75- 0.98)	0.021	0.4165	0.719009	0.550678	0.669991
ACNE	genus.RuminococcaceaeUCG005.id.11363	Inverse variance weighted	14	0.156319	0.114361	0.171659	-0.0678281	0.380465	1.1692	0.934421	1.46296	1.17 (0.93- 1.46)	0.17	0.879565	0.584815	0.587171	0.355621
ACNE	genus.RuminococcaceaeUCG009.id.11366	Inverse variance weighted	11	-0.076103	0.111325	0.494219	-0.294299	0.142093	0.926721	0.745053	1.15268	0.93 (0.75- 1.15)	0.49	0.99839	0.209096	0.0387327	0.133926
ACNE	genus.RuminococcaceaeUCG010.id.11367	Inverse variance weighted	6	-0.068964	0.183545	0.707115	-0.428713	0.290785	0.93336	0.651347	1.33748	0.93 (0.65- 1.34)	0.71	0.99839	0.262267	0.674056	0.0752347
ACNE	genus.Ruminiclostridium5.id.11355	Inverse variance weighted	11	-0.123435	0.162917	0.448659	-0.442752	0.195883	0.883879	0.642266	1.21638	0.88 (0.64- 1.22)	0.45	0.99839	0.296067	0.890272	0.158297
ACNE	genus.Ruminiclostridium6.id.11356	Inverse variance weighted	16	0.239797	0.110643	0.0302116	0.0229369	0.456658	1.27099	1.0232	1.57879	1.27 (1.02- 1.58)	0.03	0.44625	0.814431	0.602409	0.796245
ACNE	genus.Ruminiclostridium9.id.11357	Inverse variance weighted	9	-0.291676	0.200891	0.146527	-0.685423	0.102071	0.747011	0.503877	1.10746	0.75 (0.50- 1.11)	0.15	0.879565	0.207118	0.98239	0.547366
ACNE	genus.RuminococcaceaeNK4A214group.id.11358	Inverse variance weighted	13	0.169786	0.14743	0.249471	-0.119177	0.458748	1.18505	0.88765	1.58209	1.19 (0.89- 1.58)	0.25	0.99839	0.182803	0.898148	0.381612
ACNE	genus.RuminococcaceaeUCG002.id.11360	Inverse variance weighted	21	-0.0238746	0.110832	0.829446	-0.241105	0.193356	0.976408	0.785759	1.21331	0.98 (0.79- 1.21)	0.83	0.99839	0.166922	0.629781	0.0576946
ACNE	genus.RuminococcaceaeUCG003.id.11361	Inverse variance weighted	12	-0.0212433	0.126681	0.866826	-0.269538	0.227051	0.978981	0.763733	1.25489	0.98 (0.76- 1.25)	0.87	0.99839	0.395311	0.208474	0.0537615
ACNE	genus.RuminococcaceaeUCG004.id.11362	Inverse variance weighted	11	-0.0895629	0.131932	0.497228	-0.348149	0.169024	0.914331	0.705993	1.18415	0.91 (0.71- 1.18)	0.5	0.99839	0.168659	0.543401	0.131459
ACNE	genus.Terrisporobacter.id.11348	Inverse variance weighted	5	0.0284983	0.263361	0.913829	-0.487689	0.544686	1.02891	0.614044	1.72407	1.03 (0.61- 1.72)	0.91	0.99839	0.00989977	0.958351	0.0566838
ACNE	genus.Turicibacter.id.2162	Inverse variance weighted	10	0.126216	0.129944	0.33139	-0.128473	0.380906	1.13453	0.879437	1.46361	1.13 (0.88- 1.46)	0.33	0.99839	0.191969	0.467826	0.288829
ACNE	genus.RuminococcaceaeUCG011.id.11368	Inverse variance weighted	8	-0.0945102	0.121229	0.435627	-0.332119	0.143099	0.909818	0.717402	1.15384	0.91 (0.72- 1.15)	0.44	0.99839	0.0192599	0.825431	0.206565
ACNE	genus.RuminococcaceaeUCG013.id.11370	Inverse variance weighted	11	-0.29384	0.180441	0.103429	-0.647505	0.0598247	0.745396	0.52335	1.06165	0.75 (0.52- 1.06)	0.1	0.7	0.0772173	0.584481	0.531506
ACNE	genus.RuminococcaceaeUCG014.id.11371	Inverse variance weighted	11	-0.0710425	0.121439	0.558543	-0.309062	0.166977	0.931422	0.734135	1.18173	0.93 (0.73- 1.18)	0.56	0.99839	0.497217	0.163433	0.101736
ACNE	genus.Ruminococcus1.id.11373	Inverse variance weighted	10	-0.145595	0.13827	0.292352	-0.416603	0.125414	0.864508	0.659283	1.13362	0.86 (0.66- 1.13)	0.29	0.99839	0.435162	0.113325	0.204236
ACNE	genus.Ruminococcus2.id.11374	Inverse variance weighted	15	-0.0337547	0.106296	0.750822	-0.242094	0.174585	0.966809	0.784982	1.19075	0.97 (0.78- 1.19)	0.75	0.99839	0.70037	0.655477	0.0613696
ACNE	genus.Sellimonas.id.14369	Inverse variance weighted	9	0.040566	0.0687187	0.554976	-0.0941226	0.175255	1.0414	0.910171	1.19155	1.04 (0.91- 1.19)	0.55	0.99839	0.907256	0.400201	0.101517
ACNE	genus.Senegalimassilia.id.11160	Inverse variance weighted	5	0.0054825	0.153577	0.971523	-0.295529	0.306494	1.0055	0.744138	1.35865	1.01 (0.74- 1.36)	0.97	0.99839	0.634704	0.712288	0.0502895
ACNE	genus.Slackia.id.825	Inverse variance weighted	6	-0.0439865	0.127169	0.729426	-0.293238	0.205265	0.956967	0.745845	1.22785	0.96 (0.75- 1.23)	0.73	0.99839	0.502671	0.451103	0.0716341
ACNE	genus.Streptococcus.id.1853	Inverse variance weighted	15	-0.0828145	0.126445	0.512502	-0.330646	0.165017	0.920522	0.71846	1.17941	0.92 (0.72- 1.18)	0.51	0.99839	0.695774	0.99034	0.108508
ACNE	genus.Subdoligranulum.id.2070	Inverse variance weighted	11	-0.0563272	0.138488	0.684207	-0.327764	0.21511	0.94523	0.720533	1.24	0.95 (0.72- 1.24)	0.68	0.99839	0.950125	0.321578	0.0710078
ACNE	genus.Sutterella.id.2896	Inverse variance weighted	12	0.144551	0.130174	0.266808	-0.11059	0.399693	1.15552	0.895305	1.49137	1.16 (0.90- 1.49)	0.27	0.99839	0.374946	0.519658	0.237144
ACNE	genus.Tyzzerella3.id.11335	Inverse variance weighted	13	-0.0845111	0.0784304	0.281243	-0.238235	0.0692124	0.918961	0.788018	1.07166	0.92 (0.79- 1.07)	0.28	0.99839	0.923854	0.853229	0.216348
ACNE	genus.Veillonella.id.2198	Inverse variance weighted	6	-0.15509	0.19103	0.416873	-0.529509	0.21933	0.856338	0.588894	1.24524	0.86 (0.59- 1.25)	0.42	0.99839	0.160413	0.159075	0.206938
ACNE	genus.Victivallis.id.2256	Inverse variance weighted	10	0.157411	0.0903457	0.0814518	-0.0196661	0.334489	1.17048	0.980526	1.39723	1.17 (0.98- 1.40)	0.08	0.68	0.123042	0.740208	0.783534
ACNE	genus..Eubacteriumxylanophilumgroup.id.14375	MR Egger	9	0.051205	0.414685	0.905198	-0.761578	0.863988	1.05254	0.466929	2.3726	1.05 (0.47- 2.37)	0.91	0.993486	0.355306
ACNE	genus..Eubacteriumventriosumgroup.id.11341	MR Egger	15	0.712607	0.53855	0.208572	-0.342951	1.76817	2.0393	0.709673	5.8601	2.04 (0.71- 5.86)	0.21	0.991667	0.999051
ACNE	genus..Ruminococcusgauvreauiigroup.id.11342	MR Egger	12	-0.685039	0.513229	0.211546	-1.69097	0.32089	0.504071	0.184341	1.37835	0.50 (0.18- 1.38)	0.21	0.991667	0.432215
ACNE	genus..Ruminococcusgnavusgroup.id.14376	MR Egger	11	0.253705	0.560539	0.661543	-0.844951	1.35236	1.28879	0.429578	3.86655	1.29 (0.43- 3.87)	0.66	0.991667	0.0937522
ACNE	genus..Clostridiuminnocuumgroup.id.14397	MR Egger	8	-0.175838	0.417554	0.68834	-0.994245	0.642569	0.838754	0.370003	1.90136	0.84 (0.37- 1.90)	0.69	0.991667	0.542742
ACNE	genus..Eubacteriumbrachygroup.id.11296	MR Egger	10	0.228757	0.312387	0.48489	-0.38352	0.841035	1.25704	0.681458	2.31877	1.26 (0.68- 2.32)	0.48	0.991667	0.802085
ACNE	genus..Eubacteriumcoprostanoligenesgroup.id.11375	MR Egger	11	0.487798	0.600183	0.437333	-0.688561	1.66416	1.62873	0.502298	5.28122	1.63 (0.50-5.28)	0.44	0.991667	0.03745
ACNE	genus..Eubacteriumeligensgroup.id.14372	MR Egger	7	-0.271031	0.836002	0.75891	-1.9096	1.36753	0.762593	0.14814	3.92565	0.76 (0.15- 3.93)	0.76	0.991667	0.185359
ACNE	genus..Eubacteriumfissicatenagroup.id.14373	MR Egger	9	-0.164772	0.558721	0.776617	-1.25986	0.93032	0.848087	0.283692	2.53532	0.85 (0.28- 2.54)	0.78	0.991667	0.114421
ACNE	genus..Eubacteriumhalliigroup.id.11338	MR Egger	14	0.0648384	0.272766	0.816118	-0.469782	0.599459	1.06699	0.625138	1.82113	1.07 (0.63- 1.82)	0.82	0.991667	0.206827
ACNE	genus..Eubacteriumnodatumgroup.id.11297	MR Egger	11	-0.299933	0.302358	0.347126	-0.892554	0.292688	0.740868	0.409608	1.34003	0.74 (0.41- 1.34)	0.35	0.991667	0.614826
ACNE	genus..Eubacteriumoxidoreducensgroup.id.11339	MR Egger	5	-0.244904	0.461559	0.632462	-1.14956	0.659752	0.782779	0.316776	1.93431	0.78 (0.32- 1.93)	0.63	0.991667	0.554132
ACNE	genus..Eubacteriumrectalegroup.id.14374	MR Egger	8	0.943484	0.657771	0.201466	-0.345748	2.23272	2.56891	0.707691	9.32515	2.57 (0.71- 9.33)	0.2	0.991667	0.354816
ACNE	genus..Eubacteriumruminantiumgroup.id.11340	MR Egger	18	0.111026	0.260771	0.675953	-0.400084	0.622137	1.11742	0.670263	1.86291	1.12 (0.67- 1.86)	0.68	0.991667	0.366569
ACNE	genus.Anaerostipes.id.1991	MR Egger	13	0.45222	0.511321	0.395392	-0.549969	1.45441	1.5718	0.576967	4.28195	1.57 (0.58- 4.28)	0.4	0.991667	0.962158
ACNE	genus.Anaerotruncus.id.2054	MR Egger	13	0.534214	0.393056	0.201318	-0.236175	1.3046	1.70611	0.789642	3.68623	1.71 (0.79- 3.69)	0.2	0.991667	0.957814
ACNE	genus.Bacteroides.id.918	MR Egger	9	-0.483249	0.951189	0.627034	-2.34758	1.38108	0.616776	0.0956003	3.9792	0.62 (0.10- 3.98)	0.63	0.991667	0.249034
ACNE	genus..Ruminococcustorquesgroup.id.14377	MR Egger	9	0.558113	0.571682	0.361458	-0.562385	1.67861	1.74737	0.569848	5.3581	1.75 (0.57- 5.36)	0.36	0.991667	0.85295
ACNE	genus.Actinomyces.id.423	MR Egger	7	-0.0609217	0.402062	0.885487	-0.848962	0.727119	0.940897	0.427859	2.06911	0.94 (0.43- 2.07)	0.89	0.991667	0.0762492
ACNE	genus.Adlercreutzia.id.812	MR Egger	8	0.132685	0.560896	0.820868	-0.966671	1.23204	1.14189	0.380347	3.42822	1.14 (0.38- 3.43)	0.82	0.991667	0.812427
ACNE	genus.Akkermansia.id.4037	MR Egger	11	0.267543	0.529517	0.625518	-0.77031	1.3054	1.30675	0.462869	3.68915	1.31 (0.46- 3.69)	0.63	0.991667	0.0936409
ACNE	genus.Alistipes.id.968	MR Egger	13	0.614992	0.804157	0.460503	-0.961156	2.19114	1.84964	0.38245	8.94541	1.85 (0.38- 8.95)	0.46	0.991667	0.265672
ACNE	genus.Allisonella.id.2174	MR Egger	8	0.791188	0.557019	0.205309	-0.300569	1.88295	2.20602	0.740397	6.57284	2.21 (0.74- 6.57)	0.21	0.991667	0.287818
ACNE	genus.Alloprevotella.id.961	MR Egger	5	-0.329691	0.818693	0.714145	-1.93433	1.27495	0.719146	0.144521	3.57851	0.72 (0.14- 3.58)	0.71	0.991667	0.613814
ACNE	genus.Anaerofilum.id.2053	MR Egger	10	0.433285	0.467076	0.380723	-0.482184	1.34875	1.54232	0.617433	3.85262	1.54 (0.62- 3.85)	0.38	0.991667	0.475259
ACNE	genus.CandidatusSoleaferrea.id.11350	MR Egger	9	0.442782	1.09503	0.69802	-1.70347	2.58903	1.55703	0.182051	13.3169	1.56 (0.18- 13.32)	0.7	0.991667	0.3112
ACNE	genus.Catenibacterium.id.2153	MR Egger	4	-0.209122	1.40242	0.895141	-2.95786	2.53962	0.811296	0.0519299	12.6748	0.81 (0.05- 12.67)	0.9	0.991667	0.732253
ACNE	genus.ChristensenellaceaeR.7group.id.11283	MR Egger	9	-0.245565	0.577829	0.683611	-1.37811	0.886981	0.782263	0.252055	2.42779	0.78 (0.25- 2.43)	0.68	0.991667	0.84845
ACNE	genus.Barnesiella.id.944	MR Egger	13	-0.273115	0.568664	0.64044	-1.3877	0.841467	0.761005	0.249649	2.31977	0.76 (0.25- 2.32)	0.64	0.991667	0.262833
ACNE	genus.Bifidobacterium.id.436	MR Egger	12	-0.0571893	0.319429	0.861485	-0.683269	0.568891	0.944415	0.504963	1.76631	0.94 (0.50- 1.77)	0.86	0.991667	0.217541
ACNE	genus.Bilophila.id.3170	MR Egger	13	0.058378	0.620397	0.926724	-1.1576	1.27436	1.06012	0.314239	3.5764	1.06 (0.31- 3.58)	0.93	0.99839	0.778523
ACNE	genus.Blautia.id.1992	MR Egger	13	0.326575	0.779936	0.683479	-1.2021	1.85525	1.38621	0.300563	6.39329	1.39 (0.30- 6.39)	0.68	0.991667	3.04927e-06
ACNE	genus.Butyricicoccus.id.2055	MR Egger	8	-0.209515	0.437609	0.649048	-1.06723	0.648198	0.810977	0.34396	1.91209	0.81 (0.34- 1.91)	0.65	0.991667	0.0444313
ACNE	genus.Butyricimonas.id.945	MR Egger	13	0.105631	0.413201	0.802945	-0.704244	0.915506	1.11141	0.494482	2.49804	1.11 (0.49- 2.50)	0.8	0.991667	0.947182
ACNE	genus.Butyrivibrio.id.1993	MR Egger	15	-0.407535	0.242358	0.116509	-0.882555	0.067486	0.665288	0.413724	1.06982	0.67 (0.41- 1.07)	0.12	0.991667	0.826822
ACNE	genus.Enterorhabdus.id.820	MR Egger	6	-0.389995	0.364165	0.344518	-1.10376	0.323768	0.67706	0.331623	1.38233	0.68 (0.33- 1.38)	0.34	0.991667	0.543163
ACNE	genus.Eisenbergiella.id.11304	MR Egger	11	-0.0949653	0.638181	0.884987	-1.3458	1.15587	0.909404	0.260331	3.17678	0.91 (0.26- 3.18)	0.88	0.991667	0.660128
ACNE	genus.Erysipelatoclostridium.id.11381	MR Egger	15	-0.175411	0.372753	0.645737	-0.906007	0.555186	0.839112	0.404135	1.74226	0.84 (0.40- 1.74)	0.65	0.991667	0.50108
ACNE	genus.ErysipelotrichaceaeUCG003.id.11384	MR Egger	16	0.236725	0.297633	0.439682	-0.346635	0.820086	1.26709	0.707063	2.27069	1.27 (0.71- 2.27)	0.44	0.991667	0.679006
ACNE	genus.Clostridiumsensustricto1.id.1873	MR Egger	7	0.642708	0.510056	0.263253	-0.357002	1.64242	1.90162	0.699771	5.16765	1.90 (0.70- 5.17)	0.26	0.991667	0.105819
ACNE	genus.Collinsella.id.815	MR Egger	9	-0.5899	0.806084	0.488055	-2.16983	0.990025	0.554382	0.114198	2.6913	0.55 (0.11- 2.69)	0.49	0.991667	0.0975402
ACNE	genus.Coprobacter.id.949	MR Egger	11	0.672279	0.415549	0.140158	-0.142198	1.48676	1.9587	0.86745	4.42272	1.96 (0.87- 4.42)	0.14	0.991667	0.252619
ACNE	genus.Coprococcus1.id.11301	MR Egger	12	0.382948	0.328217	0.270381	-0.260358	1.02625	1.4666	0.770776	2.79059	1.47 (0.77- 2.79)	0.27	0.991667	0.818674
ACNE	genus.Coprococcus2.id.11302	MR Egger	8	0.0242168	1.25726	0.985257	-2.44002	2.48846	1.02451	0.0871589	12.0427	1.02 (0.09- 12.04)	0.99	0.99839	0.314545
ACNE	genus.Coprococcus3.id.11303	MR Egger	9	0.0587028	0.973912	0.953621	-1.85016	1.96757	1.06046	0.157211	7.15327	1.06 (0.16- 7.15)	0.95	0.99839	0.385403
ACNE	genus.DefluviitaleaceaeUCG011.id.11287	MR Egger	9	0.0121258	0.559595	0.983317	-1.08468	1.10893	1.0122	0.33801	3.03112	1.01 (0.34- 3.03)	0.98	0.99839	0.115671
ACNE	genus.Desulfovibrio.id.3173	MR Egger	10	1.21331	0.482851	0.0362124	0.266922	2.1597	3.3646	1.30594	8.6685	3.36 (1.31- 8.67)	0.036	0.991667	0.0476176
ACNE	genus.Dialister.id.2183	MR Egger	11	0.145488	0.555552	0.79931	-0.943394	1.23437	1.1566	0.389304	3.43621	1.16 (0.39- 3.44)	0.8	0.991667	0.326367
ACNE	genus.Dorea.id.1997	MR Egger	10	0.921346	0.64937	0.193711	-0.35142	2.19411	2.51267	0.703688	8.97203	2.51 (0.70- 8.97)	0.19	0.991667	0.0349764
ACNE	genus.Eggerthella.id.819	MR Egger	10	0.0774866	0.413325	0.855958	-0.73263	0.887603	1.08057	0.480643	2.4293	1.08 (0.48- 2.43)	0.86	0.991667	0.545057
ACNE	genus.Howardella.id.2000	MR Egger	10	-0.0683619	0.283029	0.815215	-0.623098	0.486374	0.933922	0.53628	1.62641	0.93 (0.54- 1.63)	0.82	0.991667	0.880497
ACNE	genus.Hungatella.id.11306	MR Egger	5	0.00497285	0.711164	0.99486	-1.38891	1.39885	1.00499	0.249347	4.05056	1.00 (0.25- 4.05)	0.99	0.99839	0.344161
ACNE	genus.Intestinibacter.id.11345	MR Egger	15	-0.486461	0.351941	0.190192	-1.17627	0.203344	0.614798	0.308428	1.22549	0.61 (0.31- 1.23)	0.19	0.991667	0.406592
ACNE	genus.Escherichia.Shigella.id.3504	MR Egger	10	0.0856153	0.631876	0.895569	-1.15286	1.32409	1.08939	0.315732	3.75877	1.09 (0.32- 3.76)	0.9	0.991667	0.0327079
ACNE	genus.Faecalibacterium.id.2057	MR Egger	10	-0.184495	0.320309	0.580459	-0.812301	0.44331	0.831524	0.443836	1.55786	0.83 (0.44- 1.56)	0.58	0.991667	0.0787488
ACNE	genus.FamilyXIIIAD3011group.id.11293	MR Egger	13	-0.488279	0.595029	0.429301	-1.65453	0.677978	0.613682	0.191181	1.96989	0.61 (0.19- 1.97)	0.43	0.991667	0.892823
ACNE	genus.FamilyXIIIUCG001.id.11294	MR Egger	8	-0.181256	0.598767	0.772328	-1.35484	0.992327	0.834222	0.257989	2.69751	0.83 (0.26- 2.70)	0.77	0.991667	0.113743
ACNE	genus.Flavonifractor.id.2059	MR Egger	5	0.383071	0.750717	0.645033	-1.08833	1.85448	1.46678	0.336777	6.38835	1.47 (0.34- 6.39)	0.65	0.991667	0.314331
ACNE	genus.Fusicatenibacter.id.11305	MR Egger	18	-0.629103	0.446502	0.177985	-1.50425	0.24604	0.53307	0.222185	1.27895	0.53 (0.22- 1.28)	0.18	0.991667	0.562146
ACNE	genus.Gordonibacter.id.821	MR Egger	11	-0.126614	0.29805	0.680953	-0.710792	0.457565	0.881074	0.491255	1.58022	0.88 (0.49- 1.58)	0.68	0.991667	0.742186
ACNE	genus.Haemophilus.id.3698	MR Egger	9	0.135164	0.235066	0.58329	-0.325565	0.595892	1.14472	0.722119	1.81465	1.14 (0.72- 1.81)	0.58	0.991667	0.52821
ACNE	genus.Holdemanella.id.11393	MR Egger	11	-0.235402	0.258885	0.3869	-0.742817	0.272014	0.790253	0.475772	1.3126	0.79 (0.48- 1.31)	0.39	0.991667	0.774459
ACNE	genus.Holdemania.id.2157	MR Egger	15	0.600121	0.285459	0.05558	0.0406209	1.15962	1.82234	1.04146	3.18872	1.82 (1.04- 3.19)	0.06	0.991667	0.989532
ACNE	genus.LachnospiraceaeUCG001.id.11321	MR Egger	13	0.187683	0.436054	0.675208	-0.666983	1.04235	1.20645	0.513255	2.83587	1.21 (0.51- 2.84)	0.68	0.991667	0.934836
ACNE	genus.LachnospiraceaeUCG004.id.11324	MR Egger	12	0.505681	0.753563	0.517386	-0.971301	1.98266	1.65811	0.37859	7.26206	1.66 (0.38- 7.26)	0.52	0.991667	0.0638921
ACNE	genus.LachnospiraceaeUCG008.id.11328	MR Egger	10	-0.0346788	0.480743	0.944265	-0.976935	0.907577	0.965916	0.376463	2.47831	0.97 (0.38- 2.48)	0.94	0.99839	0.595845
ACNE	genus.Intestinimonas.id.2062	MR Egger	16	0.400469	0.318398	0.229053	-0.223592	1.02453	1.49252	0.799642	2.78579	1.49 (0.80- 2.79)	0.23	0.991667	0.206106
ACNE	genus.Lachnoclostridium.id.11308	MR Egger	13	0.636189	0.466198	0.199632	-0.277558	1.54994	1.88927	0.757631	4.71117	1.89 (0.76- 4.71)	0.2	0.991667	0.974619
ACNE	genus.Lachnospira.id.2004	MR Egger	6	0.334371	1.29965	0.809657	-2.21294	2.88168	1.39706	0.109379	17.8442	1.40 (0.11- 17.84)	0.81	0.991667	0.367251
ACNE	genus.LachnospiraceaeFCS020group.id.11314	MR Egger	12	0.22108	0.387081	0.580509	-0.537599	0.97976	1.24742	0.584149	2.66382	1.25 (0.58- 2.66)	0.58	0.991667	0.161245
ACNE	genus.LachnospiraceaeNC2004group.id.11316	MR Egger	9	0.489458	0.407568	0.268836	-0.309375	1.28829	1.63143	0.733905	3.62659	1.63 (0.73- 3.63)	0.27	0.991667	0.630714
ACNE	genus.LachnospiraceaeND3007group.id.11317	MR Egger	3	1.49222	4.80108	0.808158	-7.91789	10.9023	4.44697	0.000364171	54302.9	4.45 (0.00-54302.85)	0.81	0.991667	0.500575
ACNE	genus.LachnospiraceaeNK4A136group.id.11319	MR Egger	15	-0.114225	0.237568	0.638643	-0.579859	0.351409	0.892057	0.559978	1.42107	0.89 (0.56- 1.42)	0.64	0.991667	0.268667
ACNE	genus.Parabacteroides.id.954	MR Egger	5	1.19077	1.31862	0.433068	-1.39373	3.77526	3.2896	0.248147	43.609	3.29 (0.25- 43.61)	0.43	0.991667	0.380626
ACNE	genus.Paraprevotella.id.962	MR Egger	13	-0.422242	0.410482	0.325733	-1.22679	0.382304	0.655575	0.293233	1.46566	0.66 (0.29- 1.47)	0.33	0.991667	0.0599722
ACNE	genus.LachnospiraceaeUCG010.id.11330	MR Egger	10	0.130727	0.438784	0.773347	-0.729289	0.990743	1.13966	0.482252	2.69323	1.14 (0.48- 2.69)	0.77	0.991667	0.742844
ACNE	genus.Lactobacillus.id.1837	MR Egger	8	0.130736	0.249145	0.618579	-0.357588	0.61906	1.13967	0.699361	1.85718	1.14 (0.70- 1.86)	0.62	0.991667	0.60195
ACNE	genus.Lactococcus.id.1851	MR Egger	9	0.251669	0.372611	0.521087	-0.478648	0.981986	1.28617	0.619621	2.66975	1.29 (0.62- 2.67)	0.52	0.991667	0.58746
ACNE	genus.Marvinbryantia.id.2005	MR Egger	10	-0.301688	0.534661	0.588043	-1.34962	0.746247	0.739569	0.259338	2.10907	0.74 (0.26- 2.11)	0.59	0.991667	0.584393
ACNE	genus.Methanobrevibacter.id.123	MR Egger	6	-0.149007	0.705458	0.84304	-1.5317	1.23369	0.861563	0.216167	3.43388	0.86 (0.22- 3.43)	0.84	0.991667	0.00843576
ACNE	genus.Odoribacter.id.952	MR Egger	7	0.379581	0.542386	0.515244	-0.683496	1.44266	1.46167	0.504849	4.23193	1.46 (0.50- 4.23)	0.52	0.991667	0.378815
ACNE	genus.Olsenella.id.822	MR Egger	11	-0.446682	0.250363	0.108068	-0.937394	0.0440297	0.639747	0.391647	1.04501	0.64 (0.39- 1.05)	0.11	0.991667	0.285012
ACNE	genus.Oscillibacter.id.2063	MR Egger	13	-0.563338	0.367984	0.154037	-1.28459	0.15791	0.569306	0.276765	1.17106	0.57 (0.28- 1.17)	0.15	0.991667	0.526295
ACNE	genus.Oscillospira.id.2064	MR Egger	8	-0.34924	0.560531	0.556177	-1.44788	0.749401	0.705224	0.235068	2.11573	0.71 (0.24- 2.12)	0.56	0.991667	0.938053
ACNE	genus.Oxalobacter.id.2978	MR Egger	11	-0.277667	0.350064	0.448072	-0.963792	0.408458	0.757549	0.381444	1.5045	0.76 (0.38- 1.50)	0.45	0.991667	0.704004
ACNE	genus.Romboutsia.id.11347	MR Egger	13	-0.0756352	0.417695	0.8596	-0.894318	0.743047	0.927154	0.408886	2.10233	0.93 (0.41- 2.10)	0.86	0.991667	0.176459
ACNE	genus.Roseburia.id.2012	MR Egger	14	0.0820682	0.416552	0.847111	-0.734374	0.89851	1.08553	0.479806	2.45594	1.09 (0.48- 2.46)	0.85	0.991667	0.519899
ACNE	genus.Parasutterella.id.2892	MR Egger	14	0.0705881	0.293352	0.813907	-0.504383	0.645559	1.07314	0.603878	1.90705	1.07 (0.60- 1.91)	0.81	0.991667	0.315934
ACNE	genus.Peptococcus.id.2037	MR Egger	12	0.267124	0.377005	0.494794	-0.471807	1.00605	1.3062	0.623874	2.73479	1.31 (0.62- 2.73)	0.49	0.991667	0.114203
ACNE	genus.Phascolarctobacterium.id.2168	MR Egger	9	-0.76098	0.626989	0.264217	-1.98988	0.467918	0.467208	0.136712	1.59667	0.47 (0.14- 1.60)	0.26	0.991667	0.769342
ACNE	genus.Prevotella7.id.11182	MR Egger	11	0.431189	0.67653	0.539768	-0.894811	1.75719	1.53909	0.408685	5.79612	1.54 (0.41- 5.80)	0.54	0.991667	0.00338074
ACNE	genus.Prevotella9.id.11183	MR Egger	15	0.131138	0.262906	0.626252	-0.384157	0.646433	1.14013	0.681025	1.90872	1.14 (0.68- 1.91)	0.63	0.991667	0.594679
ACNE	genus.RikenellaceaeRC9gutgroup.id.11191	MR Egger	11	0.102328	0.422543	0.814075	-0.725857	0.930513	1.10775	0.48391	2.53581	1.11 (0.48- 2.54)	0.81	0.991667	0.670012
ACNE	genus.RuminococcaceaeUCG005.id.11363	MR Egger	14	0.317221	0.310254	0.326736	-0.290877	0.92532	1.37331	0.747608	2.52268	1.37 (0.75- 2.52)	0.33	0.991667	0.528974
ACNE	genus.RuminococcaceaeUCG009.id.11366	MR Egger	11	-0.940115	0.370154	0.0317216	-1.66562	-0.214613	0.390583	0.189074	0.806854	0.39 (0.19- 0.81)	0.032	0.991667	0.593432
ACNE	genus.RuminococcaceaeUCG010.id.11367	MR Egger	6	-0.300134	0.548189	0.613149	-1.37458	0.774316	0.740719	0.252945	2.16911	0.74 (0.25- 2.17)	0.61	0.991667	0.187239
ACNE	genus.Ruminiclostridium5.id.11355	MR Egger	11	-0.0247057	0.716517	0.973247	-1.42908	1.37967	0.975597	0.23953	3.97358	0.98 (0.24- 3.97)	0.97	0.99839	0.22416
ACNE	genus.Ruminiclostridium6.id.11356	MR Egger	16	0.378508	0.2828	0.202088	-0.17578	0.932797	1.46011	0.838802	2.54161	1.46 (0.84- 2.54)	0.2	0.991667	0.776668
ACNE	genus.Ruminiclostridium9.id.11357	MR Egger	9	-0.313417	0.9745	0.757132	-2.22344	1.5966	0.730945	0.108237	4.93623	0.73 (0.11- 4.94)	0.76	0.991667	0.142836
ACNE	genus.RuminococcaceaeNK4A214group.id.11358	MR Egger	13	0.106372	0.50797	0.837959	-0.889249	1.10199	1.11224	0.410964	3.01016	1.11 (0.41- 3.01)	0.84	0.991667	0.135216
ACNE	genus.RuminococcaceaeUCG002.id.11360	MR Egger	21	0.109162	0.294107	0.714621	-0.467288	0.685613	1.11534	0.6267	1.98499	1.12 (0.63- 1.98)	0.71	0.991667	0.140462
ACNE	genus.RuminococcaceaeUCG003.id.11361	MR Egger	12	0.497321	0.404945	0.247523	-0.296371	1.29101	1.64431	0.743511	3.63647	1.64 (0.74- 3.64)	0.25	0.991667	0.459891
ACNE	genus.RuminococcaceaeUCG004.id.11362	MR Egger	11	0.377323	0.751718	0.627754	-1.09604	1.85069	1.45838	0.334191	6.36421	1.46 (0.33- 6.36)	0.63	0.991667	0.141343
ACNE	genus.Terrisporobacter.id.11348	MR Egger	5	0.0777519	0.920348	0.937996	-1.72613	1.88163	1.08085	0.177972	6.56422	1.08 (0.18- 6.56)	0.94	0.99839	0.00405789
ACNE	genus.Turicibacter.id.2162	MR Egger	10	0.547128	0.568055	0.363673	-0.566259	1.66052	1.72828	0.567645	5.26202	1.73 (0.57- 5.26)	0.36	0.991667	0.172168
ACNE	genus.RuminococcaceaeUCG011.id.11368	MR Egger	8	-0.24229	0.654501	0.723957	-1.52511	1.04053	0.784829	0.217597	2.83073	0.78 (0.22- 2.83)	0.72	0.991667	0.0109656
ACNE	genus.RuminococcaceaeUCG013.id.11370	MR Egger	11	-0.00821141	0.537184	0.988137	-1.06109	1.04467	0.991822	0.346078	2.84246	0.99 (0.35- 2.84)	0.99	0.99839	0.0610485
ACNE	genus.RuminococcaceaeUCG014.id.11371	MR Egger	11	0.323468	0.286927	0.28875	-0.238908	0.885845	1.38191	0.787487	2.42503	1.38 (0.79- 2.43)	0.29	0.991667	0.629958
ACNE	genus.Ruminococcus1.id.11373	MR Egger	10	0.460761	0.367961	0.245864	-0.260443	1.18196	1.58528	0.77071	3.26077	1.59 (0.77- 3.26)	0.25	0.991667	0.662661
ACNE	genus.Ruminococcus2.id.11374	MR Egger	15	-0.140275	0.256353	0.593516	-0.642727	0.362178	0.869119	0.525856	1.43645	0.87 (0.53- 1.44)	0.59	0.991667	0.643601
ACNE	genus.Sellimonas.id.14369	MR Egger	9	0.397948	0.404904	0.358438	-0.395664	1.19156	1.48877	0.673233	3.29221	1.49 (0.67- 3.29)	0.36	0.991667	0.92002
ACNE	genus.Senegalimassilia.id.11160	MR Egger	5	0.235823	0.588417	0.715422	-0.917474	1.38912	1.26595	0.399527	4.01132	1.27 (0.40- 4.01)	0.72	0.991667	0.495278
ACNE	genus.Slackia.id.825	MR Egger	6	-0.725575	0.82692	0.429788	-2.34634	0.895189	0.484046	0.0957189	2.4478	0.48 (0.10- 2.45)	0.43	0.991667	0.45748
ACNE	genus.Streptococcus.id.1853	MR Egger	15	-0.0773058	0.463911	0.870218	-0.98657	0.831959	0.925607	0.372853	2.29782	0.93 (0.37- 2.30)	0.87	0.991667	0.621244
ACNE	genus.Subdoligranulum.id.2070	MR Egger	11	0.290281	0.358298	0.438741	-0.411984	0.992545	1.3368	0.662335	2.69809	1.34 (0.66- 2.70)	0.44	0.991667	0.970398
ACNE	genus.Sutterella.id.2896	MR Egger	12	0.518638	0.576262	0.389277	-0.610835	1.64811	1.67974	0.542897	5.19715	1.68 (0.54- 5.20)	0.39	0.991667	0.331224
ACNE	genus.Tyzzerella3.id.11335	MR Egger	13	-0.000242764	0.451784	0.999581	-0.88574	0.885254	0.999757	0.412409	2.4236	1.00 (0.41- 2.42)	1	1	0.886005
ACNE	genus.Veillonella.id.2198	MR Egger	6	-2.3485	1.27967	0.14037	-4.85665	0.159642	0.095512	0.0077765	1.17309	0.10 (0.01- 1.17)	0.14	0.991667	0.338071
ACNE	genus.Victivallis.id.2256	MR Egger	10	0.403593	0.723352	0.592146	-1.01418	1.82136	1.49719	0.362701	6.18027	1.50 (0.36- 6.18)	0.59	0.991667	0.0877684
ACNE	genus..Eubacteriumxylanophilumgroup.id.14375	Weighted median	9	-0.0227408	0.179229	0.899034	-0.374029	0.328547	0.977516	0.687957	1.38895	0.98 (0.69- 1.39)	0.9	1
ACNE	genus..Eubacteriumventriosumgroup.id.11341	Weighted median	15	0.165347	0.152446	0.278085	-0.133446	0.464141	1.1798	0.875074	1.59065	1.18 (0.88- 1.59)	0.28	1
ACNE	genus..Ruminococcusgauvreauiigroup.id.11342	Weighted median	12	0.0767401	0.174517	0.660133	-0.265313	0.418793	1.07976	0.766966	1.52013	1.08 (0.77- 1.52)	0.66	1
ACNE	genus..Ruminococcusgnavusgroup.id.14376	Weighted median	11	-0.00923765	0.128354	0.942626	-0.260811	0.242336	0.990805	0.770426	1.27422	0.99 (0.77- 1.27)	0.94	1
ACNE	genus..Clostridiuminnocuumgroup.id.14397	Weighted median	8	-0.0338634	0.112927	0.764277	-0.255201	0.187474	0.966704	0.774761	1.2062	0.97 (0.77- 1.21)	0.76	1
ACNE	genus..Eubacteriumbrachygroup.id.11296	Weighted median	10	0.0475766	0.104019	0.647395	-0.1563	0.251454	1.04873	0.855302	1.28589	1.05 (0.86- 1.29)	0.65	1
ACNE	genus..Eubacteriumcoprostanoligenesgroup.id.11375	Weighted median	11	-0.566294	0.221618	0.0106104	-1.00067	-0.131923	0.567625	0.367635	0.876408	0.57 (0.37-0.88)	0.011	0.540909
ACNE	genus..Eubacteriumeligensgroup.id.14372	Weighted median	7	-0.078424	0.236061	0.739724	-0.541103	0.384255	0.924572	0.582106	1.46852	0.92 (0.58- 1.47)	0.74	1
ACNE	genus..Eubacteriumfissicatenagroup.id.14373	Weighted median	9	-0.0142105	0.118065	0.904197	-0.245618	0.217197	0.98589	0.782221	1.24259	0.99 (0.78- 1.24)	0.9	1
ACNE	genus..Eubacteriumhalliigroup.id.11338	Weighted median	14	0.0599397	0.169174	0.723108	-0.271641	0.391521	1.06177	0.762128	1.47923	1.06 (0.76- 1.48)	0.72	1
ACNE	genus..Eubacteriumnodatumgroup.id.11297	Weighted median	11	-0.128768	0.0947214	0.174006	-0.314422	0.0568857	0.879178	0.730211	1.05853	0.88 (0.73- 1.06)	0.17	1
ACNE	genus..Eubacteriumoxidoreducensgroup.id.11339	Weighted median	5	-0.00644328	0.152969	0.966402	-0.306262	0.293376	0.993577	0.736194	1.34095	0.99 (0.74- 1.34)	0.97	1
ACNE	genus..Eubacteriumrectalegroup.id.14374	Weighted median	8	-0.373596	0.253284	0.14021	-0.870033	0.122841	0.688255	0.418938	1.1307	0.69 (0.42- 1.13)	0.14	0.876842
ACNE	genus..Eubacteriumruminantiumgroup.id.11340	Weighted median	18	-0.115646	0.113979	0.310283	-0.339045	0.107752	0.89079	0.712451	1.11377	0.89 (0.71- 1.11)	0.31	1
ACNE	genus.Anaerostipes.id.1991	Weighted median	13	-0.130558	0.190402	0.492905	-0.503746	0.24263	0.877606	0.604263	1.2746	0.88 (0.60- 1.27)	0.49	1
ACNE	genus.Anaerotruncus.id.2054	Weighted median	13	1.18e-05	0.179462	0.999948	-0.351733	0.351757	1.00001	0.703468	1.42156	1.00 (0.70- 1.42)	1	1
ACNE	genus.Bacteroides.id.918	Weighted median	9	0.490848	0.223722	0.0282349	0.0523526	0.929344	1.6337	1.05375	2.53285	1.63 (1.05- 2.53)	0.028	0.540909
ACNE	genus..Ruminococcustorquesgroup.id.14377	Weighted median	9	-0.540372	0.24725	0.0288499	-1.02498	-0.0557626	0.582531	0.358803	0.945764	0.58 (0.36- 0.95)	0.029	0.540909
ACNE	genus.Actinomyces.id.423	Weighted median	7	0.027099	0.159555	0.865135	-0.285629	0.339827	1.02747	0.751541	1.40471	1.03 (0.75- 1.40)	0.87	1
ACNE	genus.Adlercreutzia.id.812	Weighted median	8	-0.00117379	0.150756	0.993788	-0.296655	0.294308	0.998827	0.7433	1.3422	1.00 (0.74- 1.34)	0.99	1
ACNE	genus.Akkermansia.id.4037	Weighted median	11	0.0956291	0.169954	0.573656	-0.237482	0.42874	1.10035	0.788611	1.53532	1.10 (0.79- 1.54)	0.57	1
ACNE	genus.Alistipes.id.968	Weighted median	13	-0.0531493	0.211446	0.801535	-0.467583	0.361284	0.948238	0.626515	1.43517	0.95 (0.63- 1.44)	0.8	1
ACNE	genus.Allisonella.id.2174	Weighted median	8	0.206386	0.106248	0.0520767	-0.00185943	0.414631	1.22923	0.998142	1.51381	1.23 (1.00- 1.51)	0.05	0.540909
ACNE	genus.Alloprevotella.id.961	Weighted median	5	-0.13021	0.122233	0.286757	-0.369787	0.109366	0.877911	0.690882	1.11557	0.88 (0.69- 1.12)	0.29	1
ACNE	genus.Anaerofilum.id.2053	Weighted median	10	-0.12919	0.120889	0.28522	-0.366131	0.107752	0.878807	0.693412	1.11377	0.88 (0.69- 1.11)	0.29	1
ACNE	genus.CandidatusSoleaferrea.id.11350	Weighted median	9	-0.0766743	0.134862	0.56967	-0.341004	0.187656	0.926191	0.711056	1.20642	0.93 (0.71- 1.21)	0.57	1
ACNE	genus.Catenibacterium.id.2153	Weighted median	4	-0.0435775	0.124263	0.725822	-0.287133	0.199978	0.957358	0.750412	1.22138	0.96 (0.75- 1.22)	0.73	1
ACNE	genus.ChristensenellaceaeR.7group.id.11283	Weighted median	9	0.0161603	0.223341	0.942318	-0.421589	0.453909	1.01629	0.656004	1.57445	1.02 (0.66- 1.57)	0.94	1
ACNE	genus.Barnesiella.id.944	Weighted median	13	-0.143111	0.181193	0.42963	-0.498249	0.212028	0.866658	0.607593	1.23618	0.87 (0.61- 1.24)	0.43	1
ACNE	genus.Bifidobacterium.id.436	Weighted median	12	-0.125861	0.159684	0.430586	-0.438842	0.18712	0.881737	0.644782	1.20577	0.88 (0.64- 1.21)	0.43	1
ACNE	genus.Bilophila.id.3170	Weighted median	13	0.0328835	0.165656	0.84265	-0.291802	0.357569	1.03343	0.746916	1.42985	1.03 (0.75- 1.43)	0.84	1
ACNE	genus.Blautia.id.1992	Weighted median	13	-0.126686	0.193842	0.513401	-0.506616	0.253244	0.881011	0.602531	1.2882	0.88 (0.60- 1.29)	0.51	1
ACNE	genus.Butyricicoccus.id.2055	Weighted median	8	-0.166058	0.207757	0.424123	-0.573261	0.241146	0.846997	0.563684	1.27271	0.85 (0.56- 1.27)	0.42	1
ACNE	genus.Butyricimonas.id.945	Weighted median	13	0.117708	0.157419	0.454621	-0.190834	0.426249	1.12492	0.82627	1.5315	1.12 (0.83- 1.53)	0.45	1
ACNE	genus.Butyrivibrio.id.1993	Weighted median	15	0.049235	0.0783934	0.529971	-0.104416	0.202886	1.05047	0.90085	1.22493	1.05 (0.90- 1.22)	0.53	1
ACNE	genus.Enterorhabdus.id.820	Weighted median	6	0.00927322	0.189745	0.961021	-0.362627	0.381174	1.00932	0.695846	1.464	1.01 (0.70- 1.46)	0.96	1
ACNE	genus.Eisenbergiella.id.11304	Weighted median	11	0.0247852	0.116157	0.831033	-0.202882	0.252452	1.02509	0.816375	1.28718	1.03 (0.82- 1.29)	0.83	1
ACNE	genus.Erysipelatoclostridium.id.11381	Weighted median	15	-0.0578367	0.132217	0.661794	-0.316982	0.201309	0.943804	0.728344	1.223	0.94 (0.73- 1.22)	0.66	1
ACNE	genus.ErysipelotrichaceaeUCG003.id.11384	Weighted median	16	0.00452954	0.146615	0.975354	-0.282837	0.291896	1.00454	0.753643	1.33896	1.00 (0.75- 1.34)	0.98	1
ACNE	genus.Clostridiumsensustricto1.id.1873	Weighted median	7	0.165816	0.20909	0.427756	-0.244	0.575631	1.18036	0.783488	1.77825	1.18 (0.78- 1.78)	0.43	1
ACNE	genus.Collinsella.id.815	Weighted median	9	0.056974	0.24502	0.816128	-0.423266	0.537214	1.05863	0.654904	1.71123	1.06 (0.65- 1.71)	0.82	1
ACNE	genus.Coprobacter.id.949	Weighted median	11	0.243918	0.140399	0.0823307	-0.031264	0.5191	1.27624	0.96922	1.68051	1.28 (0.97- 1.68)	0.08	0.732308
ACNE	genus.Coprococcus1.id.11301	Weighted median	12	0.0879811	0.17055	0.605947	-0.246297	0.422259	1.09197	0.78169	1.5254	1.09 (0.78- 1.53)	0.61	1
ACNE	genus.Coprococcus2.id.11302	Weighted median	8	-0.00339363	0.205368	0.986816	-0.405915	0.399127	0.996612	0.666367	1.49052	1.00 (0.67- 1.49)	0.99	1
ACNE	genus.Coprococcus3.id.11303	Weighted median	9	0.366878	0.241808	0.129209	-0.107065	0.84082	1.44322	0.898467	2.31827	1.44 (0.90- 2.32)	0.13	0.859444
ACNE	genus.DefluviitaleaceaeUCG011.id.11287	Weighted median	9	0.112524	0.159147	0.47954	-0.199405	0.424452	1.1191	0.819218	1.52875	1.12 (0.82- 1.53)	0.48	1
ACNE	genus.Desulfovibrio.id.3173	Weighted median	10	0.200849	0.162259	0.215778	-0.117178	0.518876	1.22244	0.889427	1.68014	1.22 (0.89- 1.68)	0.22	1
ACNE	genus.Dialister.id.2183	Weighted median	11	-0.355243	0.176002	0.0435492	-0.700207	-0.0102792	0.701003	0.496483	0.989773	0.70 (0.50- 0.99)	0.044	0.540909
ACNE	genus.Dorea.id.1997	Weighted median	10	-0.0795246	0.255563	0.755668	-0.580427	0.421378	0.923555	0.559659	1.52406	0.92 (0.56- 1.52)	0.76	1
ACNE	genus.Eggerthella.id.819	Weighted median	10	-0.0211593	0.124764	0.865329	-0.265697	0.223378	0.979063	0.766671	1.25029	0.98 (0.77- 1.25)	0.87	1
ACNE	genus.Howardella.id.2000	Weighted median	10	0.0471026	0.0908724	0.604223	-0.131007	0.225213	1.04823	0.877211	1.25259	1.05 (0.88- 1.25)	0.6	1
ACNE	genus.Hungatella.id.11306	Weighted median	5	-0.00152835	0.13843	0.991191	-0.272852	0.269795	0.998473	0.761206	1.3097	1.00 (0.76- 1.31)	0.99	1
ACNE	genus.Intestinibacter.id.11345	Weighted median	15	-0.0959646	0.150163	0.522778	-0.390284	0.198355	0.908496	0.676864	1.2194	0.91 (0.68- 1.22)	0.52	1
ACNE	genus.Escherichia.Shigella.id.3504	Weighted median	10	0.139082	0.194156	0.473781	-0.241464	0.519628	1.14922	0.785477	1.6814	1.15 (0.79- 1.68)	0.47	1
ACNE	genus.Faecalibacterium.id.2057	Weighted median	10	0.0578611	0.18376	0.752858	-0.302309	0.418031	1.05957	0.73911	1.51897	1.06 (0.74- 1.52)	0.75	1
ACNE	genus.FamilyXIIIAD3011group.id.11293	Weighted median	13	-0.0600551	0.160777	0.708754	-0.375178	0.255068	0.941713	0.687167	1.29055	0.94 (0.69- 1.29)	0.71	1
ACNE	genus.FamilyXIIIUCG001.id.11294	Weighted median	8	0.00928989	0.206917	0.96419	-0.396268	0.414848	1.00933	0.672826	1.51414	1.01 (0.67- 1.51)	0.96	1
ACNE	genus.Flavonifractor.id.2059	Weighted median	5	-0.118432	0.224071	0.597118	-0.557611	0.320746	0.888312	0.572575	1.37816	0.89 (0.57- 1.38)	0.6	1
ACNE	genus.Fusicatenibacter.id.11305	Weighted median	18	-0.356201	0.169911	0.0360465	-0.689226	-0.0231763	0.700332	0.501965	0.97709	0.70 (0.50- 0.98)	0.036	0.540909
ACNE	genus.Gordonibacter.id.821	Weighted median	11	-0.0346756	0.0918927	0.705915	-0.214785	0.145434	0.965919	0.806715	1.15654	0.97 (0.81- 1.16)	0.71	1
ACNE	genus.Haemophilus.id.3698	Weighted median	9	-0.120675	0.156134	0.439583	-0.426697	0.185347	0.886322	0.652661	1.20364	0.89 (0.65- 1.20)	0.44	1
ACNE	genus.Holdemanella.id.11393	Weighted median	11	-0.0294472	0.118566	0.803856	-0.261837	0.202943	0.970982	0.769636	1.225	0.97 (0.77- 1.23)	0.8	1
ACNE	genus.Holdemania.id.2157	Weighted median	15	0.063289	0.123834	0.609295	-0.179425	0.306003	1.06533	0.83575	1.35799	1.07 (0.84- 1.36)	0.61	1
ACNE	genus.LachnospiraceaeUCG001.id.11321	Weighted median	13	0.159862	0.130719	0.221353	-0.0963483	0.416072	1.17335	0.908148	1.51599	1.17 (0.91- 1.52)	0.22	1
ACNE	genus.LachnospiraceaeUCG004.id.11324	Weighted median	12	-0.0276917	0.203439	0.891728	-0.426432	0.371048	0.972688	0.652835	1.44925	0.97 (0.65- 1.45)	0.89	1
ACNE	genus.LachnospiraceaeUCG008.id.11328	Weighted median	10	0.230387	0.124893	0.065084	-0.0144025	0.475177	1.25909	0.985701	1.6083	1.26 (0.99- 1.61)	0.07	0.694167
ACNE	genus.Intestinimonas.id.2062	Weighted median	16	-0.0125925	0.143203	0.929928	-0.29327	0.268085	0.987486	0.745821	1.30746	0.99 (0.75- 1.31)	0.93	1
ACNE	genus.Lachnoclostridium.id.11308	Weighted median	13	0.141743	0.176163	0.421043	-0.203536	0.487023	1.15228	0.815841	1.62746	1.15 (0.82- 1.63)	0.42	1
ACNE	genus.Lachnospira.id.2004	Weighted median	6	0.31383	0.270127	0.245322	-0.215619	0.84328	1.36866	0.806042	2.32398	1.37 (0.81- 2.32)	0.25	1
ACNE	genus.LachnospiraceaeFCS020group.id.11314	Weighted median	12	0.0977191	0.169174	0.563517	-0.233862	0.4293	1.10265	0.791471	1.53618	1.10 (0.79- 1.54)	0.56	1
ACNE	genus.LachnospiraceaeNC2004group.id.11316	Weighted median	9	-0.0650616	0.137325	0.635659	-0.334219	0.204096	0.93701	0.715897	1.22642	0.94 (0.72- 1.23)	0.64	1
ACNE	genus.LachnospiraceaeND3007group.id.11317	Weighted median	3	-0.201664	0.355876	0.57094	-0.899181	0.495854	0.81737	0.406903	1.6419	0.82 (0.41- 1.64)	0.57	1
ACNE	genus.LachnospiraceaeNK4A136group.id.11319	Weighted median	15	-0.0156891	0.154834	0.919289	-0.319164	0.287785	0.984433	0.726757	1.33347	0.98 (0.73- 1.33)	0.92	1
ACNE	genus.Parabacteroides.id.954	Weighted median	5	-0.0152381	0.278692	0.956395	-0.561474	0.530998	0.984877	0.570368	1.70063	0.98 (0.57- 1.70)	0.96	1
ACNE	genus.Paraprevotella.id.962	Weighted median	13	0.00939454	0.123703	0.939463	-0.233064	0.251853	1.00944	0.792103	1.28641	1.01 (0.79- 1.29)	0.94	1
ACNE	genus.LachnospiraceaeUCG010.id.11330	Weighted median	10	-0.392894	0.200698	0.0502732	-0.786263	0.000475258	0.675101	0.455544	1.00048	0.68 (0.46- 1.00)	0.05	0.540909
ACNE	genus.Lactobacillus.id.1837	Weighted median	8	-0.10755	0.13585	0.428545	-0.373816	0.158716	0.898031	0.688103	1.172	0.90 (0.69- 1.17)	0.43	1
ACNE	genus.Lactococcus.id.1851	Weighted median	9	-0.067461	0.110465	0.541397	-0.283971	0.14905	0.934764	0.752788	1.16073	0.93 (0.75- 1.16)	0.54	1
ACNE	genus.Marvinbryantia.id.2005	Weighted median	10	0.123733	0.182094	0.496821	-0.233171	0.480637	1.13171	0.792018	1.6171	1.13 (0.79- 1.62)	0.5	1
ACNE	genus.Methanobrevibacter.id.123	Weighted median	6	-0.019116	0.141728	0.892708	-0.296902	0.25867	0.981066	0.743117	1.29521	0.98 (0.74- 1.30)	0.89	1
ACNE	genus.Odoribacter.id.952	Weighted median	7	0.000597411	0.234406	0.997967	-0.458839	0.460034	1.0006	0.632017	1.58413	1.00 (0.63- 1.58)	1	1
ACNE	genus.Olsenella.id.822	Weighted median	11	-0.152343	0.095471	0.110555	-0.339467	0.0347796	0.858693	0.71215	1.03539	0.86 (0.71- 1.04)	0.11	0.818125
ACNE	genus.Oscillibacter.id.2063	Weighted median	13	-0.136172	0.129305	0.292292	-0.38961	0.117266	0.872693	0.677321	1.12442	0.87 (0.68- 1.12)	0.29	1
ACNE	genus.Oscillospira.id.2064	Weighted median	8	0.0426457	0.16099	0.791089	-0.272895	0.358186	1.04357	0.761173	1.43073	1.04 (0.76- 1.43)	0.79	1
ACNE	genus.Oxalobacter.id.2978	Weighted median	11	-0.00523212	0.0986026	0.957682	-0.198493	0.188029	0.994782	0.819965	1.20687	0.99 (0.82- 1.21)	0.96	1
ACNE	genus.Romboutsia.id.11347	Weighted median	13	0.0329635	0.172865	0.848769	-0.305852	0.371779	1.03351	0.736496	1.45031	1.03 (0.74- 1.45)	0.85	1
ACNE	genus.Roseburia.id.2012	Weighted median	14	-0.113202	0.193495	0.55852	-0.492453	0.266048	0.89297	0.611126	1.3048	0.89 (0.61- 1.30)	0.56	1
ACNE	genus.Parasutterella.id.2892	Weighted median	14	-0.153795	0.136696	0.26055	-0.421719	0.114128	0.857447	0.655918	1.1209	0.86 (0.66- 1.12)	0.26	1
ACNE	genus.Peptococcus.id.2037	Weighted median	12	-0.14717	0.117697	0.211149	-0.377857	0.0835167	0.863147	0.685329	1.0871	0.86 (0.69- 1.09)	0.21	1
ACNE	genus.Phascolarctobacterium.id.2168	Weighted median	9	0.0897922	0.185125	0.627652	-0.273053	0.452638	1.09395	0.761052	1.57245	1.09 (0.76- 1.57)	0.63	1
ACNE	genus.Prevotella7.id.11182	Weighted median	11	-0.0401465	0.110353	0.716006	-0.256438	0.176145	0.960649	0.773803	1.19261	0.96 (0.77- 1.19)	0.72	1
ACNE	genus.Prevotella9.id.11183	Weighted median	15	0.0387002	0.12465	0.756202	-0.205613	0.283014	1.03946	0.814148	1.32712	1.04 (0.81- 1.33)	0.76	1
ACNE	genus.RikenellaceaeRC9gutgroup.id.11191	Weighted median	11	-0.237222	0.093391	0.0110821	-0.420269	-0.0541761	0.788816	0.65687	0.947265	0.79 (0.66- 0.95)	0.011	0.540909
ACNE	genus.RuminococcaceaeUCG005.id.11363	Weighted median	14	0.25117	0.160384	0.117336	-0.0631829	0.565523	1.28553	0.938772	1.76037	1.29 (0.94- 1.76)	0.12	0.84
ACNE	genus.RuminococcaceaeUCG009.id.11366	Weighted median	11	-0.10858	0.13376	0.416932	-0.370749	0.153589	0.897107	0.690217	1.16601	0.90 (0.69- 1.17)	0.42	1
ACNE	genus.RuminococcaceaeUCG010.id.11367	Weighted median	6	-0.0564564	0.219338	0.796875	-0.48636	0.373447	0.945108	0.614861	1.45273	0.95 (0.61- 1.45)	0.8	1
ACNE	genus.Ruminiclostridium5.id.11355	Weighted median	11	-0.0603597	0.206688	0.770261	-0.465468	0.344749	0.941426	0.627841	1.41163	0.94 (0.63- 1.41)	0.77	1
ACNE	genus.Ruminiclostridium6.id.11356	Weighted median	16	0.354406	0.143615	0.0135968	0.0729196	0.635892	1.42533	1.07564	1.88871	1.43 (1.08- 1.89)	0.014	0.540909
ACNE	genus.Ruminiclostridium9.id.11357	Weighted median	9	-0.237011	0.243636	0.330648	-0.714537	0.240515	0.788983	0.489419	1.2719	0.79 (0.49- 1.27)	0.33	1
ACNE	genus.RuminococcaceaeNK4A214group.id.11358	Weighted median	13	0.133845	0.193849	0.489906	-0.2461	0.513789	1.14322	0.781844	1.67161	1.14 (0.78- 1.67)	0.49	1
ACNE	genus.RuminococcaceaeUCG002.id.11360	Weighted median	21	-0.0491867	0.137596	0.720738	-0.318875	0.220501	0.952003	0.726967	1.2467	0.95 (0.73- 1.25)	0.72	1
ACNE	genus.RuminococcaceaeUCG003.id.11361	Weighted median	12	0.0420055	0.170029	0.804871	-0.291252	0.375263	1.0429	0.747328	1.45537	1.04 (0.75- 1.46)	0.8	1
ACNE	genus.RuminococcaceaeUCG004.id.11362	Weighted median	11	-0.34156	0.1581	0.0307417	-0.651437	-0.0316834	0.710661	0.521296	0.968813	0.71 (0.52- 0.97)	0.031	0.540909
ACNE	genus.Terrisporobacter.id.11348	Weighted median	5	0.0876472	0.216194	0.685176	-0.336093	0.511387	1.0916	0.714557	1.6676	1.09 (0.71- 1.67)	0.69	1
ACNE	genus.Turicibacter.id.2162	Weighted median	10	0.201274	0.157005	0.199856	-0.106455	0.509003	1.22296	0.899015	1.66363	1.22 (0.90- 1.66)	0.2	1
ACNE	genus.RuminococcaceaeUCG011.id.11368	Weighted median	8	-0.111808	0.115898	0.334688	-0.338967	0.115351	0.894216	0.712506	1.12227	0.89 (0.71- 1.12)	0.33	1
ACNE	genus.RuminococcaceaeUCG013.id.11370	Weighted median	11	-0.340075	0.200967	0.0906088	-0.73397	0.0538199	0.711717	0.48	1.05529	0.71 (0.48- 1.06)	0.09	0.765
ACNE	genus.RuminococcaceaeUCG014.id.11371	Weighted median	11	0.0453114	0.172745	0.793089	-0.293269	0.383892	1.04635	0.745821	1.46799	1.05 (0.75- 1.47)	0.79	1
ACNE	genus.Ruminococcus1.id.11373	Weighted median	10	-0.185526	0.192112	0.334187	-0.562065	0.191014	0.830668	0.570031	1.21048	0.83 (0.57- 1.21)	0.33	1
ACNE	genus.Ruminococcus2.id.11374	Weighted median	15	-0.0317204	0.141693	0.82286	-0.309438	0.245997	0.968777	0.733859	1.2789	0.97 (0.73- 1.28)	0.82	1
ACNE	genus.Sellimonas.id.14369	Weighted median	9	0.0674028	0.0911046	0.459397	-0.111162	0.245968	1.06973	0.894794	1.27886	1.07 (0.89- 1.28)	0.46	1
ACNE	genus.Senegalimassilia.id.11160	Weighted median	5	0.140014	0.20051	0.484997	-0.252986	0.533013	1.15029	0.776479	1.70406	1.15 (0.78- 1.70)	0.48	1
ACNE	genus.Slackia.id.825	Weighted median	6	-0.0132027	0.171965	0.938802	-0.350254	0.323849	0.986884	0.704509	1.38244	0.99 (0.70- 1.38)	0.94	1
ACNE	genus.Streptococcus.id.1853	Weighted median	15	-0.0964442	0.179416	0.590891	-0.448099	0.255211	0.908061	0.638841	1.29073	0.91 (0.64- 1.29)	0.59	1
ACNE	genus.Subdoligranulum.id.2070	Weighted median	11	-0.101242	0.174058	0.560799	-0.442396	0.239912	0.903714	0.642495	1.27114	0.90 (0.64- 1.27)	0.56	1
ACNE	genus.Sutterella.id.2896	Weighted median	12	0.142758	0.172462	0.407803	-0.195267	0.480783	1.15345	0.822615	1.61734	1.15 (0.82- 1.62)	0.41	1
ACNE	genus.Tyzzerella3.id.11335	Weighted median	13	-0.170583	0.102804	0.0970523	-0.372078	0.0309114	0.843173	0.6893	1.03139	0.84 (0.69- 1.03)	0.1	0.793333
ACNE	genus.Veillonella.id.2198	Weighted median	6	-0.0112849	0.19338	0.953465	-0.390309	0.36774	0.988779	0.676847	1.44447	0.99 (0.68- 1.44)	0.95	1
ACNE	genus.Victivallis.id.2256	Weighted median	10	0.207466	0.106025	0.0503763	-0.000344071	0.415275	1.23056	0.999656	1.51479	1.23 (1.00- 1.51)	0.05	0.540909
