# Supplementary material for: The causal relationship between gut microbiota and immune skin diseases: A bidirectional Mendelian randomization
Source: PLoS One. 2024 Mar 21;19(3):e0298443. doi: 10.1371/journal.pone.0298443 (PMC10956797; doi:10.1371/journal.pone.0298443)
Supplement: S5 Table — (XLSX) [file pone.0298443.s005.xlsx]

## Sheet: Sheet1
outcome	exposure	method	nsnp	b	se	pval	lo_ci	up_ci	or	or_lci95	or_uci95	estimate	pvalue	FDR	Heterogeneity_Pvalue	pleiotropy_test_Pvalue	MR_power
LICHENPLANUS	genus..Eubacteriumxylanophilumgroup.id.14375	Inverse variance weighted	9	-0.0271987	0.102764	0.791263	-0.228617	0.174219	0.973168	0.795633	1.19032	0.97 (0.80- 1.19)	0.79	0.989579	0.299987	0.623404	0.0612327
LICHENPLANUS	genus..Eubacteriumventriosumgroup.id.11341	Inverse variance weighted	15	0.0109558	0.0856904	0.898265	-0.156997	0.178909	1.01102	0.854706	1.19591	1.01 (0.85- 1.20)	0.9	0.99	0.889143	0.897252	0.0521987
LICHENPLANUS	genus..Ruminococcusgauvreauiigroup.id.11342	Inverse variance weighted	12	0.0734946	0.109516	0.502165	-0.141156	0.288146	1.07626	0.868353	1.33395	1.08 (0.87- 1.33)	0.5	0.973636	0.104837	0.739377	0.145506
LICHENPLANUS	genus..Ruminococcusgnavusgroup.id.14376	Inverse variance weighted	11	-0.0989856	0.096623	0.305622	-0.288367	0.0903956	0.905756	0.749487	1.09461	0.91 (0.75- 1.09)	0.31	0.973636	0.0133561	0.655847	0.307929
LICHENPLANUS	genus..Clostridiuminnocuumgroup.id.14397	Inverse variance weighted	8	0.0346299	0.0659173	0.599337	-0.0945679	0.163828	1.03524	0.909766	1.17801	1.04 (0.91- 1.18)	0.6	0.973636	0.273258	0.37942	0.100347
LICHENPLANUS	genus..Eubacteriumbrachygroup.id.11296	Inverse variance weighted	10	-0.0124102	0.0594169	0.834553	-0.128867	0.104047	0.987666	0.879091	1.10965	0.99 (0.88- 1.11)	0.83	0.99	0.323278	0.0426442	0.0566867
LICHENPLANUS	genus..Eubacteriumcoprostanoligenesgroup.id.11375	Inverse variance weighted	13	-0.0132567	0.119525	0.911687	-0.247526	0.221013	0.986831	0.78073	1.24734	0.99 (0.78- 1.25)	0.91	0.99	0.173211	0.610476	0.0523362
LICHENPLANUS	genus..Eubacteriumeligensgroup.id.14372	Inverse variance weighted	7	-0.0808222	0.125253	0.518752	-0.326319	0.164674	0.922358	0.721575	1.17901	0.92 (0.72- 1.18)	0.52	0.973636	0.936123	0.604916	0.129111
LICHENPLANUS	genus..Eubacteriumfissicatenagroup.id.14373	Inverse variance weighted	9	0.0502593	0.059149	0.395488	-0.0656727	0.166191	1.05154	0.936437	1.1808	1.05 (0.94- 1.18)	0.4	0.973636	0.667056	0.823378	0.15177
LICHENPLANUS	genus..Eubacteriumhalliigroup.id.11338	Inverse variance weighted	14	-0.0506211	0.0967035	0.600649	-0.24016	0.138918	0.950639	0.786502	1.14903	0.95 (0.79- 1.15)	0.6	0.973636	0.153315	0.184149	0.095044
LICHENPLANUS	genus..Eubacteriumnodatumgroup.id.11297	Inverse variance weighted	11	-0.0619433	0.0482397	0.199116	-0.156493	0.0326064	0.939936	0.855137	1.03314	0.94 (0.86- 1.03)	0.2	0.973636	0.587544	0.47186	0.251161
LICHENPLANUS	genus..Eubacteriumoxidoreducensgroup.id.11339	Inverse variance weighted	5	-0.0833898	0.0881698	0.344257	-0.256203	0.0894229	0.919992	0.773985	1.09354	0.92 (0.77- 1.09)	0.34	0.973636	0.727504	0.632636	0.18045
LICHENPLANUS	genus..Eubacteriumrectalegroup.id.14374	Inverse variance weighted	8	0.103817	0.168492	0.537793	-0.226427	0.434061	1.1094	0.797377	1.54351	1.11 (0.80- 1.54)	0.54	0.973636	0.0643507	0.593886	0.192575
LICHENPLANUS	genus..Eubacteriumruminantiumgroup.id.11340	Inverse variance weighted	18	0.109826	0.0533093	0.0393818	0.00534026	0.214313	1.11608	1.00535	1.23901	1.12 (1.01- 1.24)	0.039	0.973636	0.850449	0.422494	0.614139
LICHENPLANUS	genus.Anaerostipes.id.1991	Inverse variance weighted	13	0.0204298	0.100131	0.838329	-0.175827	0.216687	1.02064	0.838763	1.24196	1.02 (0.84- 1.24)	0.84	0.99	0.662962	0.17856	0.0568838
LICHENPLANUS	genus.Anaerotruncus.id.2054	Inverse variance weighted	13	-0.0718851	0.0958046	0.453056	-0.259662	0.115892	0.930638	0.771312	1.12287	0.93 (0.77- 1.12)	0.45	0.973636	0.617415	0.250525	0.128691
LICHENPLANUS	genus.Bacteroides.id.918	Inverse variance weighted	9	0.154001	0.11464	0.179161	-0.0706937	0.378695	1.16649	0.931747	1.46038	1.17 (0.93- 1.46)	0.18	0.973636	0.680109	0.799202	0.370094
LICHENPLANUS	genus..Ruminococcustorquesgroup.id.14377	Inverse variance weighted	9	-0.0602588	0.144141	0.675908	-0.342775	0.222258	0.941521	0.709798	1.24889	0.94 (0.71- 1.25)	0.68	0.973636	0.236149	0.593817	0.0953147
LICHENPLANUS	genus.Actinomyces.id.423	Inverse variance weighted	7	-0.00285933	0.083158	0.972571	-0.165849	0.16013	0.997145	0.847174	1.17366	1.00 (0.85- 1.17)	0.97	0.99	0.475384	0.738338	0.0501592
LICHENPLANUS	genus.Adlercreutzia.id.812	Inverse variance weighted	8	0.0701898	0.0900799	0.435865	-0.106367	0.246746	1.07271	0.899095	1.27985	1.07 (0.90- 1.28)	0.44	0.973636	0.416041	0.970322	0.176537
LICHENPLANUS	genus.Akkermansia.id.4037	Inverse variance weighted	11	-0.0870282	0.0861884	0.312618	-0.255958	0.0819011	0.916651	0.774175	1.08535	0.92 (0.77- 1.09)	0.31	0.973636	0.887156	0.499458	0.181685
LICHENPLANUS	genus.Alistipes.id.968	Inverse variance weighted	13	0.0361865	0.121645	0.766103	-0.202238	0.27461	1.03685	0.816901	1.31602	1.04 (0.82- 1.32)	0.77	0.987447	0.21809	0.900291	0.0667493
LICHENPLANUS	genus.Allisonella.id.2174	Inverse variance weighted	8	-0.0621774	0.0623145	0.318377	-0.184314	0.059959	0.939716	0.831675	1.06179	0.94 (0.83- 1.06)	0.32	0.973636	0.202766	0.931858	0.221324
LICHENPLANUS	genus.Alloprevotella.id.961	Inverse variance weighted	5	-0.0123419	0.0670607	0.853982	-0.143781	0.119097	0.987734	0.866078	1.12648	0.99 (0.87- 1.13)	0.85	0.99	0.795615	0.88183	0.0545001
LICHENPLANUS	genus.Anaerofilum.id.2053	Inverse variance weighted	10	-0.0512868	0.0736311	0.486093	-0.195604	0.0930303	0.950006	0.822338	1.09749	0.95 (0.82- 1.10)	0.49	0.973636	0.154644	0.983933	0.144215
LICHENPLANUS	genus.CandidatusSoleaferrea.id.11350	Inverse variance weighted	9	-0.0863702	0.0703012	0.219232	-0.224161	0.0514202	0.917255	0.799187	1.05277	0.92 (0.80- 1.05)	0.22	0.973636	0.448753	0.677551	0.342586
LICHENPLANUS	genus.Catenibacterium.id.2153	Inverse variance weighted	4	0.0602844	0.121722	0.620416	-0.178292	0.29886	1.06214	0.836698	1.34832	1.06 (0.84- 1.35)	0.62	0.973636	0.0713718	0.134617	0.127057
LICHENPLANUS	genus.ChristensenellaceaeR.7group.id.11283	Inverse variance weighted	9	-0.0815485	0.160485	0.611357	-0.396099	0.233002	0.921688	0.67294	1.26238	0.92 (0.67- 1.26)	0.61	0.973636	0.0827956	0.258233	0.110497
LICHENPLANUS	genus.Barnesiella.id.944	Inverse variance weighted	13	0.0326468	0.0893334	0.714777	-0.142447	0.20774	1.03319	0.867234	1.23089	1.03 (0.87- 1.23)	0.71	0.973636	0.973008	0.543018	0.0716787
LICHENPLANUS	genus.Bifidobacterium.id.436	Inverse variance weighted	12	0.0566424	0.079676	0.477141	-0.0995226	0.212807	1.05828	0.90527	1.23715	1.06 (0.91- 1.24)	0.48	0.973636	0.953856	0.606531	0.132097
LICHENPLANUS	genus.Bilophila.id.3170	Inverse variance weighted	13	0.0744876	0.0893818	0.404639	-0.100701	0.249676	1.07733	0.904204	1.28361	1.08 (0.90- 1.28)	0.4	0.973636	0.532965	0.37617	0.173121
LICHENPLANUS	genus.Blautia.id.1992	Inverse variance weighted	13	-0.0672359	0.102501	0.511854	-0.268138	0.133666	0.934975	0.764802	1.14301	0.93 (0.76- 1.14)	0.51	0.973636	0.434658	0.907318	0.114428
LICHENPLANUS	genus.Butyricicoccus.id.2055	Inverse variance weighted	8	0.113254	0.109318	0.300198	-0.101009	0.327518	1.11992	0.903925	1.38752	1.12 (0.90- 1.39)	0.3	0.973636	0.826386	0.602202	0.26783
LICHENPLANUS	genus.Butyricimonas.id.945	Inverse variance weighted	13	0.106265	0.0827778	0.199231	-0.0559789	0.26851	1.11212	0.945559	1.30801	1.11 (0.95- 1.31)	0.2	0.973636	0.989989	0.83378	0.407965
LICHENPLANUS	genus.Butyrivibrio.id.1993	Inverse variance weighted	15	-0.0752198	0.0401369	0.0609191	-0.153888	0.00344847	0.92754	0.857368	1.00345	0.93 (0.86- 1.00)	0.06	0.973636	0.535227	0.976077	0.454818
LICHENPLANUS	genus.Enterorhabdus.id.820	Inverse variance weighted	6	-0.0745189	0.0979182	0.446638	-0.266439	0.117401	0.92819	0.766103	1.12457	0.93 (0.77- 1.12)	0.45	0.973636	0.47648	0.332652	0.178699
LICHENPLANUS	genus.Eisenbergiella.id.11304	Inverse variance weighted	11	-0.0287522	0.0733608	0.695111	-0.172539	0.115035	0.971657	0.841525	1.12191	0.97 (0.84- 1.12)	0.7	0.973636	0.158125	0.292851	0.0771105
LICHENPLANUS	genus.Erysipelatoclostridium.id.11381	Inverse variance weighted	15	0.0220599	0.0678842	0.745208	-0.110993	0.155113	1.02231	0.894945	1.16779	1.02 (0.89- 1.17)	0.75	0.987447	0.464564	0.838318	0.06427
LICHENPLANUS	genus.ErysipelotrichaceaeUCG003.id.11384	Inverse variance weighted	16	-0.0762445	0.0774647	0.324994	-0.228075	0.0755864	0.92659	0.796064	1.07852	0.93 (0.80- 1.08)	0.32	0.973636	0.486553	0.370725	0.178933
LICHENPLANUS	genus.Clostridiumsensustricto1.id.1873	Inverse variance weighted	7	0.189394	0.102612	0.0649318	-0.0117258	0.390514	1.20852	0.988343	1.47774	1.21 (0.99- 1.48)	0.06	0.973636	0.478907	0.927633	0.621047
LICHENPLANUS	genus.Collinsella.id.815	Inverse variance weighted	9	-0.0204317	0.116267	0.860506	-0.248315	0.207451	0.979776	0.780114	1.23054	0.98 (0.78- 1.23)	0.86	0.99	0.691265	0.910854	0.0553713
LICHENPLANUS	genus.Coprobacter.id.949	Inverse variance weighted	11	0.0290352	0.080319	0.717726	-0.12839	0.186461	1.02946	0.87951	1.20498	1.03 (0.88- 1.20)	0.72	0.973636	0.15631	0.0305028	0.0843415
LICHENPLANUS	genus.Coprococcus1.id.11301	Inverse variance weighted	12	-0.134242	0.0937578	0.152203	-0.318007	0.0495235	0.874379	0.727598	1.05077	0.87 (0.73- 1.05)	0.15	0.973636	0.413947	0.0750138	0.342873
LICHENPLANUS	genus.Coprococcus2.id.11302	Inverse variance weighted	8	0.0528124	0.104827	0.614399	-0.152649	0.258274	1.05423	0.858431	1.29469	1.05 (0.86- 1.29)	0.61	0.973636	0.596439	0.305871	0.0942807
LICHENPLANUS	genus.Coprococcus3.id.11303	Inverse variance weighted	9	-0.00325085	0.152119	0.98295	-0.301405	0.294903	0.996754	0.739778	1.343	1.00 (0.74- 1.34)	0.98	0.99	0.106887	0.669054	0.0501158
LICHENPLANUS	genus.DefluviitaleaceaeUCG011.id.11287	Inverse variance weighted	9	-0.0285916	0.0854477	0.73792	-0.196069	0.138886	0.971813	0.821955	1.14899	0.97 (0.82- 1.15)	0.74	0.987447	0.563773	0.50439	0.0673454
LICHENPLANUS	genus.Desulfovibrio.id.3173	Inverse variance weighted	10	0.0518458	0.0990626	0.600721	-0.142317	0.246009	1.05321	0.867346	1.27891	1.05 (0.87- 1.28)	0.6	0.973636	0.17861	0.858427	0.113353
LICHENPLANUS	genus.Dialister.id.2183	Inverse variance weighted	11	-0.0312621	0.11373	0.783408	-0.254172	0.191648	0.969222	0.775558	1.21124	0.97 (0.78- 1.21)	0.78	0.987447	0.0973327	0.913701	0.0651394
LICHENPLANUS	genus.Dorea.id.1997	Inverse variance weighted	10	0.114717	0.114843	0.317838	-0.110374	0.339809	1.12156	0.895499	1.40468	1.12 (0.90- 1.40)	0.32	0.973636	0.771816	0.663808	0.23517
LICHENPLANUS	genus.Eggerthella.id.819	Inverse variance weighted	10	0.0180654	0.0635493	0.7762	-0.106491	0.142622	1.01823	0.898983	1.15329	1.02 (0.90- 1.15)	0.78	0.987447	0.852975	0.390996	0.0601376
LICHENPLANUS	genus.Howardella.id.2000	Inverse variance weighted	10	-0.038058	0.0491241	0.438498	-0.134341	0.0582252	0.962657	0.874292	1.05995	0.96 (0.87- 1.06)	0.44	0.973636	0.805765	0.71636	0.116444
LICHENPLANUS	genus.Hungatella.id.11306	Inverse variance weighted	5	-0.149849	0.0793157	0.058855	-0.305308	0.0056096	0.860838	0.736896	1.00563	0.86 (0.74- 1.01)	0.06	0.973636	0.708575	0.468556	0.422958
LICHENPLANUS	genus.Intestinibacter.id.11345	Inverse variance weighted	15	-0.0479812	0.0753322	0.524172	-0.195632	0.0996699	0.953152	0.822315	1.10481	0.95 (0.82- 1.10)	0.52	0.973636	0.715583	0.513631	0.0946923
LICHENPLANUS	genus.Escherichia.Shigella.id.3504	Inverse variance weighted	10	0.0151854	0.0992531	0.878401	-0.179351	0.209722	1.0153	0.835813	1.23333	1.02 (0.84- 1.23)	0.88	0.99	0.857885	0.408354	0.0551188
LICHENPLANUS	genus.Faecalibacterium.id.2057	Inverse variance weighted	10	0.0693581	0.11276	0.538491	-0.151651	0.290367	1.07182	0.859288	1.33692	1.07 (0.86- 1.34)	0.54	0.973636	0.0917541	0.244869	0.15242
LICHENPLANUS	genus.FamilyXIIIAD3011group.id.11293	Inverse variance weighted	13	0.0313947	0.0891327	0.72467	-0.143305	0.206095	1.03189	0.866489	1.22887	1.03 (0.87- 1.23)	0.72	0.973636	0.567906	0.282297	0.0682862
LICHENPLANUS	genus.FamilyXIIIUCG001.id.11294	Inverse variance weighted	8	-0.136622	0.132719	0.303285	-0.396751	0.123506	0.872299	0.672501	1.13146	0.87 (0.67- 1.13)	0.3	0.973636	0.128029	0.638216	0.2973
LICHENPLANUS	genus.Flavonifractor.id.2059	Inverse variance weighted	5	0.205284	0.122531	0.0938625	-0.0348765	0.445444	1.22787	0.965725	1.56118	1.23 (0.97- 1.56)	0.09	0.973636	0.933573	0.954026	0.685063
LICHENPLANUS	genus.Fusicatenibacter.id.11305	Inverse variance weighted	18	0.0108943	0.08491	0.897908	-0.155529	0.177318	1.01095	0.855962	1.19401	1.01 (0.86- 1.19)	0.9	0.99	0.601149	0.964908	0.0521899
LICHENPLANUS	genus.Gordonibacter.id.821	Inverse variance weighted	11	0.0354665	0.0500219	0.478313	-0.0625765	0.133509	1.0361	0.939341	1.14283	1.04 (0.94- 1.14)	0.48	0.973636	0.505656	0.526634	0.137893
LICHENPLANUS	genus.Haemophilus.id.3698	Inverse variance weighted	9	-0.115438	0.0743551	0.120538	-0.261174	0.0302983	0.890976	0.770147	1.03076	0.89 (0.77- 1.03)	0.12	0.973636	0.805008	0.693039	0.424566
LICHENPLANUS	genus.Holdemanella.id.11393	Inverse variance weighted	11	-0.0473451	0.08039	0.5559	-0.204909	0.110219	0.953758	0.814721	1.11652	0.95 (0.81- 1.12)	0.56	0.973636	0.108315	0.388941	0.128064
LICHENPLANUS	genus.Holdemania.id.2157	Inverse variance weighted	15	-0.0540548	0.0662243	0.414364	-0.183854	0.0757448	0.94738	0.832057	1.07869	0.95 (0.83- 1.08)	0.41	0.973636	0.672416	0.850466	0.152876
LICHENPLANUS	genus.LachnospiraceaeUCG001.id.11321	Inverse variance weighted	13	-0.0291831	0.0786488	0.710596	-0.183335	0.124969	0.971239	0.83249	1.13311	0.97 (0.83- 1.13)	0.71	0.973636	0.266431	0.211404	0.0725513
LICHENPLANUS	genus.LachnospiraceaeUCG004.id.11324	Inverse variance weighted	12	-0.2093	0.100248	0.0368144	-0.405786	-0.0128133	0.811152	0.666453	0.987268	0.81 (0.67- 0.99)	0.037	0.973636	0.379738	0.236471	0.568784
LICHENPLANUS	genus.LachnospiraceaeUCG008.id.11328	Inverse variance weighted	10	-0.0285285	0.0806066	0.723397	-0.186518	0.12946	0.971875	0.829844	1.13821	0.97 (0.83- 1.14)	0.72	0.973636	0.175939	0.370138	0.0731308
LICHENPLANUS	genus.Intestinimonas.id.2062	Inverse variance weighted	16	0.000660125	0.0885179	0.99405	-0.172835	0.174155	1.00066	0.841276	1.19024	1.00 (0.84- 1.19)	0.99	0.99	0.0912418	0.651239	0.0500133
LICHENPLANUS	genus.Lachnoclostridium.id.11308	Inverse variance weighted	13	-0.0427503	0.109293	0.695685	-0.256965	0.171465	0.958151	0.773395	1.18704	0.96 (0.77- 1.19)	0.7	0.973636	0.235487	0.187767	0.0743018
LICHENPLANUS	genus.Lachnospira.id.2004	Inverse variance weighted	6	-0.174234	0.298294	0.559151	-0.758891	0.410422	0.8401	0.468185	1.50745	0.84 (0.47- 1.51)	0.56	0.973636	0.00131974	0.611659	0.239604
LICHENPLANUS	genus.LachnospiraceaeFCS020group.id.11314	Inverse variance weighted	12	0.0250574	0.0863466	0.771667	-0.144182	0.194297	1.02537	0.86573	1.21446	1.03 (0.87- 1.21)	0.77	0.987447	0.778319	0.806504	0.0640583
LICHENPLANUS	genus.LachnospiraceaeNC2004group.id.11316	Inverse variance weighted	9	-0.00334122	0.0730627	0.963525	-0.146544	0.139862	0.996664	0.863688	1.15011	1.00 (0.86- 1.15)	0.96	0.99	0.395095	0.824928	0.0502855
LICHENPLANUS	genus.LachnospiraceaeND3007group.id.11317	Inverse variance weighted	3	0.183403	0.210446	0.383483	-0.229071	0.595877	1.2013	0.795272	1.81462	1.20 (0.80- 1.81)	0.38	0.973636	0.338148	0.443497	0.179823
LICHENPLANUS	genus.LachnospiraceaeNK4A136group.id.11319	Inverse variance weighted	15	0.0918985	0.0916209	0.315847	-0.0876786	0.271476	1.09625	0.916055	1.3119	1.10 (0.92- 1.31)	0.32	0.973636	0.130845	0.799647	0.247315
LICHENPLANUS	genus.Parabacteroides.id.954	Inverse variance weighted	5	0.0962789	0.148565	0.516946	-0.194908	0.387466	1.10107	0.82291	1.47324	1.10 (0.82- 1.47)	0.52	0.973636	0.922744	0.810325	0.140404
LICHENPLANUS	genus.Paraprevotella.id.962	Inverse variance weighted	13	-0.0208739	0.0588551	0.722839	-0.13623	0.094482	0.979342	0.872642	1.09909	0.98 (0.87- 1.10)	0.72	0.973636	0.753081	0.881354	0.0638955
LICHENPLANUS	genus.LachnospiraceaeUCG010.id.11330	Inverse variance weighted	10	0.125728	0.10089	0.212695	-0.0720165	0.323472	1.13397	0.930516	1.38192	1.13 (0.93- 1.38)	0.21	0.973636	0.96924	0.406938	0.376291
LICHENPLANUS	genus.Lactobacillus.id.1837	Inverse variance weighted	8	0.0363348	0.0687705	0.597257	-0.0984554	0.171125	1.037	0.906236	1.18664	1.04 (0.91- 1.19)	0.6	0.973636	0.520577	0.702563	0.0862896
LICHENPLANUS	genus.Lactococcus.id.1851	Inverse variance weighted	9	0.00802768	0.0659284	0.903086	-0.121192	0.137247	1.00806	0.885864	1.14711	1.01 (0.89- 1.15)	0.9	0.99	0.265282	0.467837	0.0528422
LICHENPLANUS	genus.Marvinbryantia.id.2005	Inverse variance weighted	10	-0.00850877	0.0966607	0.929855	-0.197964	0.180946	0.991527	0.8204	1.19835	0.99 (0.82- 1.20)	0.93	0.99	0.83977	0.380565	0.0511978
LICHENPLANUS	genus.Methanobrevibacter.id.123	Inverse variance weighted	6	-0.0347937	0.0880805	0.692827	-0.207431	0.137844	0.965805	0.812669	1.1478	0.97 (0.81- 1.15)	0.69	0.973636	0.187243	0.212779	0.0904324
LICHENPLANUS	genus.Odoribacter.id.952	Inverse variance weighted	7	0.0148181	0.122447	0.903678	-0.225178	0.254814	1.01493	0.798374	1.29022	1.01 (0.80- 1.29)	0.9	0.99	0.39146	0.828657	0.0523781
LICHENPLANUS	genus.Olsenella.id.822	Inverse variance weighted	11	0.0403625	0.0515521	0.433659	-0.0606796	0.141404	1.04119	0.941125	1.15189	1.04 (0.94- 1.15)	0.43	0.973636	0.346634	0.204917	0.13272
LICHENPLANUS	genus.Oscillibacter.id.2063	Inverse variance weighted	13	0.0598224	0.0822399	0.466973	-0.101368	0.221013	1.06165	0.903601	1.24734	1.06 (0.90- 1.25)	0.47	0.973636	0.137438	0.110113	0.17657
LICHENPLANUS	genus.Oscillospira.id.2064	Inverse variance weighted	8	-0.176943	0.206349	0.391173	-0.581386	0.227501	0.837828	0.559123	1.25546	0.84 (0.56- 1.26)	0.39	0.973636	2.44915e-05	0.43439	0.449569
LICHENPLANUS	genus.Oxalobacter.id.2978	Inverse variance weighted	11	-0.0345928	0.0528883	0.513065	-0.138254	0.0690683	0.965999	0.870878	1.07151	0.97 (0.87- 1.07)	0.51	0.973636	0.884044	0.947611	0.106845
LICHENPLANUS	genus.Romboutsia.id.11347	Inverse variance weighted	13	0.0583306	0.0869572	0.50235	-0.112105	0.228767	1.06007	0.89395	1.25705	1.06 (0.89- 1.26)	0.5	0.973636	0.829722	0.248123	0.124622
LICHENPLANUS	genus.Roseburia.id.2012	Inverse variance weighted	14	-0.193925	0.103185	0.0601921	-0.396168	0.00831837	0.82372	0.672893	1.00835	0.82 (0.67- 1.01)	0.06	0.973636	0.308629	0.733706	0.603615
LICHENPLANUS	genus.Parasutterella.id.2892	Inverse variance weighted	14	-0.00180894	0.0740639	0.980514	-0.146974	0.143356	0.998193	0.863316	1.15414	1.00 (0.86- 1.15)	0.98	0.99	0.341074	0.0738387	0.050083
LICHENPLANUS	genus.Peptococcus.id.2037	Inverse variance weighted	12	0.0279361	0.0699736	0.689718	-0.109212	0.165084	1.02833	0.89654	1.17949	1.03 (0.90- 1.18)	0.69	0.973636	0.104996	0.469571	0.0901415
LICHENPLANUS	genus.Phascolarctobacterium.id.2168	Inverse variance weighted	9	0.0678168	0.0950131	0.475374	-0.118409	0.254043	1.07017	0.888333	1.28923	1.07 (0.89- 1.29)	0.48	0.973636	0.742289	0.474618	0.137597
LICHENPLANUS	genus.Prevotella7.id.11182	Inverse variance weighted	11	-0.0975221	0.0547515	0.0748835	-0.204835	0.00979082	0.907082	0.814782	1.00984	0.91 (0.81- 1.01)	0.07	0.973636	0.290037	0.678382	0.523502
LICHENPLANUS	genus.Prevotella9.id.11183	Inverse variance weighted	15	0.0819693	0.0700429	0.241892	-0.0553149	0.219253	1.08542	0.946187	1.24515	1.09 (0.95- 1.25)	0.24	0.973636	0.277191	0.473179	0.311563
LICHENPLANUS	genus.RikenellaceaeRC9gutgroup.id.11191	Inverse variance weighted	11	-0.0793075	0.0482591	0.100307	-0.173895	0.0152804	0.923756	0.840385	1.0154	0.92 (0.84- 1.02)	0.1	0.973636	0.949713	0.997777	0.427896
LICHENPLANUS	genus.RuminococcaceaeUCG005.id.11363	Inverse variance weighted	14	-0.045777	0.0811186	0.572535	-0.204769	0.113215	0.955255	0.814835	1.11987	0.96 (0.81- 1.12)	0.57	0.973636	0.47072	0.835255	0.0909991
LICHENPLANUS	genus.RuminococcaceaeUCG009.id.11366	Inverse variance weighted	11	0.085502	0.0776737	0.270991	-0.0667384	0.237742	1.08926	0.93544	1.26838	1.09 (0.94- 1.27)	0.27	0.973636	0.236963	0.696154	0.300258
LICHENPLANUS	genus.RuminococcaceaeUCG010.id.11367	Inverse variance weighted	6	-0.0795738	0.114718	0.487905	-0.304422	0.145274	0.92351	0.73755	1.15636	0.92 (0.74- 1.16)	0.49	0.973636	0.551584	0.653634	0.116946
LICHENPLANUS	genus.Ruminiclostridium5.id.11355	Inverse variance weighted	11	0.109566	0.12059	0.363574	-0.126792	0.345923	1.11579	0.880917	1.41329	1.12 (0.88- 1.41)	0.36	0.973636	0.234337	0.741684	0.264591
LICHENPLANUS	genus.Ruminiclostridium6.id.11356	Inverse variance weighted	16	0.0369037	0.0806558	0.647279	-0.121182	0.194989	1.03759	0.885873	1.2153	1.04 (0.89- 1.22)	0.65	0.973636	0.403187	0.199301	0.0845797
LICHENPLANUS	genus.Ruminiclostridium9.id.11357	Inverse variance weighted	9	-0.00903148	0.122416	0.941188	-0.248967	0.230904	0.991009	0.779606	1.25974	0.99 (0.78- 1.26)	0.94	0.99	0.895453	0.886758	0.0512306
LICHENPLANUS	genus.RuminococcaceaeNK4A214group.id.11358	Inverse variance weighted	13	-0.00108406	0.0902671	0.990418	-0.178008	0.17584	0.998917	0.836936	1.19225	1.00 (0.84- 1.19)	0.99	0.99	0.53512	0.888945	0.0500214
LICHENPLANUS	genus.RuminococcaceaeUCG002.id.11360	Inverse variance weighted	21	-0.00871825	0.0692964	0.899882	-0.144539	0.127103	0.99132	0.865421	1.13553	0.99 (0.87- 1.14)	0.9	0.99	0.851447	0.83677	0.0520506
LICHENPLANUS	genus.RuminococcaceaeUCG003.id.11361	Inverse variance weighted	12	0.0104891	0.0999466	0.916417	-0.185406	0.206384	1.01054	0.830767	1.22923	1.01 (0.83- 1.23)	0.92	0.99	0.216291	0.645977	0.0518664
LICHENPLANUS	genus.RuminococcaceaeUCG004.id.11362	Inverse variance weighted	11	0.0191224	0.07909	0.808951	-0.135894	0.174139	1.01931	0.872935	1.19022	1.02 (0.87- 1.19)	0.81	0.99	0.588634	0.366894	0.0578974
LICHENPLANUS	genus.Terrisporobacter.id.11348	Inverse variance weighted	5	-0.105262	0.103124	0.307381	-0.307384	0.0968606	0.900089	0.735368	1.10171	0.90 (0.74- 1.10)	0.31	0.973636	0.994193	0.909972	0.216577
LICHENPLANUS	genus.Turicibacter.id.2162	Inverse variance weighted	10	0.0715383	0.0787455	0.363628	-0.0828029	0.22588	1.07416	0.920533	1.25342	1.07 (0.92- 1.25)	0.36	0.973636	0.518734	0.744753	0.192264
LICHENPLANUS	genus.RuminococcaceaeUCG011.id.11368	Inverse variance weighted	8	-0.0726275	0.0554966	0.190642	-0.181401	0.0361459	0.929947	0.834101	1.03681	0.93 (0.83- 1.04)	0.19	0.973636	0.620554	0.461272	0.23739
LICHENPLANUS	genus.RuminococcaceaeUCG013.id.11370	Inverse variance weighted	11	-0.0795047	0.0986933	0.420489	-0.272943	0.113934	0.923574	0.761136	1.12068	0.92 (0.76- 1.12)	0.42	0.973636	0.918144	0.632046	0.137916
LICHENPLANUS	genus.RuminococcaceaeUCG014.id.11371	Inverse variance weighted	11	0.040979	0.0865468	0.635864	-0.128653	0.210611	1.04183	0.879279	1.23443	1.04 (0.88- 1.23)	0.64	0.973636	0.452088	0.0922028	0.0876996
LICHENPLANUS	genus.Ruminococcus1.id.11373	Inverse variance weighted	10	-0.0274688	0.144488	0.849222	-0.310665	0.255727	0.972905	0.732959	1.2914	0.97 (0.73- 1.29)	0.85	0.99	0.0207983	0.67245	0.061612
LICHENPLANUS	genus.Ruminococcus2.id.11374	Inverse variance weighted	15	0.0691442	0.0756133	0.360483	-0.0790578	0.217346	1.07159	0.923987	1.24277	1.07 (0.92- 1.24)	0.36	0.973636	0.601434	0.994319	0.158195
LICHENPLANUS	genus.Sellimonas.id.14369	Inverse variance weighted	9	0.0493154	0.0488748	0.312967	-0.0464791	0.14511	1.05055	0.954585	1.15617	1.05 (0.95- 1.16)	0.31	0.973636	0.468612	0.388468	0.205829
LICHENPLANUS	genus.Senegalimassilia.id.11160	Inverse variance weighted	5	0.0769044	0.109198	0.481269	-0.137124	0.290933	1.07994	0.871862	1.33767	1.08 (0.87- 1.34)	0.48	0.973636	0.753827	0.816697	0.176576
LICHENPLANUS	genus.Slackia.id.825	Inverse variance weighted	6	0.0556739	0.148089	0.706955	-0.234581	0.345929	1.05725	0.790902	1.4133	1.06 (0.79- 1.41)	0.71	0.973636	0.0196016	0.959054	0.127227
LICHENPLANUS	genus.Streptococcus.id.1853	Inverse variance weighted	11	-0.243542	0.102811	0.0178441	-0.445052	-0.0420329	0.783846	0.640791	0.958838	0.78 (0.64-0.96)	0.018	0.973636	0.00666195	0.0407473	0.0506317
LICHENPLANUS	genus.Subdoligranulum.id.2070	Inverse variance weighted	11	0.0251692	0.127503	0.843513	-0.224736	0.275074	1.02549	0.798727	1.31663	1.03 (0.80- 1.32)	0.84	0.99	0.0775978	0.839365	0.0589127
LICHENPLANUS	genus.Sutterella.id.2896	Inverse variance weighted	12	-0.106626	0.108506	0.325769	-0.319297	0.106046	0.898862	0.72666	1.11187	0.90 (0.73- 1.11)	0.33	0.973636	0.129213	0.999629	0.206703
LICHENPLANUS	genus.Tyzzerella3.id.11335	Inverse variance weighted	13	0.0342342	0.0618466	0.579898	-0.0869851	0.155454	1.03483	0.916691	1.16819	1.03 (0.92- 1.17)	0.58	0.973636	0.250273	0.912361	0.108983
LICHENPLANUS	genus.Veillonella.id.2198	Inverse variance weighted	6	-0.00918672	0.133354	0.945077	-0.27056	0.252187	0.990855	0.762952	1.28684	0.99 (0.76- 1.29)	0.95	0.99	0.176118	0.293376	0.0511886
LICHENPLANUS	genus.Victivallis.id.2256	Inverse variance weighted	10	-0.0292204	0.0516013	0.571208	-0.130359	0.071918	0.971202	0.87778	1.07457	0.97 (0.88- 1.07)	0.57	0.973636	0.751234	0.755418	0.100044
LICHENPLANUS	genus..Eubacteriumxylanophilumgroup.id.14375	MR Egger	9	-0.182779	0.3216	0.587562	-0.813115	0.447557	0.832952	0.443474	1.56448	0.83 (0.44- 1.56)	0.59	0.993391	0.240068
LICHENPLANUS	genus..Eubacteriumventriosumgroup.id.11341	MR Egger	15	-0.0382864	0.383639	0.922027	-0.790219	0.713646	0.962437	0.453745	2.04142	0.96 (0.45- 2.04)	0.92	0.993391	0.844499
LICHENPLANUS	genus..Ruminococcusgauvreauiigroup.id.11342	MR Egger	12	0.230194	0.472108	0.636355	-0.695139	1.15553	1.25884	0.499005	3.17569	1.26 (0.50- 3.18)	0.64	0.993391	0.0764664
LICHENPLANUS	genus..Ruminococcusgnavusgroup.id.14376	MR Egger	11	0.118489	0.482527	0.811532	-0.827264	1.06424	1.12579	0.437244	2.89864	1.13 (0.44- 2.90)	0.81	0.993391	0.00937351
LICHENPLANUS	genus..Clostridiuminnocuumgroup.id.14397	MR Egger	8	0.3446	0.333422	0.341205	-0.308906	0.998106	1.41143	0.734249	2.71314	1.41 (0.73- 2.71)	0.34	0.993391	0.27018
LICHENPLANUS	genus..Eubacteriumbrachygroup.id.11296	MR Egger	10	-0.532095	0.222822	0.0439943	-0.968826	-0.0953635	0.587373	0.379528	0.909042	0.59 (0.38- 0.91)	0.044	0.993391	0.804728
LICHENPLANUS	genus..Eubacteriumcoprostanoligenesgroup.id.11375	MR Egger	13	-0.258523	0.483782	0.603711	-1.20674	0.68969	0.772191	0.299172	1.9931	0.77 (0.30- 1.99)	0.6	0.993391	0.140797
LICHENPLANUS	genus..Eubacteriumeligensgroup.id.14372	MR Egger	7	-0.338068	0.482824	0.515041	-1.2844	0.608267	0.713147	0.276816	1.83725	0.71 (0.28- 1.84)	0.52	0.993391	0.912145
LICHENPLANUS	genus..Eubacteriumfissicatenagroup.id.14373	MR Egger	9	-0.0198184	0.308144	0.950517	-0.623781	0.584144	0.980377	0.535914	1.79346	0.98 (0.54- 1.79)	0.95	0.993391	0.566935
LICHENPLANUS	genus..Eubacteriumhalliigroup.id.11338	MR Egger	14	0.188536	0.19363	0.34943	-0.190979	0.568051	1.20748	0.82615	1.76482	1.21 (0.83- 1.76)	0.35	0.993391	0.213219
LICHENPLANUS	genus..Eubacteriumnodatumgroup.id.11297	MR Egger	11	0.0952667	0.214834	0.667914	-0.325808	0.516342	1.09995	0.721944	1.67589	1.10 (0.72- 1.68)	0.67	0.993391	0.548359
LICHENPLANUS	genus..Eubacteriumoxidoreducensgroup.id.11339	MR Egger	5	0.0839726	0.327673	0.814311	-0.558267	0.726212	1.0876	0.5722	2.06723	1.09 (0.57- 2.07)	0.81	0.993391	0.622878
LICHENPLANUS	genus..Eubacteriumrectalegroup.id.14374	MR Egger	8	-0.247359	0.648574	0.716055	-1.51856	1.02385	0.780861	0.219026	2.78388	0.78 (0.22- 2.78)	0.72	0.993391	0.0486529
LICHENPLANUS	genus..Eubacteriumruminantiumgroup.id.11340	MR Egger	18	-0.0299199	0.177933	0.86857	-0.378669	0.318829	0.970523	0.684772	1.37552	0.97 (0.68- 1.38)	0.87	0.993391	0.842734
LICHENPLANUS	genus.Anaerostipes.id.1991	MR Egger	13	-0.481398	0.363302	0.212016	-1.19347	0.230674	0.617919	0.303167	1.25945	0.62 (0.30- 1.26)	0.21	0.993391	0.765987
LICHENPLANUS	genus.Anaerotruncus.id.2054	MR Egger	13	-0.389315	0.278669	0.189943	-0.935507	0.156877	0.677521	0.392387	1.16985	0.68 (0.39- 1.17)	0.19	0.993391	0.666839
LICHENPLANUS	genus.Bacteroides.id.918	MR Egger	9	-0.000283299	0.595015	0.999633	-1.16651	1.16595	0.999717	0.311451	3.20896	1.00 (0.31- 3.21)	1	1	0.582796
LICHENPLANUS	genus..Ruminococcustorquesgroup.id.14377	MR Egger	9	-0.318947	0.486992	0.533433	-1.27345	0.635558	0.726914	0.279864	1.88807	0.73 (0.28- 1.89)	0.53	0.993391	0.189448
LICHENPLANUS	genus.Actinomyces.id.423	MR Egger	7	-0.0707615	0.210827	0.750769	-0.483982	0.342459	0.931684	0.616325	1.40841	0.93 (0.62- 1.41)	0.75	0.993391	0.367323
LICHENPLANUS	genus.Adlercreutzia.id.812	MR Egger	8	0.0866364	0.435092	0.848744	-0.766144	0.939417	1.0905	0.464802	2.55849	1.09 (0.46- 2.56)	0.85	0.993391	0.309655
LICHENPLANUS	genus.Akkermansia.id.4037	MR Egger	11	-0.283123	0.291711	0.357127	-0.854877	0.288631	0.753427	0.425336	1.3346	0.75 (0.43- 1.33)	0.36	0.993391	0.870495
LICHENPLANUS	genus.Alistipes.id.968	MR Egger	13	0.112922	0.6118	0.856923	-1.08621	1.31205	1.11954	0.337495	3.71378	1.12 (0.34- 3.71)	0.86	0.993391	0.164059
LICHENPLANUS	genus.Allisonella.id.2174	MR Egger	8	-0.0220528	0.455037	0.96292	-0.913925	0.869819	0.978189	0.400947	2.38648	0.98 (0.40- 2.39)	0.96	0.993391	0.13585
LICHENPLANUS	genus.Alloprevotella.id.961	MR Egger	5	-0.105769	0.581715	0.867313	-1.24593	1.03439	0.899632	0.287673	2.81339	0.90 (0.29- 2.81)	0.87	0.993391	0.648811
LICHENPLANUS	genus.Anaerofilum.id.2053	MR Egger	10	-0.059981	0.425695	0.891431	-0.894344	0.774382	0.941782	0.408876	2.16925	0.94 (0.41- 2.17)	0.89	0.993391	0.105839
LICHENPLANUS	genus.CandidatusSoleaferrea.id.11350	MR Egger	9	-0.410042	0.74989	0.601501	-1.87983	1.05974	0.663622	0.152617	2.88563	0.66 (0.15- 2.89)	0.6	0.993391	0.365431
LICHENPLANUS	genus.Catenibacterium.id.2153	MR Egger	4	-2.3661	0.996691	0.140889	-4.31962	-0.412591	0.0938456	0.013305	0.661933	0.09 (0.01- 0.66)	0.14	0.993391	0.590965
LICHENPLANUS	genus.ChristensenellaceaeR.7group.id.11283	MR Egger	9	-0.698521	0.524957	0.22502	-1.72744	0.330395	0.49732	0.177739	1.39152	0.50 (0.18- 1.39)	0.23	0.993391	0.119093
LICHENPLANUS	genus.Barnesiella.id.944	MR Egger	13	0.253802	0.363482	0.499514	-0.458622	0.966227	1.28892	0.632154	2.62801	1.29 (0.63- 2.63)	0.5	0.993391	0.967173
LICHENPLANUS	genus.Bifidobacterium.id.436	MR Egger	12	-0.0397964	0.198101	0.844812	-0.428075	0.348482	0.960985	0.651763	1.41691	0.96 (0.65- 1.42)	0.84	0.993391	0.938184
LICHENPLANUS	genus.Bilophila.id.3170	MR Egger	13	0.473743	0.442033	0.306789	-0.392642	1.34013	1.60599	0.67527	3.81953	1.61 (0.68- 3.82)	0.31	0.993391	0.521215
LICHENPLANUS	genus.Blautia.id.1992	MR Egger	13	-0.0360013	0.283174	0.901128	-0.591022	0.519019	0.964639	0.553761	1.68038	0.96 (0.55- 1.68)	0.9	0.993391	0.354514
LICHENPLANUS	genus.Butyricicoccus.id.2055	MR Egger	8	0.0118786	0.21431	0.957598	-0.40817	0.431927	1.01195	0.664866	1.54022	1.01 (0.66- 1.54)	0.96	0.993391	0.772935
LICHENPLANUS	genus.Butyricimonas.id.945	MR Egger	13	0.0456523	0.293953	0.879394	-0.530495	0.6218	1.04671	0.588313	1.86228	1.05 (0.59- 1.86)	0.88	0.993391	0.98181
LICHENPLANUS	genus.Butyrivibrio.id.1993	MR Egger	15	-0.0700931	0.172437	0.690998	-0.408069	0.267883	0.932307	0.664933	1.30719	0.93 (0.66- 1.31)	0.69	0.993391	0.45644
LICHENPLANUS	genus.Enterorhabdus.id.820	MR Egger	6	0.189072	0.258638	0.505278	-0.317858	0.696003	1.20813	0.727706	2.00572	1.21 (0.73- 2.01)	0.51	0.993391	0.50687
LICHENPLANUS	genus.Eisenbergiella.id.11304	MR Egger	11	0.564925	0.536324	0.319647	-0.48627	1.61612	1.75932	0.614916	5.03352	1.76 (0.61- 5.03)	0.32	0.993391	0.181963
LICHENPLANUS	genus.Erysipelatoclostridium.id.11381	MR Egger	15	0.0770616	0.27328	0.782392	-0.458567	0.61269	1.08011	0.632189	1.84539	1.08 (0.63- 1.85)	0.78	0.993391	0.391239
LICHENPLANUS	genus.ErysipelotrichaceaeUCG003.id.11384	MR Egger	16	-0.258798	0.212049	0.242448	-0.674413	0.156818	0.771979	0.509455	1.16978	0.77 (0.51- 1.17)	0.24	0.993391	0.475021
LICHENPLANUS	genus.Clostridiumsensustricto1.id.1873	MR Egger	7	0.213771	0.277074	0.475257	-0.329294	0.756836	1.23834	0.719431	2.13152	1.24 (0.72- 2.13)	0.48	0.993391	0.356733
LICHENPLANUS	genus.Collinsella.id.815	MR Egger	9	0.0281629	0.434499	0.950132	-0.823454	0.87978	1.02856	0.438913	2.41037	1.03 (0.44- 2.41)	0.95	0.993391	0.588043
LICHENPLANUS	genus.Coprobacter.id.949	MR Egger	11	-0.620343	0.262005	0.0420691	-1.13387	-0.106813	0.53776	0.321784	0.898694	0.54 (0.32- 0.90)	0.042	0.993391	0.553542
LICHENPLANUS	genus.Coprococcus1.id.11301	MR Egger	12	0.291804	0.233446	0.239765	-0.165749	0.749358	1.33884	0.847259	2.11564	1.34 (0.85- 2.12)	0.24	0.993391	0.686413
LICHENPLANUS	genus.Coprococcus2.id.11302	MR Egger	8	0.970549	0.826709	0.284883	-0.649801	2.5909	2.63939	0.52215	13.3418	2.64 (0.52-13.34)	0.28	0.993391	0.640151
LICHENPLANUS	genus.Coprococcus3.id.11303	MR Egger	9	0.390616	0.897517	0.676507	-1.36852	2.14975	1.47789	0.254484	8.58271	1.48 (0.25- 8.58)	0.68	0.993391	0.0775542
LICHENPLANUS	genus.DefluviitaleaceaeUCG011.id.11287	MR Egger	9	0.180275	0.308897	0.577795	-0.425163	0.785714	1.19755	0.653663	2.19397	1.20 (0.65- 2.19)	0.58	0.993391	0.51026
LICHENPLANUS	genus.Desulfovibrio.id.3173	MR Egger	10	0.105516	0.309634	0.742048	-0.501366	0.712398	1.11128	0.605703	2.03887	1.11 (0.61- 2.04)	0.74	0.993391	0.126129
LICHENPLANUS	genus.Dialister.id.2183	MR Egger	11	0.0217521	0.490506	0.965597	-0.939639	0.983143	1.02199	0.390769	2.67284	1.02 (0.39- 2.67)	0.97	0.995086	0.0656599
LICHENPLANUS	genus.Dorea.id.1997	MR Egger	10	0.2492	0.319401	0.457726	-0.376825	0.875225	1.283	0.686036	2.39942	1.28 (0.69- 2.40)	0.46	0.993391	0.706051
LICHENPLANUS	genus.Eggerthella.id.819	MR Egger	10	0.278023	0.293628	0.371431	-0.297488	0.853535	1.32052	0.742681	2.34793	1.32 (0.74- 2.35)	0.37	0.993391	0.860843
LICHENPLANUS	genus.Howardella.id.2000	MR Egger	10	0.035366	0.201127	0.86479	-0.358844	0.429576	1.036	0.698484	1.53661	1.04 (0.70- 1.54)	0.86	0.993391	0.738593
LICHENPLANUS	genus.Hungatella.id.11306	MR Egger	5	0.242948	0.481171	0.648377	-0.700147	1.18604	1.275	0.496513	3.2741	1.28 (0.50- 3.27)	0.65	0.993391	0.69086
LICHENPLANUS	genus.Intestinibacter.id.11345	MR Egger	15	0.10874	0.245231	0.664754	-0.371913	0.589392	1.11487	0.689414	1.80289	1.11 (0.69- 1.80)	0.66	0.993391	0.680044
LICHENPLANUS	genus.Escherichia.Shigella.id.3504	MR Egger	10	0.27066	0.30917	0.406849	-0.335312	0.876633	1.31083	0.715115	2.40279	1.31 (0.72- 2.40)	0.41	0.993391	0.860701
LICHENPLANUS	genus.Faecalibacterium.id.2057	MR Egger	10	0.299515	0.213492	0.198235	-0.11893	0.71796	1.3492	0.88787	2.05025	1.35 (0.89- 2.05)	0.2	0.993391	0.129954
LICHENPLANUS	genus.FamilyXIIIAD3011group.id.11293	MR Egger	13	0.498552	0.422721	0.263123	-0.329981	1.32709	1.64634	0.718938	3.77004	1.65 (0.72- 3.77)	0.26	0.993391	0.596897
LICHENPLANUS	genus.FamilyXIIIUCG001.id.11294	MR Egger	8	-0.341051	0.436252	0.46407	-1.1961	0.514003	0.711023	0.30237	1.67197	0.71 (0.30- 1.67)	0.46	0.993391	0.0944346
LICHENPLANUS	genus.Flavonifractor.id.2059	MR Egger	5	0.175686	0.488459	0.742919	-0.781694	1.13307	1.19206	0.45763	3.10516	1.19 (0.46- 3.11)	0.74	0.993391	0.841806
LICHENPLANUS	genus.Fusicatenibacter.id.11305	MR Egger	18	0.0245838	0.317879	0.939314	-0.59846	0.647628	1.02489	0.549658	1.911	1.02 (0.55- 1.91)	0.94	0.993391	0.530555
LICHENPLANUS	genus.Gordonibacter.id.821	MR Egger	11	0.171113	0.211946	0.440284	-0.244301	0.586526	1.18662	0.783252	1.79773	1.19 (0.78- 1.80)	0.44	0.993391	0.45149
LICHENPLANUS	genus.Haemophilus.id.3698	MR Egger	9	-0.176662	0.166341	0.323474	-0.50269	0.149366	0.838063	0.604901	1.1611	0.84 (0.60- 1.16)	0.32	0.993391	0.73574
LICHENPLANUS	genus.Holdemanella.id.11393	MR Egger	11	-0.244105	0.232008	0.320164	-0.69884	0.210631	0.783406	0.497161	1.23446	0.78 (0.50- 1.23)	0.32	0.993391	0.108893
LICHENPLANUS	genus.Holdemania.id.2157	MR Egger	15	-0.0172345	0.202587	0.9335	-0.414305	0.379836	0.982913	0.660799	1.46205	0.98 (0.66- 1.46)	0.93	0.993391	0.599446
LICHENPLANUS	genus.LachnospiraceaeUCG001.id.11321	MR Egger	13	-0.455845	0.330453	0.195151	-1.10353	0.191842	0.633912	0.331697	1.21148	0.63 (0.33- 1.21)	0.2	0.993391	0.323737
LICHENPLANUS	genus.LachnospiraceaeUCG004.id.11324	MR Egger	12	-0.706121	0.406389	0.112931	-1.50264	0.0904023	0.493555	0.222541	1.09461	0.49 (0.22- 1.09)	0.11	0.993391	0.4253
LICHENPLANUS	genus.LachnospiraceaeUCG008.id.11328	MR Egger	10	-0.410921	0.410783	0.34644	-1.21606	0.394213	0.663039	0.296397	1.48322	0.66 (0.30- 1.48)	0.35	0.993391	0.178661
LICHENPLANUS	genus.Intestinimonas.id.2062	MR Egger	16	0.109248	0.252058	0.67131	-0.384785	0.603282	1.11544	0.680597	1.82811	1.12 (0.68- 1.83)	0.67	0.993391	0.0719572
LICHENPLANUS	genus.Lachnoclostridium.id.11308	MR Egger	13	0.437125	0.35747	0.246946	-0.263516	1.13777	1.54825	0.768345	3.11979	1.55 (0.77- 3.12)	0.25	0.993391	0.30578
LICHENPLANUS	genus.Lachnospira.id.2004	MR Egger	6	-1.19944	1.89194	0.56054	-4.90764	2.50876	0.301362	0.00738988	12.2896	0.30 (0.01-12.29)	0.56	0.993391	0.000995393
LICHENPLANUS	genus.LachnospiraceaeFCS020group.id.11314	MR Egger	12	-0.0285047	0.229792	0.903737	-0.478897	0.421887	0.971898	0.619467	1.52484	0.97 (0.62- 1.52)	0.9	0.993391	0.707509
LICHENPLANUS	genus.LachnospiraceaeNC2004group.id.11316	MR Egger	9	0.0670473	0.316223	0.838129	-0.552751	0.686845	1.06935	0.575365	1.98744	1.07 (0.58- 1.99)	0.84	0.993391	0.303529
LICHENPLANUS	genus.LachnospiraceaeND3007group.id.11317	MR Egger	3	-3.87743	3.40316	0.458588	-10.5476	2.79277	0.020704	2.63e-05	16.3262	0.02 (0.00-16.33)	0.46	0.993391	0.389773
LICHENPLANUS	genus.LachnospiraceaeNK4A136group.id.11319	MR Egger	15	0.134364	0.189378	0.490545	-0.236818	0.505545	1.14381	0.789135	1.65789	1.14 (0.79- 1.66)	0.49	0.993391	0.098368
LICHENPLANUS	genus.Parabacteroides.id.954	MR Egger	5	-0.142757	0.924582	0.887095	-1.95494	1.66942	0.866964	0.141573	5.30911	0.87 (0.14- 5.31)	0.89	0.993391	0.838916
LICHENPLANUS	genus.Paraprevotella.id.962	MR Egger	13	-0.0536014	0.222178	0.813796	-0.489071	0.381868	0.94781	0.613196	1.46502	0.95 (0.61- 1.47)	0.81	0.993391	0.679148
LICHENPLANUS	genus.LachnospiraceaeUCG010.id.11330	MR Egger	10	-0.128568	0.307554	0.686918	-0.731373	0.474238	0.879354	0.481248	1.60679	0.88 (0.48- 1.61)	0.69	0.993391	0.977672
LICHENPLANUS	genus.Lactobacillus.id.1837	MR Egger	8	-0.0288559	0.176664	0.875615	-0.375117	0.317405	0.971556	0.687209	1.37356	0.97 (0.69- 1.37)	0.88	0.993391	0.422659
LICHENPLANUS	genus.Lactococcus.id.1851	MR Egger	9	0.23547	0.303947	0.463872	-0.360266	0.831205	1.2655	0.697491	2.29608	1.27 (0.70- 2.30)	0.46	0.993391	0.237224
LICHENPLANUS	genus.Marvinbryantia.id.2005	MR Egger	10	-0.348611	0.379031	0.384601	-1.09151	0.394289	0.705668	0.335709	1.48333	0.71 (0.34- 1.48)	0.38	0.993391	0.85022
LICHENPLANUS	genus.Methanobrevibacter.id.123	MR Egger	6	-0.459331	0.297423	0.197381	-1.04228	0.123617	0.631706	0.35265	1.13158	0.63 (0.35- 1.13)	0.2	0.993391	0.304947
LICHENPLANUS	genus.Odoribacter.id.952	MR Egger	7	0.105034	0.417533	0.811395	-0.713332	0.923399	1.11075	0.490009	2.51783	1.11 (0.49- 2.52)	0.81	0.993391	0.284878
LICHENPLANUS	genus.Olsenella.id.822	MR Egger	11	0.253656	0.163723	0.15572	-0.0672417	0.574554	1.28873	0.934969	1.77634	1.29 (0.93- 1.78)	0.16	0.993391	0.416636
LICHENPLANUS	genus.Oscillibacter.id.2063	MR Egger	13	-0.428477	0.291098	0.169063	-0.999028	0.142075	0.651501	0.368237	1.15266	0.65 (0.37- 1.15)	0.17	0.993391	0.255892
LICHENPLANUS	genus.Oscillospira.id.2064	MR Egger	8	-0.90393	0.893282	0.35063	-2.65476	0.846903	0.404975	0.0703156	2.33241	0.40 (0.07- 2.33)	0.35	0.993391	4.4654e-05
LICHENPLANUS	genus.Oxalobacter.id.2978	MR Egger	11	-0.0181708	0.248753	0.943366	-0.505726	0.469384	0.981993	0.603068	1.59901	0.98 (0.60- 1.60)	0.94	0.993391	0.825454
LICHENPLANUS	genus.Romboutsia.id.11347	MR Egger	13	0.347059	0.252206	0.196161	-0.147265	0.841384	1.4149	0.863065	2.31957	1.41 (0.86- 2.32)	0.2	0.993391	0.878797
LICHENPLANUS	genus.Roseburia.id.2012	MR Egger	14	-0.302141	0.328626	0.375994	-0.946247	0.341966	0.739234	0.388195	1.40771	0.74 (0.39- 1.41)	0.38	0.993391	0.25088
LICHENPLANUS	genus.Parasutterella.id.2892	MR Egger	14	-0.356916	0.194433	0.0912968	-0.738005	0.0241739	0.699832	0.478067	1.02447	0.70 (0.48- 1.02)	0.09	0.993391	0.559779
LICHENPLANUS	genus.Peptococcus.id.2037	MR Egger	12	0.227075	0.274382	0.427212	-0.310714	0.764865	1.25492	0.732924	2.1487	1.25 (0.73- 2.15)	0.43	0.993391	0.0944833
LICHENPLANUS	genus.Phascolarctobacterium.id.2168	MR Egger	9	0.395604	0.444169	0.402684	-0.474967	1.26617	1.48528	0.621906	3.54726	1.49 (0.62- 3.55)	0.4	0.993391	0.71211
LICHENPLANUS	genus.Prevotella7.id.11182	MR Egger	11	-0.23762	0.331927	0.49222	-0.888197	0.412957	0.788502	0.411397	1.51128	0.79 (0.41- 1.51)	0.49	0.993391	0.231498
LICHENPLANUS	genus.Prevotella9.id.11183	MR Egger	15	0.225595	0.207044	0.295676	-0.180211	0.6314	1.25307	0.835094	1.88024	1.25 (0.84- 1.88)	0.3	0.993391	0.252003
LICHENPLANUS	genus.RikenellaceaeRC9gutgroup.id.11191	MR Egger	11	-0.078457	0.30082	0.800109	-0.668065	0.511151	0.924542	0.5127	1.66721	0.92 (0.51- 1.67)	0.8	0.993391	0.914877
LICHENPLANUS	genus.RuminococcaceaeUCG005.id.11363	MR Egger	14	-0.0904626	0.226154	0.696182	-0.533724	0.352799	0.913509	0.586417	1.42305	0.91 (0.59- 1.42)	0.7	0.993391	0.394308
LICHENPLANUS	genus.RuminococcaceaeUCG009.id.11366	MR Egger	11	0.206641	0.311152	0.523263	-0.403217	0.8165	1.22954	0.668167	2.26257	1.23 (0.67- 2.26)	0.52	0.993391	0.184505
LICHENPLANUS	genus.RuminococcaceaeUCG010.id.11367	MR Egger	6	0.0625788	0.315264	0.852337	-0.555338	0.680496	1.06458	0.573878	1.97486	1.06 (0.57- 1.97)	0.85	0.993391	0.440807
LICHENPLANUS	genus.Ruminiclostridium5.id.11355	MR Egger	11	-0.0646199	0.527704	0.90523	-1.09892	0.969681	0.937424	0.333231	2.6371	0.94 (0.33- 2.64)	0.91	0.993391	0.179084
LICHENPLANUS	genus.Ruminiclostridium6.id.11356	MR Egger	16	-0.213961	0.20222	0.307943	-0.610312	0.18239	0.80738	0.543181	1.20008	0.81 (0.54- 1.20)	0.31	0.993391	0.459334
LICHENPLANUS	genus.Ruminiclostridium9.id.11357	MR Egger	9	-0.0890116	0.555234	0.877162	-1.17727	0.999247	0.914835	0.308119	2.71624	0.91 (0.31- 2.72)	0.88	0.993391	0.832471
LICHENPLANUS	genus.RuminococcaceaeNK4A214group.id.11358	MR Egger	13	0.039416	0.297424	0.896963	-0.543536	0.622368	1.0402	0.580692	1.86333	1.04 (0.58- 1.86)	0.9	0.993391	0.451059
LICHENPLANUS	genus.RuminococcaceaeUCG002.id.11360	MR Egger	21	0.0261418	0.18071	0.886502	-0.328051	0.380334	1.02649	0.720327	1.46277	1.03 (0.72- 1.46)	0.89	0.993391	0.810378
LICHENPLANUS	genus.RuminococcaceaeUCG003.id.11361	MR Egger	12	0.16378	0.339889	0.640275	-0.502402	0.829961	1.17796	0.605076	2.29323	1.18 (0.61- 2.29)	0.64	0.993391	0.173151
LICHENPLANUS	genus.RuminococcaceaeUCG004.id.11362	MR Egger	11	-0.389846	0.43767	0.396261	-1.24768	0.467988	0.677161	0.287171	1.59678	0.68 (0.29- 1.60)	0.4	0.993391	0.584212
LICHENPLANUS	genus.Terrisporobacter.id.11348	MR Egger	5	-0.14148	0.312264	0.681256	-0.753518	0.470558	0.868073	0.470708	1.60089	0.87 (0.47- 1.60)	0.68	0.993391	0.97619
LICHENPLANUS	genus.Turicibacter.id.2162	MR Egger	10	0.182195	0.337667	0.604183	-0.479633	0.844023	1.19985	0.61901	2.3257	1.20 (0.62- 2.33)	0.6	0.993391	0.429617
LICHENPLANUS	genus.RuminococcaceaeUCG011.id.11368	MR Egger	8	-0.286502	0.277395	0.341506	-0.830196	0.257192	0.750886	0.435964	1.29329	0.75 (0.44- 1.29)	0.34	0.993391	0.58227
LICHENPLANUS	genus.RuminococcaceaeUCG013.id.11370	MR Egger	11	-0.211195	0.283451	0.475227	-0.766759	0.344369	0.809616	0.464516	1.4111	0.81 (0.46- 1.41)	0.48	0.993391	0.888989
LICHENPLANUS	genus.RuminococcaceaeUCG014.id.11371	MR Egger	11	-0.308572	0.204722	0.16601	-0.709826	0.0926826	0.734495	0.49173	1.09711	0.73 (0.49- 1.10)	0.17	0.993391	0.707625
LICHENPLANUS	genus.Ruminococcus1.id.11373	MR Egger	10	-0.191561	0.403497	0.647653	-0.982415	0.599293	0.825669	0.374406	1.82083	0.83 (0.37- 1.82)	0.65	0.993391	0.0143089
LICHENPLANUS	genus.Ruminococcus2.id.11374	MR Egger	15	0.0679379	0.182574	0.715806	-0.289908	0.425784	1.0703	0.748333	1.53079	1.07 (0.75- 1.53)	0.72	0.993391	0.522684
LICHENPLANUS	genus.Sellimonas.id.14369	MR Egger	9	0.309596	0.287285	0.316915	-0.253482	0.872673	1.36287	0.776094	2.3933	1.36 (0.78- 2.39)	0.32	0.993391	0.449734
LICHENPLANUS	genus.Senegalimassilia.id.11160	MR Egger	5	-0.0255188	0.419485	0.955318	-0.84771	0.796673	0.974804	0.428395	2.21815	0.97 (0.43- 2.22)	0.96	0.993391	0.606748
LICHENPLANUS	genus.Slackia.id.825	MR Egger	6	-0.00265384	1.08047	0.998158	-2.12037	2.11507	0.99735	0.119987	8.29013	1.00 (0.12- 8.29)	1	1	0.00936294
LICHENPLANUS	genus.Streptococcus.id.1853	MR Egger	11	-0.314053	0.480609	0.529806	-1.25605	0.627941	0.73048	0.284777	1.87375	0.73 (0.28-1.87)	0.53	0.993391	0.0588438
LICHENPLANUS	genus.Subdoligranulum.id.2070	MR Egger	11	-0.0414519	0.3463	0.907351	-0.720199	0.637296	0.959395	0.486655	1.89136	0.96 (0.49- 1.89)	0.91	0.993391	0.0523506
LICHENPLANUS	genus.Sutterella.id.2896	MR Egger	12	-0.106398	0.490552	0.832651	-1.06788	0.855083	0.899067	0.343737	2.35157	0.90 (0.34- 2.35)	0.83	0.993391	0.0904898
LICHENPLANUS	genus.Tyzzerella3.id.11335	MR Egger	13	-0.00701283	0.371896	0.985293	-0.735929	0.721903	0.993012	0.47906	2.05835	0.99 (0.48- 2.06)	0.99	1	0.190723
LICHENPLANUS	genus.Veillonella.id.2198	MR Egger	6	1.20683	1.0142	0.299871	-0.780997	3.19465	3.34286	0.457949	24.4017	3.34 (0.46-24.40)	0.3	0.993391	0.230267
LICHENPLANUS	genus.Victivallis.id.2256	MR Egger	10	-0.154911	0.393265	0.703939	-0.92571	0.615888	0.856492	0.39625	1.8513	0.86 (0.40- 1.85)	0.7	0.993391	0.671587
LICHENPLANUS	genus..Eubacteriumxylanophilumgroup.id.14375	Weighted median	9	-0.154028	0.131023	0.239761	-0.410832	0.102776	0.857248	0.663098	1.10824	0.86 (0.66- 1.11)	0.24	0.989912
LICHENPLANUS	genus..Eubacteriumventriosumgroup.id.11341	Weighted median	15	0.0116535	0.112586	0.91756	-0.209015	0.232322	1.01172	0.811383	1.26153	1.01 (0.81- 1.26)	0.92	0.989912
LICHENPLANUS	genus..Ruminococcusgauvreauiigroup.id.11342	Weighted median	12	0.180966	0.127489	0.155764	-0.0689122	0.430844	1.19837	0.933409	1.53856	1.20 (0.93- 1.54)	0.16	0.989912
LICHENPLANUS	genus..Ruminococcusgnavusgroup.id.14376	Weighted median	11	-0.157957	0.106524	0.13812	-0.366744	0.0508303	0.853887	0.692987	1.05214	0.85 (0.69- 1.05)	0.14	0.989912
LICHENPLANUS	genus..Clostridiuminnocuumgroup.id.14397	Weighted median	8	0.123875	0.0791691	0.117655	-0.031296	0.279047	1.13187	0.969189	1.32187	1.13 (0.97- 1.32)	0.12	0.989912
LICHENPLANUS	genus..Eubacteriumbrachygroup.id.11296	Weighted median	10	-0.0204338	0.0755131	0.786699	-0.168439	0.127572	0.979774	0.844982	1.13607	0.98 (0.84- 1.14)	0.79	0.989912
LICHENPLANUS	genus..Eubacteriumcoprostanoligenesgroup.id.11375	Weighted median	13	-0.0344632	0.152119	0.820771	-0.332616	0.26369	0.966124	0.717045	1.30172	0.97 (0.72- 1.30)	0.82	0.989912
LICHENPLANUS	genus..Eubacteriumeligensgroup.id.14372	Weighted median	7	-0.049999	0.152146	0.742439	-0.348205	0.248207	0.95123	0.705954	1.28172	0.95 (0.71- 1.28)	0.74	0.989912
LICHENPLANUS	genus..Eubacteriumfissicatenagroup.id.14373	Weighted median	9	0.0961439	0.0800486	0.229725	-0.0607515	0.253039	1.10092	0.941057	1.28793	1.10 (0.94- 1.29)	0.23	0.989912
LICHENPLANUS	genus..Eubacteriumhalliigroup.id.11338	Weighted median	14	-0.0795776	0.115632	0.491329	-0.306217	0.147061	0.923506	0.736227	1.15843	0.92 (0.74- 1.16)	0.49	0.989912
LICHENPLANUS	genus..Eubacteriumnodatumgroup.id.11297	Weighted median	11	-0.0480496	0.0674033	0.475928	-0.18016	0.0840608	0.953087	0.835137	1.0877	0.95 (0.84- 1.09)	0.48	0.989912
LICHENPLANUS	genus..Eubacteriumoxidoreducensgroup.id.11339	Weighted median	5	-0.0532644	0.113154	0.637837	-0.275046	0.168517	0.948129	0.759537	1.18355	0.95 (0.76- 1.18)	0.64	0.989912
LICHENPLANUS	genus..Eubacteriumrectalegroup.id.14374	Weighted median	8	0.104459	0.171762	0.543079	-0.232194	0.441113	1.11011	0.792792	1.55444	1.11 (0.79- 1.55)	0.54	0.989912
LICHENPLANUS	genus..Eubacteriumruminantiumgroup.id.11340	Weighted median	18	0.102863	0.0758155	0.174858	-0.0457351	0.251462	1.10834	0.955295	1.2859	1.11 (0.96- 1.29)	0.17	0.989912
LICHENPLANUS	genus.Anaerostipes.id.1991	Weighted median	13	-0.00181033	0.133904	0.989213	-0.264261	0.260641	0.998191	0.767773	1.29776	1.00 (0.77- 1.30)	0.99	0.99839
LICHENPLANUS	genus.Anaerotruncus.id.2054	Weighted median	13	-0.095208	0.137053	0.487255	-0.363831	0.173415	0.909184	0.695008	1.18936	0.91 (0.70- 1.19)	0.49	0.989912
LICHENPLANUS	genus.Bacteroides.id.918	Weighted median	9	0.0974497	0.159046	0.540065	-0.21428	0.409179	1.10236	0.807123	1.50558	1.10 (0.81- 1.51)	0.54	0.989912
LICHENPLANUS	genus..Ruminococcustorquesgroup.id.14377	Weighted median	9	-0.0332484	0.178085	0.851896	-0.382295	0.315798	0.967298	0.682294	1.37135	0.97 (0.68- 1.37)	0.85	0.989912
LICHENPLANUS	genus.Actinomyces.id.423	Weighted median	7	0.0196691	0.108368	0.855973	-0.192732	0.23207	1.01986	0.824703	1.26121	1.02 (0.82- 1.26)	0.86	0.989912
LICHENPLANUS	genus.Adlercreutzia.id.812	Weighted median	8	0.0848166	0.119032	0.476123	-0.148486	0.318119	1.08852	0.862012	1.37454	1.09 (0.86- 1.37)	0.48	0.989912
LICHENPLANUS	genus.Akkermansia.id.4037	Weighted median	11	-0.124564	0.113295	0.271564	-0.346622	0.097494	0.882882	0.707072	1.1024	0.88 (0.71- 1.10)	0.27	0.989912
LICHENPLANUS	genus.Alistipes.id.968	Weighted median	13	0.0593306	0.149183	0.690849	-0.233068	0.351729	1.06113	0.7921	1.42152	1.06 (0.79- 1.42)	0.69	0.989912
LICHENPLANUS	genus.Allisonella.id.2174	Weighted median	8	-0.106255	0.0719339	0.139642	-0.247246	0.0347351	0.899195	0.780949	1.03535	0.90 (0.78- 1.04)	0.14	0.989912
LICHENPLANUS	genus.Alloprevotella.id.961	Weighted median	5	-0.0167806	0.0847319	0.843011	-0.182855	0.149294	0.983359	0.832889	1.16101	0.98 (0.83- 1.16)	0.84	0.989912
LICHENPLANUS	genus.Anaerofilum.id.2053	Weighted median	10	-0.130366	0.0834595	0.118283	-0.293946	0.033215	0.877774	0.745317	1.03377	0.88 (0.75- 1.03)	0.12	0.989912
LICHENPLANUS	genus.CandidatusSoleaferrea.id.11350	Weighted median	9	-0.0456417	0.0976519	0.640219	-0.237039	0.145756	0.955384	0.78896	1.15691	0.96 (0.79- 1.16)	0.64	0.989912
LICHENPLANUS	genus.Catenibacterium.id.2153	Weighted median	4	0.0152398	0.105902	0.885576	-0.192328	0.222808	1.01536	0.825036	1.24958	1.02 (0.83- 1.25)	0.89	0.989912
LICHENPLANUS	genus.ChristensenellaceaeR.7group.id.11283	Weighted median	9	-0.181991	0.172422	0.291197	-0.519937	0.155956	0.833609	0.594558	1.16877	0.83 (0.59- 1.17)	0.29	0.989912
LICHENPLANUS	genus.Barnesiella.id.944	Weighted median	13	-0.000400684	0.117141	0.997271	-0.229998	0.229197	0.999599	0.794535	1.25759	1.00 (0.79- 1.26)	1	1
LICHENPLANUS	genus.Bifidobacterium.id.436	Weighted median	12	0.078396	0.107267	0.464872	-0.131848	0.28864	1.08155	0.876474	1.33461	1.08 (0.88- 1.33)	0.46	0.989912
LICHENPLANUS	genus.Bilophila.id.3170	Weighted median	13	0.105713	0.124073	0.394202	-0.13747	0.348896	1.1115	0.871561	1.4175	1.11 (0.87- 1.42)	0.39	0.989912
LICHENPLANUS	genus.Blautia.id.1992	Weighted median	13	0.0295408	0.147865	0.841651	-0.260274	0.319355	1.02998	0.77084	1.37624	1.03 (0.77- 1.38)	0.84	0.989912
LICHENPLANUS	genus.Butyricicoccus.id.2055	Weighted median	8	0.0686001	0.146525	0.639657	-0.21859	0.35579	1.07101	0.803651	1.42731	1.07 (0.80- 1.43)	0.64	0.989912
LICHENPLANUS	genus.Butyricimonas.id.945	Weighted median	13	0.137947	0.104182	0.185471	-0.0662494	0.342143	1.14791	0.935897	1.40796	1.15 (0.94- 1.41)	0.19	0.989912
LICHENPLANUS	genus.Butyrivibrio.id.1993	Weighted median	15	-0.0869715	0.0565106	0.123797	-0.197732	0.0237893	0.916703	0.820589	1.02407	0.92 (0.82- 1.02)	0.12	0.989912
LICHENPLANUS	genus.Enterorhabdus.id.820	Weighted median	6	-0.00602429	0.123312	0.961036	-0.247715	0.235667	0.993994	0.780582	1.26575	0.99 (0.78- 1.27)	0.96	0.995086
LICHENPLANUS	genus.Eisenbergiella.id.11304	Weighted median	11	-0.00653628	0.0875561	0.940491	-0.178146	0.165074	0.993485	0.83682	1.17948	0.99 (0.84- 1.18)	0.94	0.989912
LICHENPLANUS	genus.Erysipelatoclostridium.id.11381	Weighted median	15	0.0218254	0.0945274	0.8174	-0.163448	0.207099	1.02207	0.84921	1.2301	1.02 (0.85- 1.23)	0.82	0.989912
LICHENPLANUS	genus.ErysipelotrichaceaeUCG003.id.11384	Weighted median	16	-0.092453	0.107458	0.389588	-0.303071	0.118164	0.911692	0.738547	1.12543	0.91 (0.74- 1.13)	0.39	0.989912
LICHENPLANUS	genus.Clostridiumsensustricto1.id.1873	Weighted median	7	0.260175	0.135969	0.0556856	-0.00632423	0.526674	1.29716	0.993696	1.69329	1.30 (0.99- 1.69)	0.06	0.989912
LICHENPLANUS	genus.Collinsella.id.815	Weighted median	9	-0.0317295	0.152654	0.835344	-0.330931	0.267472	0.968769	0.718255	1.30666	0.97 (0.72- 1.31)	0.84	0.989912
LICHENPLANUS	genus.Coprobacter.id.949	Weighted median	11	0.055855	0.0981733	0.569395	-0.136565	0.248275	1.05744	0.87235	1.28181	1.06 (0.87- 1.28)	0.57	0.989912
LICHENPLANUS	genus.Coprococcus1.id.11301	Weighted median	12	-0.089765	0.137224	0.513015	-0.358724	0.179194	0.914146	0.698567	1.19625	0.91 (0.70- 1.20)	0.51	0.989912
LICHENPLANUS	genus.Coprococcus2.id.11302	Weighted median	8	-0.014557	0.13568	0.91456	-0.280491	0.251377	0.985548	0.755413	1.28579	0.99 (0.76- 1.29)	0.91	0.989912
LICHENPLANUS	genus.Coprococcus3.id.11303	Weighted median	9	0.0196131	0.174203	0.910358	-0.321825	0.361052	1.01981	0.724825	1.43484	1.02 (0.72- 1.43)	0.91	0.989912
LICHENPLANUS	genus.DefluviitaleaceaeUCG011.id.11287	Weighted median	9	-0.0819057	0.10995	0.456309	-0.297407	0.133595	0.921359	0.742742	1.14293	0.92 (0.74- 1.14)	0.46	0.989912
LICHENPLANUS	genus.Desulfovibrio.id.3173	Weighted median	10	0.0927805	0.114144	0.416312	-0.130942	0.316503	1.09722	0.877269	1.37232	1.10 (0.88- 1.37)	0.42	0.989912
LICHENPLANUS	genus.Dialister.id.2183	Weighted median	11	-0.0197867	0.12913	0.878216	-0.272881	0.233307	0.980408	0.761184	1.26277	0.98 (0.76- 1.26)	0.88	0.989912
LICHENPLANUS	genus.Dorea.id.1997	Weighted median	10	0.156252	0.153271	0.307989	-0.144159	0.456662	1.16912	0.86575	1.5788	1.17 (0.87- 1.58)	0.31	0.989912
LICHENPLANUS	genus.Eggerthella.id.819	Weighted median	10	-0.0433933	0.0859716	0.613742	-0.211898	0.125111	0.957535	0.809047	1.13327	0.96 (0.81- 1.13)	0.61	0.989912
LICHENPLANUS	genus.Howardella.id.2000	Weighted median	10	-0.0317623	0.0638599	0.618925	-0.156928	0.0934031	0.968737	0.854766	1.0979	0.97 (0.85- 1.10)	0.62	0.989912
LICHENPLANUS	genus.Hungatella.id.11306	Weighted median	5	-0.126575	0.105252	0.229135	-0.33287	0.0797193	0.881108	0.716863	1.08298	0.88 (0.72- 1.08)	0.23	0.989912
LICHENPLANUS	genus.Intestinibacter.id.11345	Weighted median	15	-0.12391	0.103585	0.231613	-0.326936	0.0791168	0.88346	0.72113	1.08233	0.88 (0.72- 1.08)	0.23	0.989912
LICHENPLANUS	genus.Escherichia.Shigella.id.3504	Weighted median	10	0.00886431	0.127832	0.944716	-0.241686	0.259415	1.0089	0.785302	1.29617	1.01 (0.79- 1.30)	0.94	0.989912
LICHENPLANUS	genus.Faecalibacterium.id.2057	Weighted median	10	0.116241	0.126799	0.359283	-0.132285	0.364768	1.12327	0.876091	1.44018	1.12 (0.88- 1.44)	0.36	0.989912
LICHENPLANUS	genus.FamilyXIIIAD3011group.id.11293	Weighted median	13	0.0374115	0.123739	0.762391	-0.205117	0.27994	1.03812	0.814552	1.32305	1.04 (0.81- 1.32)	0.76	0.989912
LICHENPLANUS	genus.FamilyXIIIUCG001.id.11294	Weighted median	8	-0.173391	0.153304	0.258042	-0.473867	0.127084	0.840809	0.62259	1.13551	0.84 (0.62- 1.14)	0.26	0.989912
LICHENPLANUS	genus.Flavonifractor.id.2059	Weighted median	5	0.187045	0.158568	0.238163	-0.123747	0.497837	1.20568	0.883603	1.64516	1.21 (0.88- 1.65)	0.24	0.989912
LICHENPLANUS	genus.Fusicatenibacter.id.11305	Weighted median	18	0.0681975	0.125546	0.586986	-0.177872	0.314267	1.07058	0.837049	1.36926	1.07 (0.84- 1.37)	0.59	0.989912
LICHENPLANUS	genus.Gordonibacter.id.821	Weighted median	11	0.0780725	0.0683454	0.25332	-0.0558845	0.21203	1.0812	0.945648	1.23618	1.08 (0.95- 1.24)	0.25	0.989912
LICHENPLANUS	genus.Haemophilus.id.3698	Weighted median	9	-0.164332	0.0976668	0.0924574	-0.355759	0.0270952	0.848461	0.700642	1.02747	0.85 (0.70- 1.03)	0.09	0.989912
LICHENPLANUS	genus.Holdemanella.id.11393	Weighted median	11	0.000899639	0.0951204	0.992454	-0.185536	0.187336	1.0009	0.830659	1.20603	1.00 (0.83- 1.21)	0.99	0.99839
LICHENPLANUS	genus.Holdemania.id.2157	Weighted median	15	-0.0986614	0.0907775	0.277104	-0.276585	0.0792625	0.906049	0.758369	1.08249	0.91 (0.76- 1.08)	0.28	0.989912
LICHENPLANUS	genus.LachnospiraceaeUCG001.id.11321	Weighted median	13	-0.0296379	0.0965716	0.758918	-0.218918	0.159642	0.970797	0.803387	1.17309	0.97 (0.80- 1.17)	0.76	0.989912
LICHENPLANUS	genus.LachnospiraceaeUCG004.id.11324	Weighted median	12	-0.196489	0.12893	0.12751	-0.449193	0.0562144	0.82161	0.638143	1.05782	0.82 (0.64- 1.06)	0.13	0.989912
LICHENPLANUS	genus.LachnospiraceaeUCG008.id.11328	Weighted median	10	0.0797892	0.0919237	0.385398	-0.100381	0.25996	1.08306	0.904492	1.29688	1.08 (0.90- 1.30)	0.39	0.989912
LICHENPLANUS	genus.Intestinimonas.id.2062	Weighted median	16	0.0460196	0.0962516	0.632566	-0.142633	0.234673	1.04709	0.867072	1.26449	1.05 (0.87- 1.26)	0.63	0.989912
LICHENPLANUS	genus.Lachnoclostridium.id.11308	Weighted median	13	0.0112966	0.140292	0.935822	-0.263676	0.286269	1.01136	0.768222	1.33145	1.01 (0.77- 1.33)	0.94	0.989912
LICHENPLANUS	genus.Lachnospira.id.2004	Weighted median	6	0.0241341	0.224525	0.914401	-0.415935	0.464203	1.02443	0.659723	1.59075	1.02 (0.66- 1.59)	0.91	0.989912
LICHENPLANUS	genus.LachnospiraceaeFCS020group.id.11314	Weighted median	12	0.0575506	0.114825	0.616229	-0.167507	0.282608	1.05924	0.845771	1.32658	1.06 (0.85- 1.33)	0.62	0.989912
LICHENPLANUS	genus.LachnospiraceaeNC2004group.id.11316	Weighted median	9	0.0151947	0.0959951	0.874231	-0.172956	0.203345	1.01531	0.841175	1.2255	1.02 (0.84- 1.23)	0.87	0.989912
LICHENPLANUS	genus.LachnospiraceaeND3007group.id.11317	Weighted median	3	0.198152	0.262395	0.450149	-0.316142	0.712445	1.21915	0.728956	2.03897	1.22 (0.73- 2.04)	0.45	0.989912
LICHENPLANUS	genus.LachnospiraceaeNK4A136group.id.11319	Weighted median	15	0.0735088	0.114027	0.519147	-0.149984	0.297002	1.07628	0.860722	1.34582	1.08 (0.86- 1.35)	0.52	0.989912
LICHENPLANUS	genus.Parabacteroides.id.954	Weighted median	5	0.0617625	0.176191	0.725931	-0.283571	0.407096	1.06371	0.753089	1.50245	1.06 (0.75- 1.50)	0.73	0.989912
LICHENPLANUS	genus.Paraprevotella.id.962	Weighted median	13	-0.0624995	0.0769846	0.416881	-0.213389	0.0883904	0.939414	0.807841	1.09241	0.94 (0.81- 1.09)	0.42	0.989912
LICHENPLANUS	genus.LachnospiraceaeUCG010.id.11330	Weighted median	10	0.191856	0.133308	0.150096	-0.0694281	0.453141	1.2115	0.932927	1.57325	1.21 (0.93- 1.57)	0.15	0.989912
LICHENPLANUS	genus.Lactobacillus.id.1837	Weighted median	8	0.0886359	0.0926755	0.338864	-0.0930081	0.27028	1.09268	0.911186	1.31033	1.09 (0.91- 1.31)	0.34	0.989912
LICHENPLANUS	genus.Lactococcus.id.1851	Weighted median	9	0.00294368	0.0791658	0.970339	-0.152221	0.158109	1.00295	0.858798	1.17129	1.00 (0.86- 1.17)	0.97	0.995086
LICHENPLANUS	genus.Marvinbryantia.id.2005	Weighted median	10	-0.0144763	0.124491	0.907428	-0.258479	0.229527	0.985628	0.772225	1.258	0.99 (0.77- 1.26)	0.91	0.989912
LICHENPLANUS	genus.Methanobrevibacter.id.123	Weighted median	6	0.0434774	0.0943948	0.645092	-0.141536	0.228491	1.04444	0.868024	1.2567	1.04 (0.87- 1.26)	0.65	0.989912
LICHENPLANUS	genus.Odoribacter.id.952	Weighted median	7	-0.076147	0.168309	0.650964	-0.406033	0.253739	0.92668	0.666288	1.28884	0.93 (0.67- 1.29)	0.65	0.989912
LICHENPLANUS	genus.Olsenella.id.822	Weighted median	11	0.0757341	0.0701772	0.280505	-0.0618131	0.213281	1.07868	0.940059	1.23773	1.08 (0.94- 1.24)	0.28	0.989912
LICHENPLANUS	genus.Oscillibacter.id.2063	Weighted median	13	0.11853	0.0982924	0.22786	-0.0741233	0.311183	1.12584	0.928557	1.36504	1.13 (0.93- 1.37)	0.23	0.989912
LICHENPLANUS	genus.Oscillospira.id.2064	Weighted median	8	-0.160262	0.151973	0.291634	-0.458128	0.137604	0.851921	0.632467	1.14752	0.85 (0.63- 1.15)	0.29	0.989912
LICHENPLANUS	genus.Oxalobacter.id.2978	Weighted median	11	-0.0476908	0.0714504	0.504474	-0.187734	0.0923521	0.953429	0.828835	1.09675	0.95 (0.83- 1.10)	0.5	0.989912
LICHENPLANUS	genus.Romboutsia.id.11347	Weighted median	13	-0.012067	0.116877	0.917769	-0.241146	0.217013	0.988006	0.785727	1.24236	0.99 (0.79- 1.24)	0.92	0.989912
LICHENPLANUS	genus.Roseburia.id.2012	Weighted median	14	-0.205683	0.142585	0.149153	-0.48515	0.0737834	0.814091	0.615605	1.07657	0.81 (0.62- 1.08)	0.15	0.989912
LICHENPLANUS	genus.Parasutterella.id.2892	Weighted median	14	0.0203501	0.0996811	0.838235	-0.175025	0.215725	1.02056	0.839436	1.24076	1.02 (0.84- 1.24)	0.84	0.989912
LICHENPLANUS	genus.Peptococcus.id.2037	Weighted median	12	-0.0201511	0.0831563	0.808526	-0.183137	0.142835	0.980051	0.832654	1.15354	0.98 (0.83- 1.15)	0.81	0.989912
LICHENPLANUS	genus.Phascolarctobacterium.id.2168	Weighted median	9	0.105066	0.127864	0.411249	-0.145548	0.35568	1.11078	0.864548	1.42715	1.11 (0.86- 1.43)	0.41	0.989912
LICHENPLANUS	genus.Prevotella7.id.11182	Weighted median	11	-0.0535359	0.0740821	0.469891	-0.198737	0.091665	0.947872	0.819766	1.096	0.95 (0.82- 1.10)	0.47	0.989912
LICHENPLANUS	genus.Prevotella9.id.11183	Weighted median	15	0.0691503	0.0918596	0.45158	-0.110894	0.249195	1.0716	0.895033	1.28299	1.07 (0.90- 1.28)	0.45	0.989912
LICHENPLANUS	genus.RikenellaceaeRC9gutgroup.id.11191	Weighted median	11	-0.0673015	0.0617092	0.275439	-0.188252	0.0536486	0.934913	0.828406	1.05511	0.93 (0.83- 1.06)	0.28	0.989912
LICHENPLANUS	genus.RuminococcaceaeUCG005.id.11363	Weighted median	14	-0.111353	0.113409	0.326163	-0.333634	0.110929	0.894623	0.716316	1.11732	0.89 (0.72- 1.12)	0.33	0.989912
LICHENPLANUS	genus.RuminococcaceaeUCG009.id.11366	Weighted median	11	0.116386	0.098256	0.236208	-0.0761957	0.308968	1.12343	0.926635	1.36202	1.12 (0.93- 1.36)	0.24	0.989912
LICHENPLANUS	genus.RuminococcaceaeUCG010.id.11367	Weighted median	6	-0.0616472	0.14762	0.676234	-0.350983	0.227688	0.940215	0.703996	1.25569	0.94 (0.70- 1.26)	0.68	0.989912
LICHENPLANUS	genus.Ruminiclostridium5.id.11355	Weighted median	11	0.0547513	0.147404	0.710312	-0.23416	0.343663	1.05628	0.791235	1.4101	1.06 (0.79- 1.41)	0.71	0.989912
LICHENPLANUS	genus.Ruminiclostridium6.id.11356	Weighted median	16	-0.0473346	0.111504	0.671195	-0.265883	0.171214	0.953768	0.766529	1.18674	0.95 (0.77- 1.19)	0.67	0.989912
LICHENPLANUS	genus.Ruminiclostridium9.id.11357	Weighted median	9	0.0369411	0.154084	0.810527	-0.265063	0.338946	1.03763	0.767157	1.40347	1.04 (0.77- 1.40)	0.81	0.989912
LICHENPLANUS	genus.RuminococcaceaeNK4A214group.id.11358	Weighted median	13	0.00520677	0.127739	0.967486	-0.245162	0.255575	1.00522	0.782578	1.2912	1.01 (0.78- 1.29)	0.97	0.995086
LICHENPLANUS	genus.RuminococcaceaeUCG002.id.11360	Weighted median	21	-0.0774256	0.0960137	0.420011	-0.265612	0.110761	0.925496	0.766736	1.11713	0.93 (0.77- 1.12)	0.42	0.989912
LICHENPLANUS	genus.RuminococcaceaeUCG003.id.11361	Weighted median	12	-0.0739439	0.119597	0.536392	-0.308353	0.160465	0.928724	0.734656	1.17406	0.93 (0.73- 1.17)	0.54	0.989912
LICHENPLANUS	genus.RuminococcaceaeUCG004.id.11362	Weighted median	11	0.0151704	0.106985	0.887238	-0.19452	0.224861	1.01529	0.823229	1.25215	1.02 (0.82- 1.25)	0.89	0.989912
LICHENPLANUS	genus.Terrisporobacter.id.11348	Weighted median	5	-0.0878579	0.123495	0.47682	-0.329909	0.154193	0.915891	0.718989	1.16672	0.92 (0.72- 1.17)	0.48	0.989912
LICHENPLANUS	genus.Turicibacter.id.2162	Weighted median	10	0.0765374	0.105631	0.468715	-0.1305	0.283575	1.07954	0.877657	1.32787	1.08 (0.88- 1.33)	0.47	0.989912
LICHENPLANUS	genus.RuminococcaceaeUCG011.id.11368	Weighted median	8	-0.0761555	0.0748611	0.309015	-0.222883	0.0705723	0.926672	0.800208	1.07312	0.93 (0.80- 1.07)	0.31	0.989912
LICHENPLANUS	genus.RuminococcaceaeUCG013.id.11370	Weighted median	11	-0.093025	0.13157	0.479544	-0.350903	0.164853	0.911171	0.704052	1.17922	0.91 (0.70- 1.18)	0.48	0.989912
LICHENPLANUS	genus.RuminococcaceaeUCG014.id.11371	Weighted median	11	-0.0161543	0.12324	0.895713	-0.257705	0.225397	0.983976	0.772823	1.25282	0.98 (0.77- 1.25)	0.9	0.989912
LICHENPLANUS	genus.Ruminococcus1.id.11373	Weighted median	10	-0.051523	0.14302	0.718661	-0.331843	0.228797	0.949782	0.7176	1.25709	0.95 (0.72- 1.26)	0.72	0.989912
LICHENPLANUS	genus.Ruminococcus2.id.11374	Weighted median	15	0.0598332	0.10849	0.581286	-0.152808	0.272475	1.06166	0.858294	1.31321	1.06 (0.86- 1.31)	0.58	0.989912
LICHENPLANUS	genus.Sellimonas.id.14369	Weighted median	9	0.0463236	0.064558	0.473035	-0.0802101	0.172857	1.04741	0.922922	1.1887	1.05 (0.92- 1.19)	0.47	0.989912
LICHENPLANUS	genus.Senegalimassilia.id.11160	Weighted median	5	0.017757	0.140417	0.899369	-0.257461	0.292975	1.01792	0.773012	1.34041	1.02 (0.77- 1.34)	0.9	0.989912
LICHENPLANUS	genus.Slackia.id.825	Weighted median	6	0.0596143	0.133316	0.654755	-0.201685	0.320913	1.06143	0.817353	1.37839	1.06 (0.82- 1.38)	0.65	0.989912
LICHENPLANUS	genus.Streptococcus.id.1853	Weighted median	11	-0.205946	0.130785	0.115328	-0.462286	0.0503931	0.813877	0.629842	1.05168	0.81 (0.63-1.05)	0.12	0.989912
LICHENPLANUS	genus.Subdoligranulum.id.2070	Weighted median	11	0.0785271	0.134157	0.558319	-0.18442	0.341474	1.08169	0.831587	1.40702	1.08 (0.83- 1.41)	0.56	0.989912
LICHENPLANUS	genus.Sutterella.id.2896	Weighted median	12	-0.136123	0.12638	0.28144	-0.383828	0.111582	0.872736	0.681249	1.11805	0.87 (0.68- 1.12)	0.28	0.989912
LICHENPLANUS	genus.Tyzzerella3.id.11335	Weighted median	13	0.0728518	0.0783944	0.352734	-0.0808011	0.226505	1.07557	0.922377	1.25421	1.08 (0.92- 1.25)	0.35	0.989912
LICHENPLANUS	genus.Veillonella.id.2198	Weighted median	6	-0.0454838	0.150956	0.763181	-0.341357	0.25039	0.955535	0.710805	1.28453	0.96 (0.71- 1.28)	0.76	0.989912
LICHENPLANUS	genus.Victivallis.id.2256	Weighted median	10	-0.0477241	0.065757	0.467983	-0.176608	0.0811596	0.953397	0.838108	1.08454	0.95 (0.84- 1.08)	0.47	0.989912
